# Supplementary material for: Substantiation of propitious “Enzybiotic” from two novel bacteriophages isolated from a wastewater treatment plant in Qatar
Source: Sci Rep. 2022 May 31;12:9093. doi: 10.1038/s41598-022-13171-8 (PMC9156722; doi:10.1038/s41598-022-13171-8)
Supplement: Supplementary file 2 — Supplementary Information 2. [file 41598_2022_13171_MOESM2_ESM.xlsx]

## Sheet: Sheet1
Accession No.	% Identity	E-value	Bit Score	Annotation	Organism	Lineage	Group	Environment	Environment Group	SuperKingdom	Clade	Kingdom	Phylum	Class	Order	Family	Sufamily	Genus	Rank
QNR52107.1	98.701	6.1e-109	316	endolysin	Escherichia coli phage vB_EcoM_Shy	Phage	Escherichia Phage	wastewater	wastewater	Viruses	Duplodnaviria	Heunggongvirae	Uroviricota	Caudoviricetes	Caudovirales	Myoviridae	Ounavirinae	Felixounavirus	unclassified Felixounavirus
NP_944846.1	98.701	4.69e-109	317	Lysin (lysozyme)	Salmonella phage FelixO1	Phage	Salmonella Phage	Unknown	Unknown	Viruses	Duplodnaviria	Heunggongvirae	Uroviricota	Caudoviricetes	Caudovirales	Myoviridae	Ounavirinae	Felixounavirus	Salmonella virus FelixO1
QHR70918.1	98.052	1.55e-107	313	putative lysin	Escherichia phage Andreotti	Phage	Escherichia Phage	wastewater	wastewater	Viruses	Duplodnaviria	Heunggongvirae	Uroviricota	Caudoviricetes	Caudovirales	Myoviridae	Ounavirinae	Felixounavirus	unclassified Felixounavirus
YP_009147307.1	98.052	8.59e-108	313	lysin	Escherichia phage vB_EcoM-VpaE1	Phage	Escherichia Phage	Unknown	Unknown	Viruses	Duplodnaviria	Heunggongvirae	Uroviricota	Caudoviricetes	Caudovirales	Myoviridae	Ounavirinae	Felixounavirus	Escherichia virus VpaE1
QNI21387.1	98.052	2.49e-108	315	lysin	Escherichia phage SME50	Phage	Escherichia Phage	sewage	Sewage	Viruses	unclassified bacterial viruses							unclassified bacterial viruses
YP_009151258.1	98.052	1.12e-108	316	muraminidase	Escherichia phage EC6	Phage	Escherichia Phage	sewage	Sewage	Viruses	Duplodnaviria	Heunggongvirae	Uroviricota	Caudoviricetes	Caudovirales	Myoviridae	Ounavirinae	Felixounavirus	Escherichia virus EC6
QHR75834.1	98.052	8.67e-109	316	putative lysin	Escherichia phage tootiki	Phage	Escherichia Phage	wastewater	wastewater	Viruses	Duplodnaviria	Heunggongvirae	Uroviricota	Caudoviricetes	Caudovirales	Myoviridae	Ounavirinae	Felixounavirus	unclassified Felixounavirus
ASR76695.1	97.403	4e-107	312	lysin	Salmonella phage ST11	Phage	Salmonella Phage	chicken feces	Faeces	Viruses	Duplodnaviria	Heunggongvirae	Uroviricota	Caudoviricetes	Caudovirales	Myoviridae	Ounavirinae	Felixounavirus	unclassified Felixounavirus
YP_009621600.1	97.403	1.44e-107	313	lysin	Salmonella phage BPS17L1	Phage	Salmonella Phage	sewage from slaughther house	Sewage	Viruses	Duplodnaviria	Heunggongvirae	Uroviricota	Caudoviricetes	Caudovirales	Myoviridae	Ounavirinae	Felixounavirus	Salmonella virus BPS17L1
YP_009146288.1	97.403	1.04e-107	313	putative lysis protein	Salmonella phage vB_SPuM_SP116	Phage	Salmonella Phage	sewage	Sewage	Viruses	Duplodnaviria	Heunggongvirae	Uroviricota	Caudoviricetes	Caudovirales	Myoviridae	Ounavirinae	Felixounavirus	Salmonella virus SP116
QHR74485.1	97.403	1e-107	313	putative lysin	Escherichia phage warpig	Phage	Escherichia Phage	wastewater	wastewater	Viruses	Duplodnaviria	Heunggongvirae	Uroviricota	Caudoviricetes	Caudovirales	Myoviridae	Ounavirinae	Felixounavirus	unclassified Felixounavirus
QHJ72583.1	97.403	8.32e-108	313	lysin	Escherichia phage JN01	Phage	Escherichia Phage	Unknown	Unknown	Viruses	Duplodnaviria	Heunggongvirae	Uroviricota	Caudoviricetes	Caudovirales	Myoviridae	Ounavirinae	Felixounavirus	unclassified Felixounavirus
QHR75311.1	97.403	7.53e-108	313	putative lysin	Escherichia phage ekra	Phage	Escherichia Phage	wastewater	wastewater	Viruses	Duplodnaviria	Heunggongvirae	Uroviricota	Caudoviricetes	Caudovirales	Myoviridae	Ounavirinae	Felixounavirus	unclassified Felixounavirus
QHB48992.1	97.403	6.98e-108	313	lysin	Shigella phage Z31	Phage	Shigella Phage	sewage	Sewage	Viruses	Duplodnaviria	Heunggongvirae	Uroviricota	Caudoviricetes	Caudovirales	Myoviridae	Ounavirinae	Felixounavirus	unclassified Felixounavirus
YP_009150069.1	97.403	5.79e-108	314	lysozyme	Enterobacteriaphage UAB_Phi87	Phage	Enterobacteria Phage	Chicken and Pig Faeces	Faeces	Viruses	Duplodnaviria	Heunggongvirae	Uroviricota	Caudoviricetes	Caudovirales	Myoviridae	Ounavirinae	Felixounavirus	Salmonella virus UAB87
QIN92953.1	97.403	5.6e-108	314	lysin	Phage NBSal004	Phage	Unknown	Unknown	Unknown	Viruses	Duplodnaviria	Heunggongvirae	Uroviricota	Caudoviricetes	Caudovirales	Myoviridae	Ounavirinae	Felixounavirus	unclassified Felixounavirus
QQG31176.1	97.403	4.96e-108	314	lysin	Salmonella phage SP3_SHan-2021	Phage	Salmonella Phage	sewage	Sewage	Viruses	Duplodnaviria	Heunggongvirae	Uroviricota	Caudoviricetes	Caudovirales	Myoviridae	Ounavirinae	Felixounavirus	unclassified Felixounavirus
VUF56953.1	96.753	1.74e-106	310	hypothetical protein	Escherichia phage VpaE1_ev78	Phage	Escherichia Phage	children feces	Faeces	Viruses	Duplodnaviria	Heunggongvirae	Uroviricota	Caudoviricetes	Caudovirales	Myoviridae	Ounavirinae	Felixounavirus	unclassified Felixounavirus
QHR65157.1	96.753	1.54e-106	310	lysin	Escherichia phage garuso	Phage	Escherichia Phage	wastewater	wastewater	Viruses	Duplodnaviria	Heunggongvirae	Uroviricota	Caudoviricetes	Caudovirales	Myoviridae	Ounavirinae	Felixounavirus	unclassified Felixounavirus
YP_009621729.1	96.753	1.52e-106	310	lysin	Salmonella phage BPS17W1	Phage	Salmonella Phage	sewage samples from hog house	Sewage	Viruses	Duplodnaviria	Heunggongvirae	Uroviricota	Caudoviricetes	Caudovirales	Myoviridae	Ounavirinae	Felixounavirus	Salmonella virus BPS17W1
VVC17378.1	96.753	5.31e-107	311	hypothetical protein	Escherichia phage VpaE1_ev035	Phage	Escherichia Phage	children feces	Faeces	Viruses	Duplodnaviria	Heunggongvirae	Uroviricota	Caudoviricetes	Caudovirales	Myoviridae	Ounavirinae	Felixounavirus	unclassified Felixounavirus
QPI14085.1	96.753	5.31e-107	311	endolysin	Salmonella phage GEC_vB_B1	Phage	Salmonella Phage	River Mtkvari, Tbilisi, Georgia	Water	Viruses	Duplodnaviria	Heunggongvirae	Uroviricota	Caudoviricetes	Caudovirales	Myoviridae	Ounavirinae	Felixounavirus	unclassified Felixounavirus
QEP52911.1	96.753	4e-107	312	lysin	Salmonella phage BPSELC-1	Phage	Salmonella Phage	chicken manure	Faeces	Viruses	Duplodnaviria	Heunggongvirae	Uroviricota	Caudoviricetes	Caudovirales	Myoviridae	Ounavirinae	Felixounavirus	unclassified Felixounavirus
QEG06700.1	96.753	3.43e-107	312	lysin	Shigella phage JK55	Phage	Shigella Phage	sewage	Sewage	Viruses	Duplodnaviria	Heunggongvirae	Uroviricota	Caudoviricetes	Caudovirales	Myoviridae	Ounavirinae	Felixounavirus	unclassified Felixounavirus
QXN66909.1	96.753	3.1e-107	312	lysin	Salmonella phage SP4 SHa-2019	Phage	Salmonella Phage	sewage	Sewage	Viruses	unclassified bacterial viruses							unclassified bacterial viruses
ANZ51923.1	96.753	2.31e-107	312	lysozyme or muramidase	Enterobacteria phage KhF1	Phage	Enterobacteria Phage	sewage	sewage	Viruses	Duplodnaviria	Heunggongvirae	Uroviricota	Caudoviricetes	Caudovirales	Myoviridae	Ounavirinae	Felixounavirus	unclassified Felixounavirus
BBU53643.1	96.753	1.5e-107	313	lysozyme	Escherichia phage SP22	Phage	Escherichia Phage	Unknown	Unknown	Viruses	Duplodnaviria	Heunggongvirae	Uroviricota	Caudoviricetes	Caudovirales	Myoviridae	Ounavirinae	Felixounavirus	unclassified Felixounavirus
QIQ68345.1	96.753	1.02e-107	313	lysin	Phage NBEco005	Phage	Unknown	Unknown	Unknown	Viruses	Duplodnaviria	Heunggongvirae	Uroviricota	Caudoviricetes	Caudovirales	Myoviridae	Ounavirinae	Felixounavirus	unclassified Felixounavirus
QHR67758.1	96.104	9.12e-106	308	lysin	Escherichia phage skuden	Phage	Escherichia Phage	wastewater	wastewater	Viruses	Duplodnaviria	Heunggongvirae	Uroviricota	Caudoviricetes	Caudovirales	Myoviridae	Ounavirinae	Felixounavirus	unclassified Felixounavirus
BBJ27048.1	96.104	6.28e-106	309	phage lysin	Escherichia phage L27	Phage	Escherichia Phage	Unknown	Unknown	Viruses	Duplodnaviria	Heunggongvirae	Uroviricota	Caudoviricetes	Caudovirales	Myoviridae	Ounavirinae	Felixounavirus	unclassified Felixounavirus
YP_009600460.1	96.104	5.15e-106	309	endolysin	Salmonella phage Mushroom	Phage	Salmonella Phage	IntestiPhage (Lot #M2-401)	Faeces	Viruses	Duplodnaviria	Heunggongvirae	Uroviricota	Caudoviricetes	Caudovirales	Myoviridae	Ounavirinae	Felixounavirus	Salmonella virus Mushroom
QHR71446.1	96.104	5.04e-106	309	putative lysin	Escherichia phage adrianh	Phage	Escherichia Phage	wastewater	wastewater	Viruses	Duplodnaviria	Heunggongvirae	Uroviricota	Caudoviricetes	Caudovirales	Myoviridae	Ounavirinae	Felixounavirus	unclassified Felixounavirus
AXY86350.1	96.104	4.37e-106	309	endolysin glycoside hydrolase	Salmonella phage Meda	Phage	Salmonella Phage	soil in the cattle holding pen of cattle harvest facility	Soil	Viruses	Duplodnaviria	Heunggongvirae	Uroviricota	Caudoviricetes	Caudovirales	Myoviridae	Ounavirinae	Felixounavirus	unclassified Felixounavirus
AGF88768.1	96.104	3.08e-106	310	lysin	Salmonella phage FSL SP-010	Phage	Salmonella Phage	Diary Farm	Faeces	Viruses	Duplodnaviria	Heunggongvirae	Uroviricota	Caudoviricetes	Caudovirales	Myoviridae	Ounavirinae	Felixounavirus	unclassified Felixounavirus
YP_009168720.1	96.104	2.47e-106	310	lysin	Staphylococcus phage SA1	Phage	Shigella Phage	fecal sample	Faeces	Viruses	Duplodnaviria	Heunggongvirae	Uroviricota	Caudoviricetes	Caudovirales	Myoviridae	Ounavirinae	unclassified Ounavirinae
QVW09096.1	96.104	2.19e-106	310	lysozyme	Salmonella phage S19cd	Phage	Salmonella Phage	piglets intestines	Faeces	Viruses	Duplodnaviria	Heunggongvirae	Uroviricota	Caudoviricetes	Caudovirales	Myoviridae	Ounavirinae	Felixounavirus	unclassified Felixounavirus
QHR70042.1	96.104	1.94e-106	310	lysin	Escherichia phage pinkbiff	Phage	Escherichia Phage	wastewater	wastewater	Viruses	Duplodnaviria	Heunggongvirae	Uroviricota	Caudoviricetes	Caudovirales	Myoviridae	Ounavirinae	Felixounavirus	unclassified Felixounavirus
QCW19373.1	96.104	1.82e-106	310	hypothetical protein FFZ31_0117	Salmonella phage DaR-2019b	Phage	Salmonella Phage	children feces	Faeces	Viruses	Duplodnaviria	Heunggongvirae	Uroviricota	Caudoviricetes	Caudovirales	Myoviridae	Ounavirinae	Felixounavirus	unclassified Felixounavirus
ANZ52179.1	96.104	1.65e-106	310	lysozyme or muramidase	Enterobacteria phage XTG1	Phage	Enterobacteria Phage	sewage	sewage	Viruses	Duplodnaviria	Heunggongvirae	Uroviricota	Caudoviricetes	Caudovirales	Myoviridae	Ounavirinae	Felixounavirus	unclassified Felixounavirus
YP_009606808.1	96.104	9.4e-107	311	lysozyme	Escherichia typing phage 1	Phage	Escherichia Phage	Unknown	Unknown	Viruses	Duplodnaviria	Heunggongvirae	Uroviricota	Caudoviricetes	Caudovirales	Myoviridae	Ounavirinae	Felixounavirus	Escherichia virus TP1
QGF20847.1	96.104	7.39e-107	311	lysozyme	Salmonella phage D1-2	Phage	Salmonella Phage	sewage	Sewage	Viruses	Duplodnaviria	Heunggongvirae	Uroviricota	Caudoviricetes	Caudovirales	Myoviridae	Ounavirinae	Felixounavirus	unclassified Felixounavirus
QIN92502.1	96.104	5.03e-107	311	lysin	Phage NBEco004	Phage	Unknown	Unknown	Unknown	Viruses	Duplodnaviria	Heunggongvirae	Uroviricota	Caudoviricetes	Caudovirales	Myoviridae	Ounavirinae	Felixounavirus	unclassified Felixounavirus
QIG66666.1	96.104	4.66e-107	311	putative lysin	Escherichia phage mio	Phage	Escherichia Phage	wastewater	wastewater	Viruses	Duplodnaviria	Heunggongvirae	Uroviricota	Caudoviricetes	Caudovirales	Myoviridae	Ounavirinae	Felixounavirus	unclassified Felixounavirus
QHR72146.1	95.455	6.5e-105	306	putative lysin	Escherichia phage finno	Phage	Escherichia Phage	wastewater	wastewater	Viruses	Duplodnaviria	Heunggongvirae	Uroviricota	Caudoviricetes	Caudovirales	Myoviridae	Ounavirinae	Felixounavirus	unclassified Felixounavirus
YP_009288220.1	95.455	1.38e-105	308	putative lysin	Escherichia phage vB_EcoM_Alf5	Phage	Escherichia Phage	Unknown	Unknown	Viruses	Duplodnaviria	Heunggongvirae	Uroviricota	Caudoviricetes	Caudovirales	Myoviridae	Ounavirinae	Felixounavirus	Escherichia virus Alf5
QCW19246.1	95.455	4.88e-106	309	hypothetical protein FFZ30_0116	Salmonella phage DaR-2019a	Phage	Salmonella Phage	children feces	Faeces	Viruses	Duplodnaviria	Heunggongvirae	Uroviricota	Caudoviricetes	Caudovirales	Myoviridae	Ounavirinae	Felixounavirus	unclassified Felixounavirus
YP_002922821.1	95.455	3.25e-106	310	lysin	Escherichia phage wV8	Phage	Escherichia Phage	Unknown	Unknown	Viruses	Duplodnaviria	Heunggongvirae	Uroviricota	Caudoviricetes	Caudovirales	Myoviridae	Ounavirinae	Felixounavirus	Escherichia virus wV8
AWD91327.1	95.455	2.88e-106	310	lysin	Enterobacteria phage vB_EcoM_IME338	Phage	Enterobacteria Phage	Unknown	Unknown	Viruses	Duplodnaviria	Heunggongvirae	Uroviricota	Caudoviricetes	Caudovirales	Myoviridae	Ounavirinae	Felixounavirus	unclassified Felixounavirus
YP_009145734.1	88.312	1.85e-97	287	endolysin	Citrobacter phage Moogle	Phage	Citrobacter Phage	sewage	Sewage	Viruses	Duplodnaviria	Heunggongvirae	Uroviricota	Caudoviricetes	Caudovirales	Myoviridae	Ounavirinae	Mooglevirus	Citrobacter virus Moogle
YP_009177343.1	87.013	8.14e-96	283	lysozyme	Citrobacter phage Michonne	Phage	Citrobacter Phage	sewage sample collected in College Station	Sewage	Viruses	Duplodnaviria	Heunggongvirae	Uroviricota	Caudoviricetes	Caudovirales	Myoviridae	Ounavirinae	Mooglevirus	unclassified Mooglevirus
YP_009606577.1	86.364	3.24e-95	281	lysozyme	Citrobacter phage Mordin	Phage	Citrobacter Phage	water sample collected at College Station	Water	Viruses	Duplodnaviria	Heunggongvirae	Uroviricota	Caudoviricetes	Caudovirales	Myoviridae	Ounavirinae	Mooglevirus	Citrobacter virus Mordin
ATE86043.1	86.364	7.46e-96	283	lysozyme	Shigella phage Sf15	Phage	Shigella Phage	river sediment, Red Cedar River	Water	Viruses	Duplodnaviria	Heunggongvirae	Uroviricota	Caudoviricetes	Caudovirales	Myoviridae	Ounavirinae	Mooglevirus	unclassified Mooglevirus
AUV56234.1	86.364	4.86e-96	284	lysin	Shigella phage Sf19	Phage	Shigella Phage	water, Red Cedar River	Water	Viruses	Duplodnaviria	Heunggongvirae	Uroviricota	Caudoviricetes	Caudovirales	Myoviridae	Ounavirinae	Mooglevirus	unclassified Mooglevirus
QBP32857.1	86.364	4.81e-96	284	lysozyme	Shigella phage KPS64	Phage	Shigella Phage	soil by football field	Soil	Viruses	Duplodnaviria	Heunggongvirae	Uroviricota	Caudoviricetes	Caudovirales	Myoviridae	Ounavirinae	Mooglevirus	unclassified Mooglevirus
YP_009618564.1	86.364	3.28e-96	284	lysin	Shigella phage Sf14	Phage	Shigella Phage	water, Red Cedar River	Water	Viruses	Duplodnaviria	Heunggongvirae	Uroviricota	Caudoviricetes	Caudovirales	Myoviridae	Ounavirinae	Mooglevirus	Shigella virus Sf14
QAX98334.1	85.714	3.92e-93	276	putative lysin	Escherichia phage EcSzw-2	Phage	Escherichia Phage	sewage	Sewage	Viruses	Duplodnaviria	Heunggongvirae	Uroviricota	Caudoviricetes	Caudovirales	Myoviridae	Ounavirinae	Suspvirus	unclassified Suspvirus
YP_009199375.1	85.714	3.05e-93	276	putative lysin	Escherichia phage SUSP1	Phage	Escherichia Phage	soil	Soil	Viruses	Duplodnaviria	Heunggongvirae	Uroviricota	Caudoviricetes	Caudovirales	Myoviridae	Ounavirinae	Suspvirus	Escherichia virus SUSP1
YP_009612636.1	85.714	1.64e-95	282	lysozyme	Shigella phage Sf13	Phage	Shigella Phage	river sediment, Red Cedar River	Water	Viruses	Duplodnaviria	Heunggongvirae	Uroviricota	Caudoviricetes	Caudovirales	Myoviridae	Ounavirinae	Mooglevirus	Shigella virus Sf13
QBP33180.1	85.065	6.35e-93	276	lysozyme	Shigella phage Silverhawkium	Phage	Shigella Phage	pond water	Water	Viruses	Duplodnaviria	Heunggongvirae	Uroviricota	Caudoviricetes	Caudovirales	Myoviridae	Ounavirinae	Mooglevirus	unclassified Mooglevirus
QBP33048.1	85.065	5.33e-93	276	lysozyme	Enterobacteria phage CHB7	Phage	Enterobacteria Phage	pond water	Water	Viruses	Duplodnaviria	Heunggongvirae	Uroviricota	Caudoviricetes	Caudovirales	Myoviridae	Ounavirinae	Suspvirus	unclassified Suspvirus
QHR68011.1	85.065	4.28e-93	276	putative lysin	Escherichia phage mistaenkt	Phage	Escherichia Phage	wastewater	wastewater	Viruses	Duplodnaviria	Heunggongvirae	Uroviricota	Caudoviricetes	Caudovirales	Myoviridae	Ounavirinae	Suspvirus	unclassified Suspvirus
