# Supplementary material for: Substantiation of propitious “Enzybiotic” from two novel bacteriophages isolated from a wastewater treatment plant in Qatar
Source: Sci Rep. 2022 May 31;12:9093. doi: 10.1038/s41598-022-13171-8 (PMC9156722; doi:10.1038/s41598-022-13171-8)
Supplement: Supplementary file 3 — Supplementary Information 3. [file 41598_2022_13171_MOESM3_ESM.xlsx]

## Sheet: Sheet1
Cluster	Sequence	Genome AccessionID	Description	Protein ID	Organism
Cluster#1	MADYKLSELNSIDTIRSDDLLHVRVKKRPEMLGDEDRRMTYQDFLASFKLERFVQIVGSTMTGELGIVKLLYGGKPVFDPTGSAEITIGDVLKTFKINANGLRLTIADASRSATVYHTLNKPSPNELGMRTNEENDARYSRLAVNNTFRGTQTILSDNEAFVIKNTTQGMPLYIRGQDTDGTNRWYLGNDNKGTNNLVLKNVKTDVSIAILENLVSVNRTLQIAGQVQPSSFANLDARYFTQTVANQRFAQLAGDNTFSGVNTFNQTLSILTNSGALRLKNTVANGALYIKGESSDGSGKWYVGNGDNTPAVLIHNYKYGSNLRLDDGYVEVNKQLRVVGQVQPSDWTNIDSRYIPAATLSSLAKINVANTFTNVQTIVSNNEGLVLRNLTQGQPQYIR…	MN655999.1	tail fiber protein	QHB48954.1	Shigella phage Z31
Cluster#2	MIKAKTYPDFKEFVKGFVANVKAGKRYDFRTYQEAILPLTYSSYWPEADIAEVEKFDYKPDYKVPFSDELLYSIGAQMRTSDFFMDLQYAIINGKDVDTVYCEWLARVKPFSMLNAKLKDAIKPPSITQQPIKQ	MN655999.1	immunoglobulin I-set domain protein	QHB48990.1	Shigella phage Z31
Cluster#3	MKKDISDIPSATEATYSKSGALPADAGSYTCVVTGAGGSVTSNAATVTVNPAGEA	MN655999.1	putative tail protein	QHB48991.1	Shigella phage Z31
Cluster#4	MKKAPEGACILTLTEDFSKDICSHRRSFCSSSYPSFDGAILDSRYRCSISKEVSDCFRTTCKGKHKSSFQIERAIRSTFFNDTFST	MN882542.1	hypothetical protein	QHJ72550.1	Escherichia phage JN01
Cluster#4	MKKAPEGACILTLTEDFSKDICSHRRSFCSSSYPSFDSAILDSRYRCSISKEISSCFRTTCKGKHESSFQIERAIRSTFFNDTFST	AF320576.1	unknown	AAQ14602.1	Salmonella phage FelixO1
Cluster#5	MKLWASDFGTFKYTRNGSMVRIIGSQIVVSGDKVCTKFTVELAELSPITHAKNGFFRFEIYKVDEYGRFNPLGESGLDIISEHPLTEEQLAGYYKSILERELATHEREANYHIERCETLREKIKLAERGFYE	MK962758.1	hypothetical protein	QEG06699.1	Shigella phage JK55
Cluster#5	MKLWASDFGTFKYTRDGSMVRIIGSQIVVRGDEVSTKFTVELAELSPITRAKNGFFRFETYKVDEYGRFNHLGESGLDIISEHPLTAEQLSGYYKTLLERELATHECEAKYHIERCETLKEKIKLAERGFYE	MN655999.1	hypothetical protein	QHB48993.1	Shigella phage Z31
Cluster#5	MKLWASDFGTFKYTRDGSMVRIIGSQIVVRGDEVCTKFTVELAELSPITRAKNGFFRFEIYKVDEYGRFNPLGESGLDIISEHPLTAEQLSGYYKTLLERELATHECEAKYHIERCETLKEKIKLAERGFYE	MN850603.1	hypothetical protein	QHR70043.1	Escherichia phage pinkbiff
Cluster#5	MKLWASDFGTFKYTRDGSMVRIIGSQIVVRGDEVCTKFTVELAELSPITRAKNGFFRFETYKVDEYGRFNPLGESGLDIISEHPLTAEQLSGYYKTLLERELATHECEAKYHIERCETLKEKIKLAERGFYE	MN850631.1	hypothetical protein	QIG66667.1	Escherichia phage mio
Cluster#5	MKLWASDFGTFKYTRDGSMVRIIGSQIVVRGDEVCTKFTVELAELSPITRSKNGFFRFEIYKVDEYGRFNPLGESGLDIISEHPLTAEQLSGYYKTLLERELATHECEAKYHIERCETLKEKIKLVERGFYE	MW321605.1	hypothetical protein	QXN66908.1	Salmonella phage SP4 SHa-2019
Cluster#6	MLMTGITAIIAIFALYKAYKAYNLANKAITQQVSNSLVMSFLERLSDEQLKRLEMSFRFRARTYQISDIFKDDFQLVDDYNSLINALNISDLKDYHTVIVQELSKRKQNC	EU877232.1	hypothetical protein	ACJ71829.1	Escherichia phage wV8
Cluster#6	MLMTGITAIIAIFALYKAYKAYNLANKAITQQVSNSLVESFLERLSDEQIKRLEMSFRYKAKTYQISDIFKDDFQLVDDYNSLINALNISDLKDYHAVIVQELSKRKQSV	GU169904.1	hypothetical protein	ACZ55598.1	Staphylococcus phage SA1
Cluster#6	MLMTGITAIIAIFALYKAYKAYNLADKAITQQVNNSLVESFLGRLSDEQIKRLEMSFRYKAKTYQISDIFKDDFQLVDDYNSLINALNISDLKDYYAVIVQELNKRKNSS	JN225449.1	hypothetical protein	AFQ96084.1	Enterobacteriaphage UAB_Phi87
Cluster#6	MLMMGITAIIAIIALYKAYSAYNLASKAITQQVNNNLVMSFLERLSDEQLKRLEMSFRFQSKTYQISDIFKEDFQLVDDYNALINALNISDLKDYYAVIVQEMSKRKNSS	JX560968.1	hypothetical protein	AFU62461.1	Escherichia phage EC6
Cluster#6	MLMMGTTAIIAIIALYKAYSAYNLASKAITQQVNNSLVMSFLERLSDEQIKRLEMSFRFQSKTYQISDIFKDNFQLVDDYNSLINALNISDLKDYYTVIVQELNKRKNFS	KM657822.1	hypothetical protein	AIW02277.1	Escherichia phage vB_EcoM-VpaE1
Cluster#6	MLMTGITAIIAIFALYKAYKAYNLANKAITQQVSNSLVESFLERLSDEQIKRLEMSFRYKAKTYQISDIFKDDFQLVDDYNSLINALNISDLKDYYAVIVQELSKRKQSV	KP143762.1	hypothetical protein	AJF40643.1	Salmonella phage Mushroom
Cluster#6	MLMTGITAIIAIIALYKAYKAYNLASKAITQQVNNSLVESFLGRLSDEQIKRLEMSFRFQSKTYQISDIFKEDFQLVDDYNALINALNISDLKDYYTVIVQEMSKRKNSS	KP010413.1	hypothetical protein	AJT60596.1	Salmonella phage vB_SPuM_SP116
Cluster#6	MLMTGITAIIAIFALYKAYKAYNLANKAITQQVSNSLVMSFLERLSDEQLKRLEMSFRFRARTYQISDIFKDDFQLVDDYNSLINALNISDLKDYHTVIVQELSKRKQNC	KP869100.1	hypothetical protein	AKE44953.1	Escherichia typing phage 1
Cluster#6	MLMTGITAIIAIFALYKAYKAYNLADKAITQQVSNGLVRGFLERLSDEQIKRLEMSFRYKAKTHQISDIFKDDFQLVDDYNSLINALNISDLKDYYAVIVQELSKRKNLS	KX377933.1	hypothetical protein	ANT42077.1	Escherichia phage vB_EcoM_Alf5
Cluster#6	MLMTGITAIIAIFALYKAYKAYNLANKAITQQVSNNLVESFLGRLSDEQIKRLEMSFRYKAKTYQISDIFKDDFQLVDDYNSLINALNVSDLKDYYAVIVQELSKRKQNC	KT184313.1	hypothetical protein	ANZ51932.1	Enterobacteria phage KhF1
Cluster#6	MLMTGITAIIAIFALYKAYKAYNLANKAITQQVSNNLVESFLGRLSDEQIKRLEMSFRYKAKTYQISGIFKDDFQLVDDYNSLINALNVSDLKDYYAVIVQELSKRKQNC	KT184316.1	hypothetical protein	ANZ52169.1	Enterobacteria phage XTG1
Cluster#6	MLMTGITAIIAIFALYKAYKAYNLANKAITQQVSNSLVESFLERLSDEQIKRLEMSFRYKAKTYQISDIFKDDFQLVDDYNSLINALNISDLKDYYAVIVQELSKRKQSV	MF370225.1	hypothetical protein	ASR76679.1	Salmonella phage ST11
Cluster#6	MLMTGITAIIAIFALYKAYKAYNLANKAITQQVSNSLVMSFLERLSDEQIKWLEMSFRFQSKTYQISNIFKDDFQLVDDYNSLINALNISDLKDYYAVIVQELSKRKQNC	MG646669.1	hypothetical protein	AUM59095.1	Salmonella phage BPS17W1
Cluster#6	MLMTGITAIIAIIALYKAYKAYNLANKATTQQVSNNLVESFLGRLSDEQIKRLEMSFRYKAKTYQISDIFKDDFQLVDDYNSLINALNISDLKDYYAVIVQELSKRKNFS	MG646672.1	hypothetical protein	AUM59483.1	Salmonella phage BPS17L1
Cluster#6	MLMMGVTAIIAIIALYKAYKAYNLASKAITQQVNNNLVMNFLERLSDEQIKRLEMSFRFQSKTYQISDIFKDDFQLVDDYNSLINALNISDLKDYHAVIVQELSKRKNSS	MH051914.1	hypothetical protein	AWD91306.1	Enterobacteria phage vB_EcoM_IME338
Cluster#6	MLMTGITAIISIIALYKAYKAYNLANKATTQQVSNNLVESFLGRLSDEQIKRLEMSFRYKAKTYQISDIFKDDFQLVDDYNSLINALNISDLKDYYAVIVQELSKRKNFS	MH586731.1	hypothetical protein	AXY86373.1	Salmonella phage Meda
Cluster#6	MLMTGITAIIAIFALYKAYKAYNLANKAITQQVSNNLVMSFLERLSDEQLKRLEMSFRFRARTYQISDIFKDDFQLVDDYNSLINALNISDLKDYHTVIVQELSKRKQNC	LC519489.1	hypothetical protein	BBU53620.1	Escherichia phage SP22
Cluster#6	MLITGITAIIAIFALYKAYKAYNLANKAITQQVSNNLVESFLGRLSDEQIKRLEMSFRYKAKTYQLSDIFKDDFQLVDDYNSLINALNISDLKDYHAVIVQELSKRKQNC	MK965969.1	hypothetical protein	QCW19225.1	Salmonella phage DaR-2019a
Cluster#6	MLITGITAIIAIFALYKAYKAYNLANKAITQQVSNNLVESFLGRLSDEQIKRLEMSFRYKAKTYQLSDIFKDDFQLVDDYNSLINALNISDLKDYHAVIVQELSKRKQNC	MK965970.1	hypothetical protein	QCW19351.1	Salmonella phage DaR-2019b
Cluster#6	MLMTGITAIIAIFALYKAYKAYNLANKAITQQVSNNLVESFLGRLSDEQIKRLEMSFRYKAKTYQISDIFKDDFQLVDDYNALINALNISDLKDYYAVIVQELSKRKNSS	MK962758.1	hypothetical protein	QEG06680.1	Shigella phage JK55
Cluster#6	MLMTGITAIIAIFALYKAYKAYNLANKAITQQVSNSLVMSFLERLSDEQLKRLDMSFRFQSKTYQISDIFKEDFQLVDDYNALINALNINDLKDYYAVIVQELNKRKQNS	MN227145.1	hypothetical protein	QEP52932.1	Salmonella phage BPSELC-1
Cluster#6	MLMTGITAIIAIFALYKAYKAYNLANKAITQQVSNSLVMSFLERLSDEQIKWLEMSFRFQSKTYQISNIFKDDFQLVDDYNSLINALNISDLKDYYAVIVQELSKRKQNC	MN481367.1	hypothetical protein	QGF20739.1	Salmonella phage D1-2
Cluster#6	MIGITATIAIFALYKAYKAYNIANKAITQQVSNNLVEGFLGRLSDEQIKRLEMSFRYKAKTYQISDIFKDDFQLVDDYNSLINALNISDLKDYYAVIVQELSKRKQSI	MN655999.1	hypothetical protein	QHB48882.1	Shigella phage Z31
Cluster#6	MLMMGITAIIAIIALYKAYSAYNLASKAITQQVNNNLVMSFLERLSDEQIKRLEMSFRFQSKTYQISDIFKDDFQLVDDYNSLINALNISDLKDYHAVIVQELSKRKNSS	MN882542.1	hypothetical protein	QHJ72562.1	Escherichia phage JN01
Cluster#6	MLMTGITAIIAIFALYKAYKAYNLANKAITQQVSNNLVESFLGRLSDEQIKRLEMSFRYKAKTYQISDIFKDDFQLVDDYNSLINALNISDLKDYHAVIVQELSKRKQNS	MN850566.1	hypothetical protein	QHR65138.1	Escherichia phage garuso
Cluster#6	MLMTGITAIIAIFALYKAYKAYNLANKAITQQVSNNLVESFLGRLSDEQIKRLEMSFRYKAKTYQVSDIFKDDFQLVDDYNSLINALNISDLKDYYAVIVQELSKRKQNS	MN850585.1	hypothetical protein	QHR67779.1	Escherichia phage skuden
Cluster#6	MLMTGITAIIAIFALYKAYKAYNLANKAITQQVSNSLVESFLGRLSDEQIKRLEMSFRYKAKTYQISDIFKDNFQLVDDYNSLINALNVSDLKDYYTVIVQELSKRKISLDFGF	MN850603.1	hypothetical protein	QHR70061.1	Escherichia phage pinkbiff
Cluster#6	MLMTGITAIIAIFALYKAYKAYNLANKAITQQVSNNLVESFLGRLSDEQIKRLEMSFRYKAKTYQISDIFKDDFQLVDDYNSLINALNISDLKDYYAVIVQELNKRKNSS	MN850614.1	hypothetical protein	QHR71425.1	Escherichia phage adrianh
Cluster#6	MLMTGITAIIAILALYKAYKAYNLANKAITQQVRNNLVESFLGRLSDEQIKRLEMSFRYKAKTYQISDIFKDDFQLVDDYNSLINALNISDLKDYYAVIVQELNKRKQNC	MN850619.1	hypothetical protein	QHR72168.1	Escherichia phage finno
Cluster#6	MLMTGITAIIAIFALYKAYKAYNLANKAITQQVSNNLVESFLGRLSDEQIKRLEMSFRYKAKTYQISDIFKDDFQLVDDYNSLINALNISDLKDYYAVIVQELSKRKQSV	MN850637.1	hypothetical protein	QHR74466.1	Escherichia phage warpig
Cluster#6	MLMTGITAIIAIIALYKAYKAYNLASKAITQQVRNSLVESFLGRLSDEQLKRLEMSFRYKAKTYQISDIFKDDFQLVDDYNSLINALNISDLKDYHAVIVQELSKRKNSS	MN850644.1	hypothetical protein	QHR75207.1	Escherichia phage ekra
Cluster#6	MLMTGITAIIAIFALYKAYKAYNLANKAITQQVSNNLVESFLGRLSDEQIKRLEMSFRFQSKTYQISDIFKDDFQLVDDYNSLINALNVSDLKDYYAVIVQELSKRKNFS	MN850647.1	hypothetical protein	QHR75853.1	Escherichia phage tootiki
Cluster#6	MLMMGITAIIAIIALYKAYSAYNLASKAITQQVNSSLVMSFLERLSDEQIKRLEMSFRFKAKTYQISDIFKDDFQLVDDYNSLINALNISDLKDYYAVIVQELSKRKNFS	MN850631.1	hypothetical protein	QIG66561.1	Escherichia phage mio
Cluster#6	MLMTGITAIIAILALYKAYKAYNLANKAITQQVSNNLVESFLGRLSDEQIKRLEMSFRFKAKTYQISDIFKDDFQLVDDYNSLINALNISDLKDYYAVIVQELSKRKQNC	MN994498.1	hypothetical protein	QIN92400.1	Phage NBEco004
Cluster#6	MLMTGITAILSIFALYKAYKAYNLASKAITQQVSNSLVESFLGRLSDEQLKRLEMSFRYKAKTYQISDIFKEDFQLVDDYNSLINALNISDLKDYYAVIVQELSKRKQNA	MN994503.1	hypothetical protein	QIN93059.1	Phage NBSal004
Cluster#6	MLMMGITAIIAIIALYKAYSAYNLASKAITQQVNNNLVMSFLERLSDEQIKRLEMSFRFQSKTYQISDIFKDNFQLVDDYNSLINALNISDLKDYYTVIVQELNKRKNFS	MN994499.1	hypothetical protein	QIQ68454.1	Phage NBEco005
Cluster#6	MLMMGITAIIAIIALYKAYSAYNLASKAITQQVNNNLVMSFLERLSDEQIKRLEMSFRFQSKTYQISDIFKDDFQLVDDYNSLINALNISDLKDYHAVIVQELSKRKQNS	MT887289.1	hypothetical protein	QNI21363.1	Escherichia phage SME50
Cluster#6	MLMTGITAIIAIFALYKAYKAYNLANKAITQQVSNNLVESFLGRLSDEQIKRLEMSFRYKAKTYQISDIFKDDFQLVDDYNSLINALNISDLKDYHAVIVQELSKRKQSV	MT833282.1	hypothetical protein	QNR52133.1	Escherichia coli phage vB_EcoM_Shy
Cluster#6	MLMMGITAIIAIIALYKAYSAYNLASKAITQQVNDSLVMSFLERLSDEQLKRLEMSFRFQSKTYQISDIFKEDFQLVDDYNALINALNISDLKDYYAVIVQELNKRKQNS	MW296865.1	hypothetical protein	QQG31154.1	Salmonella phage SP3 SHan-2021
Cluster#6	MLMMGITAIIAIIALYKAYSAYNLASKAITRQVSDSLVMSFLGRLSDEQLKRLEMSFRFQSKTYQISDIFKEDFQLVDDYNALINALNISDLKDYYAVIVQEMSKRKNSS	MZ150758.1	hypothetical protein	QVW09201.1	Salmonella phage S19cd
Cluster#6	MLMMGITAIIAITALYKAYSAYNLASKAITQQVNDSLVMSFLERLSDEQLKRLEMSFRFQSKTYQISDIFKEDFQLVDDYNALINALNISDLKDYYAVIVQELNKRKQNS	MW321605.1	hypothetical protein	QXN66890.1	Salmonella phage SP4 SHa-2019
Cluster#6	MLMTGITAIIAIFALYKAYKAYNLANKAITQQVSNNLVESFLGRLSDEQIKRLEMSFRYKAKTYQISDIFKEDFQLVDDYNSLINALNISDLKDYYAVIVQELNKRKQNC	OK040806.1	hypothetical protein	UCJ01300.1	Escherichia phage CL1
Cluster#6	MLMTGITAIIAIFALYKAYKAYNLANKAITQQVSNNLVESFLGRLSDEQIKRLEMSFRYKAKTYQISDIFKEDFQLVDDYNSLINALNISDLKDYYAVIVQELNKRKQNC	OK040807.1	hypothetical protein	UCJ01444.1	Escherichia phage C600M2
Cluster#6	MLMTGITAIIAIFALYKAYIAYNLANKAITQQVRNNLVESFLGRLSDEQIKRLEMSFRYKAKTYQISDIFKDDFQLVDDYNSLINALNISDLKDYYAVIVQELSKRKQSV	LR699048.1	hypothetical protein	VVC17355.1	Escherichia phage VpaE1_ev035
Cluster#6	MLMMGITAIIAIIALYKAYSAYNLASKAITQQVSNSLVESFLERLSDEQLKRLEMSFRYKAKTYQISDIFKDDFQLVDDYNSLINALNISDLKDYHAVIVQELSKRKQSV	LC473039.1	phage protein	BBJ27021.1	Escherichia phage L27
Cluster#6	MLMTGITAIIAIFALYKAYKAYNLANKAITQQVSNNLVESFLGRLSDEQIKRLDMSFRYKAKTYQISDIFKDDFQLVDDYNSLINALNVSDLKDYYAVIVQELSKRKQNC	LR597663.1	Phage protein	VUF56929.1	Escherichia phage VpaE1_ev78
Cluster#6	MLMTGITAIIAIFALYKAYKAYNLANKAITQQVSNSLVESFLERLSDEQIKRLEMSFRYKAKTYQISDIFKDDFQLVDDYNSLINALNISGLKDYYAVIVQELSKRKQSV	MW006474.1	tail tube protein	QPI14061.1	Salmonella phage GEC vB B1
Cluster#6	MLMTGITAIIAIFALYKAYKAYNLANKAITQQVSNSLVESFLERLSDEQIKRLEMSFRYKAKTYQISDIFKDDFQLVDDYNSLINALNISGLKDYYAVIVQELSKRKQSV	AF320576.1	unknown	AAQ14619.1	Salmonella phage FelixO1
Cluster#7	MKLSNQVRENLSKLLNKIDFIETSRNNHDVMEWLHGKIKGRRVVICLWNSCREYKNLYCKLISMMILLKVL	MN850603.1	hypothetical protein	QHR70062.1	Escherichia phage pinkbiff
Cluster#8	MATIRATVNEFGFYSLDVKFDLVGTDNAFEMVKGLISQTISDYNPSDEFWKETKQEALKEGYSYHYWGEKIVSLYYDKEGTN	MG646672.1	hypothetical protein	AUM59477.1	Salmonella phage BPS17L1
Cluster#8	MATIRATVNEFGFYSLDVKFDLVGTDNAFEMVKGLISQTISDYNPSDEFWKETKQEALKEGYSYHYWGEKIVSLYYDKEGTN	MH586731.1	hypothetical protein	AXY86365.1	Salmonella phage Meda
Cluster#8	MATIRATVNEFGFYSLDVKFDLVGTDNAFEMVKGLISQTISDYNPSDEFWKETKQEALKDGYTYHYWGEKIVSLYYDKKGTN	MK962758.1	hypothetical protein	QEG06688.1	Shigella phage JK55
Cluster#8	MATIRATVNEFGFYSLDVKFDLVGTDNAFEMVKCLISQTISDYNPSDEFWKGTKQEVLKEGYSYHYWGDLIVSLYYNKQGCN	MN227145.1	hypothetical protein	QEP52923.1	Salmonella phage BPSELC-1
Cluster#8	MATIRATVNEFGFYSLDVKFDLVGTDNTFEMVKGLISQTISDYNPSDEFWKETKQEVLKEGYTYHYWGEKIVSLYYDKKGTN	MN850566.1	hypothetical protein	QHR65146.1	Escherichia phage garuso
Cluster#8	MATIRATVNEFGFYSLDVKFDLVGTDNAFEMVKVLISQTIKDYNPSDEFWKETKQEVLKEGYSYHYWGEKIVSLYYDKEGTN	MN850585.1	hypothetical protein	QHR67769.1	Escherichia phage skuden
Cluster#8	MATIRATVNEFGFYSLDVKFDLVGTDNAFEMVKGLISQTISDYNPSDEFWKETKEEVLKEGYTYHYWGEKIVSLYYDKEGIN	MN850610.1	hypothetical protein	QHR70929.1	Escherichia phage Andreotti
Cluster#8	MATIRATVNEFGFSSLDVKFDIVGTDNAFEMVKGLISQTIKGYNPSKEFWEETKQEVLKDGYTYHYWGEKIVSLYYDKQDYN	MN850614.1	hypothetical protein	QHR71434.1	Escherichia phage adrianh
Cluster#8	MATIRATVNEFGFSSLDVKFDIVGTDNAFEMVKGLISQTIKGYNPSEEFWEETKQEVLKDGYTYHYWGEKIVSLYYNKQGCN	MN850619.1	hypothetical protein	QHR72158.1	Escherichia phage finno
Cluster#8	MTSLLNKVLKLGDSKMATIRATVNEFGFYSLDVKFDLVGTDNAFEMVKVLISQTIKDYNPSDEFWKETKQEVLKEGYSYHYWGEKIVSLYYDKEGTN	MN850637.1	hypothetical protein	QHR74474.1	Escherichia phage warpig
Cluster#8	MATIRATVNEFGFYSLDVKFDLVGTDNAFEMVKGLISQTISDYNPSDEFWKETKQEALKDGYTYHYWGEKIVSLYYDKEGTN	MN850644.1	hypothetical protein	QHR75200.1	Escherichia phage ekra
Cluster#8	MATIRATVNEFGFYSLDVKFDLVGTDNAFEMVKGLISQTISDYNPSDEFWKETKEEVLKEGYTYHYWGEKIVSLYYDKEGTN	MN850647.1	hypothetical protein	QHR75845.1	Escherichia phage tootiki
Cluster#8	MATIRATVNEFGFSSLDVKFDLVGTDNAFEMVKGLISQTIKDYNPSDEFWKETKQEVLKDGYTFHYWGEKIVSLYYDKEGTN	MN850631.1	hypothetical protein	QIG66552.1	Escherichia phage mio
Cluster#8	MKKTLTRQSKICKLLINGEAITSPLNKTLKLGDSKMATIRATVNEFGFYSLDVKFDIAGTDNAFEMVKGLISQTIKDYNPSDEFWEETKQEVLKDGYTYHYWGEKIVSLYYNKQDYN	AF320576.1	unknown	AAQ14627.1	Salmonella phage FelixO1
Cluster#9	MEYAGSSPAASTNFGEIMKTCIRCKLSKDENDFYMKDGRRTHSYCKKCVNEQTIERQRALKLSAIEYKGGVCHDCGKKYHPAVYDFHHLNPSDKDFNIGHRKSLKFSQELKDELDKCVLLCSNCHRVRHAKY	MN850637.1	HNH endonuclease	QHR74491.1	Escherichia phage warpig
Cluster#9	MEYAGSSPAASTNFGEIMKTCIRCKLSKDENDFYMKDGRRTHSYCKKCVNEQTIERQRALKLSAIEYKGGVCHDCGKKYHPAVYDFHHLNPSDKDFNIGHRKSLKFSQELKDELDKCVLLCSNCHRVRHAKY	MN850647.1	HNH endonuclease	QHR75828.1	Escherichia phage tootiki
Cluster#9	MKTCIRCKLSKDENDFYMKDGRRTHSYCKKCVNEQTIERQRALKLSAIEYKGGVCHDCGKKYHPAVYDFHHLNPSDKDFNIGHRKSLKFSQELKDELDKCVLLCSNCHRVRHAKY	MN850631.1	HNH endonuclease	QIG66659.1	Escherichia phage mio
Cluster#9	MRVRVLPPRPILDEIMKTCIRCKLSKDESDFYMKDGRRTHSYCKKCVNEQTIERQRALKLSAIEYKGGVCHDCGKRYHPAVYDFHHLNPSEKDFNIGHRKSLKFSQELKDELDKCVLLCSNCHRVRHAKY	MN882542.1	HNHc domain-containing protein	QHJ72591.1	Escherichia phage JN01
Cluster#9	MRVRVLPPRPILDEIMKTCIRCKLSKDESDFYMKDGRRTHSYCKKCVNEQTIERQRALKLSAIEYKGGVCQDCGKRYHPAVYDFHHLNPSEKDFNIAHRRSLKFSQELKNELDKCVLLCSNCHRVRHAKY	MT887289.1	HNHc domain-containing protein	QNI21395.1	Escherichia phage SME50
Cluster#9	MKTCIRCKLSKDENDFYMKDGRRTHSYCKKCVNEQTIERQRALKLSAIEYKGGVCHDCGKKYHPAVYDFHHLNPSDKDFNIGHRKSLKFSQELKDELDKCVLLCSNCHRVRHAKY	KX377933.1	putative HNH homing endonuclease	ANT42107.1	Escherichia phage vB_EcoM_Alf5
Cluster#9	MKTCIRCKLSKDENDFYMKDGKRTHSYCKKCVNEQTIERQRALKLSAIEYKGGVCHDCGKRYHPAVYDFHHLNPSEKDFNIGHRKSLKFSQELKDELDKCVLLCSNCHRVRHAKY	LC519489.1	putative phage endonuclease	BBU53651.1	Escherichia phage SP22
Cluster#9	MKTCIRCKLSKDENDFYMKDGRRTHSYCKKCVNEQTIERQRALKLSAIEYKGGVCHDCGKKYHPAVYDFHHLNPSEKDFNIGHRKSLKFSQELKDELDKCVLLCSNCHRVRHAKY	LR597663.1	Putative phage endonuclease VII (ACLAME 995)	VUF56960.1	Escherichia phage VpaE1_ev78
Cluster#9	MRVRVLPPRPILDEIMKTCLKCKLSKDENDFYMKDGKRTHSYCKKCVNEQTIERQRALKLSAIEYKGGVCHDCGKRYHPAVYDFHHLNPSEKDFSIGHRKSLKFSQELKDELDKCVLLCSNCHRVRHAKY	AF320576.1	unknown	AAQ14655.1	Salmonella phage FelixO1
Cluster#9	MKTCLKCKLSKDENDFYMKDGKRTHSYCKKCVNEQTIERQRALKLSAIEYKGGVCHDCGKRYHPAVYDFHHLNPSEKDFSIGHRKSLKFSQELKDELDKCVLLCSNCHRVRHAKY	AF320576.1	unknown	AAQ14775.1	Salmonella phage FelixO1
Cluster#10	MADYKLSELNSIDTIRSDDLLHVRVKKRPEMLGDEDRRMTYQDFLASFKLERFVQIAGSTMTGDLGIVKLLYGGKAVFDPTGSSEITMGDVLKAFKINANGLKLTIADASRSATVYHTLNKPSPNELGMRTNEENDARYARLAVTNTFSRNQNIQSDGNALRLRNQIANNAQYIEGVNLDGSARWWVGIGSNGEDAVSLYNSKYNSAVIVASNISVNKSLAITGQVQPSDFSNLDARYFTQTAANQRFAQLVGNNTFSGLNTFSNNVNVNSDGAAIILKNKTANDTLFILARDSENNNLWYIGKGDVTSNITIYDYNGDTSIKLNASGVTFNKGVKITGQVQPSDWTNIDSRYVLIGSYANLAKKNEANTFTLQQNIQSDGEALRIYSKAQNNSSYIVG…	MN850637.1	tail fibers protein	QHR74520.1	Escherichia phage warpig
Cluster#10	MADYKLSELNSIDTIRSDDLLHVRVKKRPEMLGDEDRRMTYQDFLASFKLERFVQIAGSNMTGDLGIVKLLYGGKAIFDPTGSSEITIGDVLKTFKINANDLKLTIADASRSATVYHTLNKPSPNELGMRTNEENDARYARLAVNNTFRATQTIVANNEGLILKNLTQGMPLYIRGQDADGTNRWYLGNDNKGTDNLVLKNVKSGAYVAILANLISVNKSIQITGQVQPSDFSNLDARYFTQTVANQRFAQLVGNNTFSGLNTFNQLSVFKKDGEAIRLQNANAAQPLYIKAIDSTGVNRWYIGNSNKGDNVALGNYKTSGKITVGTSVNINKTLTVTGQVQPSDWTNIDSRYVLIGSYANLAKKNEANTFTLQQNIQSDGEALRIYNKAQNNSSYIVG…	MN850644.1	tail fibers protein	QHR75277.1	Escherichia phage ekra
Cluster#10	MADYKLSELNSIDTIRSDDLLHVRVKKRPEMLGDEDRRMTYQDFLASFKLERFVQIAGSTMTGDLGIVKLLYGGKAVFDPTGSSEITMGDVLKAFKINANGLKLTIADASRSATVYHTLNKPSPNELGMRTNEENDARYARLAVTNTFNSKQTIVANGEQLTLRSPVSGDSAYSAIVGRDASNEKTWAIGNLIRGSLDVQIESKLGSILTLGTAASFNRSLSINGQVQPSDFSNLDARYFTQTAANQRFAQLVGNNTFSGLNTFNQLSVFKKDGEAIRLQNANAAQPLYIKAIDSTGVNRWYIGNSNEGDNVALENYKTSGKITVGTSVNINKTLTVTGQVQPSDWTNIDSRYVLIGSYANLAKKNEANTFTLQQNIQSDGEALRIYSKAQNNSSYIVG…	MN850647.1	tail fibers protein	QHR75799.1	Escherichia phage tootiki
Cluster#11	MKTVDATFEVVKEKFSIIYEAVNCYEASHNLDNWEFTNDHQGGVTVKNPNCQRNDFKYAIPLHYSLKQLSSDYAKQGRENPSKEAYTSLQKELERDLEASEYNLAAKVVDANGQTILDSFISVTLLIGAIVTAMI	MN850644.1	hypothetical protein	QHR75209.1	Escherichia phage ekra
Cluster#12	MLYSRELMVTTNVNTKVKRFYMQVCGAWSRISEADYCNYVETAINSNCYLTRNTRKYIRQTAVYYYDA	KP869100.1	hypothetical protein	AKE44957.1	Escherichia typing phage 1
Cluster#12	MLYGRELMVTTNVNTKVKRFYMQICGVWSRISEADYCNYVETAINSDCYLTRNTRKHIRQIAVYYYDI	KX377933.1	hypothetical protein	ANT42075.1	Escherichia phage vB_EcoM_Alf5
Cluster#12	MLYSRELMATTNVNTNAKRFYMQICGVWSRISEADYCNYVETAINSNCYLTRNTKKFTKANSDLLKIN	MF370225.1	hypothetical protein	ASR76677.1	Salmonella phage ST11
Cluster#12	MLYSRELMDTTNVNTKVKRFYMQVCGAWRRIPEADYCNYVETAINSSCYLTKNTKKLIKHTAVYYYDI	MH051914.1	hypothetical protein	AWD91303.1	Enterobacteria phage vB_EcoM_IME338
Cluster#12	MLYGRELMVTTNVNTNVKRFYMQICGVWSRISEADYCNYVETAINSDCYLTRNTKKFTRQTAVYYYDI	MH586731.1	hypothetical protein	AXY86378.1	Salmonella phage Meda
Cluster#12	MLYSRELMVTTNVNTKVKRFYMQICGVWSRISEAAYCNYVETAINSNCYLTRNTRKYIRQTAIYYYDK	MK965969.1	hypothetical protein	QCW19220.1	Salmonella phage DaR-2019a
Cluster#12	MLYSRELMVTTNVNTKVKRFYMQICGVWSRISEADYCNYVETAINSNCYLTRNTRKYIRQTAIYYYDK	MK965970.1	hypothetical protein	QCW19346.1	Salmonella phage DaR-2019b
Cluster#12	MIYSRELMVTTNVNTNVKRFYMQICGVWSRISEADYCNYVETAINSDCYLTRNTKKFTRQTAVYYYDI	MN227145.1	hypothetical protein	QEP52937.1	Salmonella phage BPSELC-1
Cluster#12	MIYSRELMVTTNVNTNVKRFYMQICGVWSRISEADYCNYVETAINSDCYLTRNTKKFTRQTAVYYYDI	MN481367.1	hypothetical protein	QGF20744.1	Salmonella phage D1-2
Cluster#12	MMYSRELMVTTNVNTKAKRFYMQVCGAWRRISEADYCNYVETAINSNCYLTKNTKRHIKQTAVYYYDI	MN850631.1	hypothetical protein	QIG66566.1	Escherichia phage mio
Cluster#12	MTYYRELMVTTNVNTKVKRFYMKICGVWSRISEADYCNYVETAIDSNCYLTRNTKKFTRQTAIYYYDK	MN994498.1	hypothetical protein	QIN92405.1	Phage NBEco004
Cluster#12	MTYYRELMVTTNVNTKAKRFYMKICGVWSRISEADYCNYVETAINSNCYLTRNSKKFTRQTAIYYYDK	MN994503.1	hypothetical protein	QIN93054.1	Phage NBSal004
Cluster#12	MTYYRELMVTTNVNTKAKRFYMKICGVWSRISEADYCNYVETAINSNCYLTRNTKKFTRQTAIYYYDK	MN994499.1	hypothetical protein	QIQ68449.1	Phage NBEco005
Cluster#12	MLYSRELMVTTNVNTKVKRFYMQVCGAWRRISEADYCNYVETAINSNCYLTKNTKRHIKQTAVYYYDI	MT887289.1	hypothetical protein	QNI21358.1	Escherichia phage SME50
Cluster#12	MLYSRELMVTTNVNTGVKRFYMQICGVWSRISEDDYCNYVGTAINSNCYLTRNTKKFTRQTAIYYYDK	OK040806.1	hypothetical protein	UCJ01295.1	Escherichia phage CL1
Cluster#12	MLYSRELMVTTNVNTGVKRFYMQICGVWSRISEDDYCNYVGTAINSNCYLTRNTKKFTRQTAIYYYDK	OK040807.1	hypothetical protein	UCJ01439.1	Escherichia phage C600M2
Cluster#12	MLYGRELMVTTNVDTDVKRFYMKICDVWTRISETDYCNYVETAINSNCYLTRITRKHIRQTAVYYYDI	LC473039.1	phage protein	BBJ27017.1	Escherichia phage L27
Cluster#12	MLYSRELMVTTNVNTNVKRFYMQVCGAWSRISEADYCNYVETAINSNCYLTRNTKNFTRQTAIYYYDK	AF320576.1	unknown	AAQ14615.1	Salmonella phage FelixO1
Cluster#13	MKKLSQSFIMFVLLIIMSGCSTNKVNSTFKNSQVSEGDKYTQEESRYIIKGNTGSDVAAALEFYRDGFYQCTIKANNLIDMILLGNKQQ	EU877232.1	hypothetical protein	ACJ71819.1	Escherichia phage wV8
Cluster#13	MKKLSQSFIMFVLLIIMSGCSTNKVNSTFKNSQVSESDKYTQEESRYIIKGNTGSDVAAALEFYRDGFYQCTIKANNLIDMILLGNKQQ	JN225449.1	hypothetical protein	AFQ96098.1	Enterobacteriaphage UAB_Phi87
Cluster#13	MNSTFKNSQVSESDKYTQEESRFTVKGNTGSDVAAALEFYRDGFYQCTIKANNLIDMILLGNKQQ	JX560968.1	hypothetical protein	AFU62452.1	Escherichia phage EC6
Cluster#13	MNSTFKNSQVSESDKYTQEESRYIIKGNTGSDVAAALEFYRDGFYQCTIKANNLIDMILLGNKQQ	KC139526.1	hypothetical protein	AGF88665.1	Salmonella phage FSL SP-010
Cluster#13	MKKLSQSFIMFVLLITMSGCSTNKVNSTFKNSQVSESDKYTQEESRYIIKGNTGSDVAAALEFYRDGFYQCTIKANNLIDMILLGNKQQ	KM657822.1	hypothetical protein	AIW02267.1	Escherichia phage vB_EcoM-VpaE1
Cluster#13	MSSTFKNSQVSESDKYTQEESRFTVKGNTGSDVAAALEFYRDGFYQCTIKANNLIDMILLGNKQQ	KP010413.1	hypothetical protein	AJT60585.1	Salmonella phage vB_SPuM_SP116
Cluster#13	MSGCSTNKVSNTFKNSQVSESDKYTQEDVRYAVKGNTGADLSEALEFYRDGYYQCTMKANNLIDMILLGNKQ	KP869100.1	hypothetical protein	AKE44964.1	Escherichia typing phage 1
Cluster#13	MKKLSQSFIMFVLLITMSGCSTNKVNSTFKNSQVSESDKYTQEESRYIIKGNTGSDVAAALEFYRDGFYQCTIKANNLIDMILLGNKQQ	KX377933.1	hypothetical protein	ANT42069.1	Escherichia phage vB_EcoM_Alf5
Cluster#13	MNSTFKNSQVSESDKYTQEESRYIIKGNTGSDVAAALEFYRDGFYQCTIKANNLIDMILLGNKQQ	MF370225.1	hypothetical protein	ASR76672.1	Salmonella phage ST11
Cluster#13	MKKLSQSFIMFVLLIIMSGCSTNKVNSTFKNSQVSESDKYTQEESRYIIKGNTGSDVAAALEFYRDGFYQCTIKANNLIDMILLGNKQQ	LC519489.1	hypothetical protein	BBU53611.1	Escherichia phage SP22
Cluster#13	MNKVNSTFKNSQVSESDKYTQEESRYVVKGNTGTDLSQALEFYRDGYYQCTMKANNLIDMILLGNKQQ	MH791400.1	hypothetical protein	QAX98239.1	Escherichia phage EcSzw-2
Cluster#13	MNKVNSTFKNSQVSESDKYTQEEARYVVKGNTGTDLSQALEFYRDGYYQCTMKANNLIDMILLGNKQQ	MK562504.1	hypothetical protein	QBP33082.1	Enterobacteria phage CHB7
Cluster#13	MSSTFKNSQVSESDKYTQEESRYIIKGNTGSDVAAALEFYRDGFYQCTIKANNLIDMILLGNKQQ	MN994498.1	hypothetical protein	QIN92412.1	Phage NBEco004
Cluster#13	MNSTFKNSQVSESDKYTQEESRYIIKGNTGSDVAAALEFYRDGFYQCTIKANNLIDMILLGNKQQ	MN994503.1	hypothetical protein	QIN93048.1	Phage NBSal004
Cluster#13	MNSTFKNSQVSESDKYTQEESRFTVKGNTGSDVAAALEFYRDGFYQCTIKANNLIDMILLGNKQQ	MN994499.1	hypothetical protein	QIQ68442.1	Phage NBEco005
Cluster#13	MSSTFKNSQVSESDKYTQEESRFTVKGNTGSDVATALEFYRDGFYQCTIKANNLIDMILLGNKQQ	MW296865.1	hypothetical protein	QQG31145.1	Salmonella phage SP3 SHan-2021
Cluster#13	MNSTFKNSQVSESDKYTQEESRFTVKGNTGSDVAAALEFYRDGFYQCTIKANNLIDMILLGNKQQ	MZ150758.1	hypothetical protein	QVW09191.1	Salmonella phage S19cd
Cluster#13	MNSTFKNSQVSESDKYTQEESRFTVKGNTGSDVAAALEFYRDGFYQCTIKANNLIDMILLGNKQQ	MW321605.1	hypothetical protein	QXN66882.1	Salmonella phage SP4 SHa-2019
Cluster#13	MKKLRQSFIIFVLLSLISGCSTNKVNSTFKNSQVSESDKYTQEETRYTVKGTKGEDLASAMEFYRDGFYECAIKANNLIDMILLGNKQQ	KM236239.1	o-spanin	AIW03858.1	Citrobacter phage Moogle
Cluster#13	MKKLSQSFIMFVLLIIMSGCSTNKVNSTFKNFQVSESDKYTQEESRYIIKGNTGSDVAAALEFYRDGFYQCTIKANNLIDMILLGNKQQ	KP143762.1	o-spanin	AJF40653.1	Salmonella phage Mushroom
Cluster#13	MKKLRQSLLMIVLLSLMSGCSTSKVNSTFKNSQVSESDKYTQEEARYEVKGTKGADLASALEFYRDGYYECTIKANNLIDMILLGNKQQ	KT001916.1	o-spanin	AKU44087.1	Citrobacter phage Michonne
Cluster#13	MKKLRQSLLMIVLLSLMSGCSTSKVNSTFKNSQVSESDKYTQEEARYEVKGTKGADLASALEFYRDGYYECTIKANNLIDMILLGNKQQ	KT363872.2	o-spanin	ALA06949.1	Citrobacter phage Mordin
Cluster#13	MKRLSQSFIMFVLLIIMSGCSTNKVNSTFKNSQVSESDKYTQEETRFIVKGNTGSDVAAALEFYRDGFYQCTIKANNLIDMILLGNKQQ	MG646669.1	o-spanin	AUM59106.1	Salmonella phage BPS17W1
Cluster#13	MKRLSQSFIMFVLLIIMSGCSTNKVNSTFKNSQVSESDKYTQEESRFTVKGNTGSDVAAALEFYRDGFYQCTIKANNLIDMILLGNKQQ	MG646672.1	o-spanin	AUM59494.1	Salmonella phage BPS17L1
Cluster#13	MKKLSQSFIMFVLLITMSGCSTNKVSSTFKNSQVSESDKYTQEESRFTVKGNTGSDVAAALEFYRDGFYQCTIKANNLIDMILLGNKQQ	MH586731.1	O-spanin	AXY86385.1	Salmonella phage Meda
Cluster#13	MNSTFKNSQVSESDKYTQEEARYEVKGTKGEDLASALEFYRDGYYECTIKANNLIDMILLGNKQQ	MK562502.1	o-spanin	QBP32895.1	Shigella phage KPS64
Cluster#13	MNSTFKNSQVSESDKYTQEETRYTVKGTKGEDLANALEFYRDGFYECTIKANNLIDMILLGNKQQ	MK562505.1	o-spanin	QBP33217.1	Shigella phage Silverhawkium
Cluster#13	MSGCSTNKVNSTFKNSQVSESDKYTQEDSRFTIKGNTGSDVAAALEFYRDGFYQCTIKANNLIDMILLGNKQQ	MK962758.1	o-spanin	QEG06670.1	Shigella phage JK55
Cluster#13	MNSTFKNSQVSESDKYTQEESRFAVKGNTGSDVAAALEFYRDGFYQCTIKANNLIDMILLGNKQQ	MN655999.1	o-spanin	QHB48893.1	Shigella phage Z31
Cluster#13	MKRLSQSFIMFVLLIIMSGCSTNKVNSTFKNSQVSESDKYTQEESRFTVKGNTGSDVAAALEFYRDGFYQCTIKANNLIDMILLGNKQQ	MN882542.1	O-spanin	QHJ72552.1	Escherichia phage JN01
Cluster#13	MSGCSTNKVSSTFKNSQVSESDKYTQEESRYIIKGNTGSDVAAALEFYRDGFYQCTIKANNLIDMILLGNKQQ	MN850566.1	o-spanin	QHR65127.1	Escherichia phage garuso
Cluster#13	MSGCSTNKVNSTFKNSQVSESDKYTQEESRFTVKGNTGSDVAAALEFYRDGFYQCTIKANNLIDMILLGNKQQ	MN850585.1	o-spanin	QHR67790.1	Escherichia phage skuden
Cluster#13	MNKVNSTFKNSQVSENDKYTQEESRYVVKGNTGTDLSQALEFYRDGYYQCTMKANNLIDMILLGNKQQ	MN850587.1	o-spanin	QHR67912.1	Escherichia phage mistaenkt
Cluster#13	MSGCSTNKVSSTFKNSQVSESDKYTQEESRYIIKGNTGSDVAAALEFYRDGFYQCTIKANNLIDMILLGNKQQ	MN850603.1	o-spanin	QHR70070.1	Escherichia phage pinkbiff
Cluster#13	MSGCSTNKVNSTFKNSQVSESDKYTQEESRYIIKGNTGSDVAEALEFYRDGFYQCTIKANNLIDMILLGNKQQ	MN850610.1	o-spanin	QHR70823.1	Escherichia phage Andreotti
Cluster#13	MSGCSTNKVSSTFKNSQVSESDKYTQEESRYIIKGNTGSDVAAALEFYRDGFYQCTIKANNLIDMILLGNKQQ	MN850614.1	o-spanin	QHR71415.1	Escherichia phage adrianh
Cluster#13	MSGCSTNKVSSTFKNSQVSESDKYTQEESRYIIKGNTGSDVAAALEFYRDGFYQCTIKANNLIDMILLGNKQQ	MN850619.1	o-spanin	QHR72178.1	Escherichia phage finno
Cluster#13	MSGCSTNKVNSTFKNSQVSESDKYTQEESRFTVKGNTGSDVAAALEFYRDGFYQCTIKANNLIDMILLGNKQQ	MN850637.1	o-spanin	QHR74456.1	Escherichia phage warpig
Cluster#13	MSGCSTNKVSSTFKNSQVSEGDKYTQEESRYIIKGNTGSDVAAALEFYRDGFYQCTIKANNLIDMILLGNKQQ	MN850644.1	o-spanin	QHR75218.1	Escherichia phage ekra
Cluster#13	MSGCSTNKVNSTFKNSQVSESDKYTQEESRYTIKGNTGSDVAAALEFYRDGFYQCTIKANNLIDMILLGNK	MN850647.1	o-spanin	QHR75862.1	Escherichia phage tootiki
Cluster#13	MSGCSTNKVNSTFKNSQVSEGDKYTQEESRFTVKGNTGSDVAAALEFYRDGFYQCTIKANNLIDMLLLGNKQQ	MN850631.1	o-spanin	QIG66573.1	Escherichia phage mio
Cluster#13	MKKLSQSFIMFVLLIIMSGCSTNKVNSTFKNSQVSESDKYTQEESRFTVKGNTGSDVAAALEFYRDGFYQCTIKANNLIDMILLGNKQQ	MT887289.1	o-spanin	QNI21350.1	Escherichia phage SME50
Cluster#13	MNSTFKNSQVSESDKYTQEESRYIIKGNTGSDVAAALEFYRDGFYQCTIKANNLIDMILLGNKQQ	MW006474.1	o-spanin	QPI14048.1	Salmonella phage GEC vB B1
Cluster#13	MNSTFKNSQVSESDKYTQEESRFTVKGNTGSDVAAALEFYRDGFYQCTIKANNLIDMILLGNKQQ	OK040806.1	o-spanin	UCJ01287.1	Escherichia phage CL1
Cluster#13	MNSTFKNSQVSESDKYTQEESRFTVKGNTGSDVAAALEFYRDGFYQCTIKANNLIDMILLGNKQQ	OK040807.1	o-spanin	UCJ01431.1	Escherichia phage C600M2
Cluster#13	MNSTFKNSQVSESDKYTQEESRYIIKGNTGSDVAAALEFYRDGFYQCTIKANNLIDMILLGNKQQ	LC473039.1	phage protein	BBJ27009.1	Escherichia phage L27
Cluster#13	MKKLRQSLLMIVLLSLMSGCSTNKVNSTFKNSQVSESDKYTQEEARYEVKSTKGKDIASALEFYRDGYYECTIKANNLIDMILLGNKQQ	KT454805.2	putative o-spanin	AOT28185.1	Escherichia phage SUSP1
Cluster#13	MNSTFKNSQVSESDKYTQEEARYEVKGTKGADLASALEFYRDGYYECTIKANNLIDMILLGNKQQ	MF158040.1	putative o-spanin	ATE85864.1	Shigella phage Sf13
Cluster#13	MNSTFKNSQVSESDKYTQEEARYEVKGTKGADLASALEFYRDGYYECTIKANNLIDMILLGNKQQ	MF158041.1	putative o-spanin	ATE85949.1	Shigella phage Sf15
Cluster#13	MNSTFKNSQVSESDKYTQEESRFTVKGNTGSDVAAALEFYRDGFYQCTIKANNLIDMILLGNKQQ	MT833282.1	putative o-spannin	QNR52170.1	Escherichia coli phage vB_EcoM_Shy
Cluster#13	MKKLSQSFIMFVLLITMSGCSTNKVNSTFKNSQVSESDKYTQEESRYIIKGNTGSDVAAALEFYRDGFYQCTIKANNLIDMILLGNKQQ	AF320576.1	unknown	AAQ14604.1	Salmonella phage FelixO1
Cluster#14	MVELTMTTLLKVLIPILHIAVFFFGVSVMVWGFSDPQWSFSYHGQMDLWSCFKPFLGLAIAFSALPTKVKL	MN850566.1	membrane protein	QHR65109.1	Escherichia phage garuso
Cluster#14	MIYILRTIIFFFGVSAMVWGFSDPQWNLSYNGQMDLWSCFKPFLGLSIAFSALPTKVKL	MN850631.1	membrane protein	QIG66590.1	Escherichia phage mio
Cluster#15	MLRATKQIYILDRYFSVPSKTLKNDLIVLFYKNFKILNNYLDSLLKIQA	JN225449.1	hypothetical protein	AFQ96074.1	Enterobacteriaphage UAB_Phi87
Cluster#15	MLRATKQIYIFYRYFSVPSKTLKNDLIVLFYKNFKILNNYLYSLLKIQVGTGL	MH586731.1	hypothetical protein	AXY86363.1	Salmonella phage Meda
Cluster#15	MLRATKQIYILDRYFSVPSKTLKNDLIVLFYKNFKILNNYLDSLLKIQA	MT887289.1	hypothetical protein	QNI21374.1	Escherichia phage SME50
Cluster#16	MTLTPKKKISMWNIGISVFDILSILTCLLIHNKKVLKRTLVRQNL	MT833282.1	hypothetical protein	QNR52183.1	Escherichia coli phage vB_EcoM_Shy
Cluster#17	MGLSPFLTRLPHLKIKVNRKICSGLKNNS	MW006474.1	hypothetical protein	QPI14055.1	Salmonella phage GEC vB B1
Cluster#18	MIVVLFCGNRARPFHYIFAKNIFKIFLDYSNGFL	LC473039.1	hypothetical protein	BBJ27016.1	Escherichia phage L27
Cluster#18	MIIVLFCGIRAHPFHYIFAKNIFKIFLDYSNGFL	MW006474.1	hypothetical protein	QPI14056.1	Salmonella phage GEC vB B1
Cluster#19	MFEGVLSKRDSLKRFFIDKTKKGLQSLSKSPIVSIKQSSLLPKLEIQNEQVHRY	MW006474.1	hypothetical protein	QPI14068.1	Salmonella phage GEC vB B1
Cluster#20	MNFEQRMISKFGAKRWEEMKKEHEERKNEETVVITGVDLLNHSVTNYILSGNSYKKVI	MK562505.1	hypothetical protein	QBP33195.1	Shigella phage Silverhawkium
Cluster#20	MNFEQRMITKFGAKRWEEMKKEHEEKKNEEMVVITGTDLLNHSVTNYIISGNSYKKVI	MW006474.1	hypothetical protein	QPI14070.1	Salmonella phage GEC vB B1
Cluster#21	MIPSIGVHSVLLSFYIDCFNKLNRDIFTDLISQGLTRY	MW006474.1	hypothetical protein	QPI14071.1	Salmonella phage GEC vB B1
Cluster#22	MVLIAPCITLLTSPLISLLNILLTSLLNNLYNHLNHLSIPS	LC473039.1	hypothetical protein	BBJ27035.1	Escherichia phage L27
Cluster#22	MVLIALCITLLTSPLTSLLNTLLTSLLNNLYNHLNHPSTPS	MW006474.1	hypothetical protein	QPI14072.1	Salmonella phage GEC vB B1
Cluster#23	MGAFYFYKILSVVPTSGSPSYVNKISIFLNNLLNLTLYIVI	MH586731.1	hypothetical protein	AXY86362.1	Salmonella phage Meda
Cluster#23	MSKIYEIYIFYKILSVVPTSGSPSYVNKISILLNNLLNLTLYIYTVI	LC473039.1	hypothetical protein	BBJ27036.1	Escherichia phage L27
Cluster#23	MGAFYFYKILSVVPTSGSPSYVNKISTLLNNLLNLTLYIVI	MW006474.1	hypothetical protein	QPI14073.1	Salmonella phage GEC vB B1
Cluster#24	MLREPFGLPDGFPDWPFLNWPLFVLFFIGIPLIRPLKRLLR	MW006474.1	hypothetical protein	QPI14091.1	Salmonella phage GEC vB B1
Cluster#25	MFNPNSASLAASLVTIASNNFAANSAELSMVS	MW006474.1	hypothetical protein	QPI14092.1	Salmonella phage GEC vB B1
Cluster#26	MQQILRRLLITVVSLRQKTNQRSLLLQLSKNNFKRC	MW006474.1	hypothetical protein	QPI14093.1	Salmonella phage GEC vB B1
Cluster#27	MIVKNFFKIFFSILEKLSFRFYVEHIKGYQTHCQYPF	MW006474.1	hypothetical protein	QPI14095.1	Salmonella phage GEC vB B1
Cluster#28	MVWLNKFTEDRLQQNLNNLFLGKEKERVRFLHSAGVELV	MW006474.1	hypothetical protein	QPI14096.1	Salmonella phage GEC vB B1
Cluster#29	MVALKMINNGLVIIFVDKLLSLPVSMRPQRVKG	LC473039.1	hypothetical protein	BBJ27058.1	Escherichia phage L27
Cluster#29	MVALKMINNGLVIIFVDKLLSLPVSMRPQRVKG	MW006474.1	hypothetical protein	QPI14097.1	Salmonella phage GEC vB B1
Cluster#30	MQNRRYATKTIQNMYNKFPHIVLRLTLMYWCLNYTYSEVF	MW006474.1	hypothetical protein	QPI14098.1	Salmonella phage GEC vB B1
Cluster#31	MRYRPPPYRKTRLGRLSNLLTNWSRRQDSNPHTPLTRLTAV	MW006474.1	hypothetical protein	QPI14100.1	Salmonella phage GEC vB B1
Cluster#32	MATISRYLPLIRLWHGTEELNPFETVLEAVAHALES	LC473039.1	hypothetical protein	BBJ27063.1	Escherichia phage L27
Cluster#32	MATISRYLPLIRLWHGTEELNPFETVLEAVAHALES	MW006474.1	hypothetical protein	QPI14101.1	Salmonella phage GEC vB B1
Cluster#33	MLWYPSCIVVHTDKTPSRCHGEEIISSSPKVLVTGLNKTMQRPF	MW006474.1	hypothetical protein	QPI14102.1	Salmonella phage GEC vB B1
Cluster#34	MADYKLSELNSIDTIRSDDLLHVRVKKRPEMLGDEDRRMTYQDFLASFKLERFVQIAGSTMTGDLGIVKLLYGGKVVFDPTGSSGITMGDVLKTFKINANGLKLTIADASRSATVYHTLNKPSPNELGMRTNEENDARYARLAVNNTFRATQNILSDNETIIVKNVTQGMPLYIRGQDADGSNRWYLGNDNKGTDNLVLKNVKSGAYVAILDSLITVNKSIQITGQVQPSDFSNLDARYFTQTAANQRFAQLVGNNTFRGINNFVGEFNITRDNAVLVIKNATAATGLYLLGQKADGTNKFYLGTDDSDSVVNLHNYTTSTTISLSNVITTTKTVKITGQVQPSDWANIDSRYIPAGTLSNLAKLSDANTFRSAQIINRDGSLLQLKNTTQDGELYFAG…	OK040806.1	tail fibers protein	UCJ01226.1	Escherichia phage CL1
Cluster#34	MADYKLSELNSIDTIRSDDLLHVRVKKRPEMLGDEDRRMTYQDFLASFKLERFVQIAGSTMTGDLGIVKLLYGGKVVFDPTGSSGITMGDVLKTFKINANGLKLTIADASRSATVYHTLNKPSPNELGMRTNEENDARYARLAVNNTFRATQNILSDNETIIVKNVTQGMPLYIRGQDADGSNRWYLGNDNKGTDNLVLKNVKSGAYVAILDSLITVNKSIQITGQVQPSDFSNLDARYFTQTAANQRFAQLVGNNTFRGINNFVGEFNITRDNAVLVIKNATAATGLYLLGQKADGTNKFYLGTDDSDSVVNLHNYTTSTTISLSNVITTTKTVKITGQVQPSDWANIDSRYIPAGTLSNLAKLSDANTFRSAQIINRDGSLLQLKNTTQDGELYFAG…	OK040807.1	tail fibers protein	UCJ01372.1	Escherichia phage C600M2
Cluster#35	MASRINLNIGGNVVGVTEEEPKTFCEKIERDMKWESGTVLNQK	OK040806.1	hypothetical protein	UCJ01271.1	Escherichia phage CL1
Cluster#35	MASRINLNIGGNVVGVTEEEPKTFCEKIERDMKWESGTVLNQK	OK040807.1	hypothetical protein	UCJ01415.1	Escherichia phage C600M2
Cluster#36	MGDCADDADRWAELQDLRAEFRDLLVRSSKTNVEYTQKDFPKAPLYVIHQNNLMNSGLSLQQRMDICLARYYINVDAKVGDLIKCPCCNLEFKKKSYQQKFCGVKKKGRSNCKDFFFNFTDLKRNSRVKFFTGE	KT454805.2	hypothetical protein	ALH46981.1	Escherichia phage SUSP1
Cluster#36	MGDCADDADRWAELQDLRAEFRDLLVRSSKTNVEYTQKDFPKVPLYVIHQNNLMNSGLSLQQRMEICLARYYINVDAKVGELIKCPCCNLEFKKKSYQQKFCGVKKRGRSNCKDFFFNFTDLKRNNRAKFFIVG	OK040806.1	hypothetical protein	UCJ01290.1	Escherichia phage CL1
Cluster#36	MGDCADDADRWAELQDLRAEFRDLLVRSSKTNVEYTQKDFPKVPLYVIHQNNLMNSGLSLQQRMEICLARYYINVDAKVGELIKCPCCNLEFKKKSYQQKFCGVKKRGRSNCKDFFFNFTDLKRNNRAKFFIVG	OK040807.1	hypothetical protein	UCJ01434.1	Escherichia phage C600M2
Cluster#37	MTFKEFCQAAFVIIFLLGVGAWGGYTYKTSQVNEKELTNQKLVSVAKDAYQEGLANLSANYKNDLKDVLAKNKHTKEVLTYEKTKTEFYNICATEPYIGVFNQQSEQYLQKLPSK	KM236239.1	i-spanin	AIW03859.1	Citrobacter phage Moogle
Cluster#37	MTFKEFCQAAFVIIFLIGVGAWGGYTYKTSQVNEKELTNQKLVSVAKDAYQEGLSNLSSNYKNDLKDVLAKNKHTKEVLNYEKTKTVFINDCATEPYVRVFNEQSEQYLQKLPSK	KT001916.1	i-spanin	AKU44088.1	Citrobacter phage Michonne
Cluster#37	MTFKEFCQAAFVIIFLIGVGAWGGYTYKTSQVNEKELTNQKLVSVAKDAYQEGLSNLSSNYKNDLKDVLAKNKHTKEVLNYEKTKTVFINDCATEPYVRVFNEQSEQYLQKLPSK	KT363872.2	i-spanin	ALA06950.1	Citrobacter phage Mordin
Cluster#37	MTFKEFCQAAFVIIFLTGVGAWGGYTYKTSQVNEKELTNQRLVSVAKDAYQEGLSNLSSNYKNDLKDVLAKNKHTKEVLNYEKTKTVFINDCATEPYVRVFNEQSEQYLQKLPSK	MF327005.1	i-spanin	AUV56329.1	Shigella phage Sf19
Cluster#37	MTFKEFCQAAFVIIFLTGVGAWGGYTYKTSQVNEKELTNQKLVSVAKDAYQEGLSNLSSNYKNDLKDVLAKNKHTKEVLNYEKTKTVFINDCATEPYVRVFNEQSEQYLQKLPSK	MF327003.1	i-spanin	AUV62851.1	Shigella phage Sf14
Cluster#37	MTFKEFCQAAFVIIFLIGVGAWGGYTYKTSQVNEKELTNQRLVSVAKDAYQEGLSNLSSNYKNDLKDVLAKNKHTKEVLNYEKTKTVFINDCATEPYVRVFNEQSEQYLQKLPSK	MK562502.1	i-spanin	QBP32896.1	Shigella phage KPS64
Cluster#37	MTFKEFCQAAFAIMFLLGVGAWGGYTYKTSQVNEKELTNQKLVSVAKDAYQEGLANLSANYKNDLKDVLSKNKHTKEVLTYEKTKTEFFNICASEPYVRVFNEQSEQYLQKLPSK	MK562505.1	i-spanin	QBP33218.1	Shigella phage Silverhawkium
Cluster#37	MTFKEFCQAAFVIIFLIGVGAWGGYTYKTSQVNEKELTNQRLVSVAKDAYQEGLSNLSSNYKNDLKDVLAKNKHTKEVLNYEKTKTVFINDCATEPYVRVFNEQSEQYLQKLPSK	KT454805.2	putative i-spanin	ALH46977.1	Escherichia phage SUSP1
Cluster#37	MTFKEFCQAAFVIIFLTGVGAWGGYTYKTSQVNEKELTNQRLVSVAKDAYQEGLSNLSSNYKNDLKDVLAKNKHTKEVLNYEKTKTVFINDCATEPYVRVFNEQSEQYLQKLPSK	MF158040.1	putative i-spanin	ATE85865.1	Shigella phage Sf13
Cluster#37	MTFKEFCQAAFVIIFLTGVGAWGGYTYKTSQVNEKELTNQRLVSVAKDAYQEGLSNLSSNYKNDLKDVLAKNKHTKEVLNYEKTKTVFINDCATEPYVRVFNEQSEQYLQKLPSK	MF158041.1	putative i-spanin	ATE85950.1	Shigella phage Sf15
Cluster#38	MKKFILGLCLFLTAHLAVASDCPELSISQKTNMLKAYHYGEKEMGKGWGLTLAAIALQESELGLRLENKKTHDYGLFQNHLKTVVKRNKVNPNVAKKKLIRDFDYAAKETHKELQFWTKVHGNPNGKYSLQRVLASYNAGYSYRIPKARQYSQDVYNNMKVLAQCEFATNIKKVKHERIKTIGQGILSRLRYQSFGY	MN850587.1	endoribonuclease	QHR67916.1	Escherichia phage mistaenkt
Cluster#38	MKKFVLGLCLFFTAHLATASDCPELTISQKVNMLKAYNYGEGQMGKGWGIPLAAIALQESQLGVMLENKRTHDYGVFQNHLKTVVKRNKISPKVAKKKLVSDFHYSAKEAHKELLFWTKVHGNPDGKYSMKRVLASYNAGYKYKIPKARQYSQDVYNNMKLLAQCEFATNIKKVKYERIKTI	KM236239.1	hypothetical protein	AIW03862.1	Citrobacter phage Moogle
Cluster#38	MKKFVLGLCLLFTAHLATASNCPELTISQKVNMLKAYNYGEGQMGKGWGIPLAAIALQESQLGVMLENKKTHDYGVFQNHLKTVVKRNKVSPKVAKKKLVSDFHYSAEEAHKELLFWTKVHGNPDGKYSMKRVLASYNAGYKYKIPKARQYSQDVYNNMKLLAQCEFATNIKKVKYERIKTI	KT001916.1	hypothetical protein	AKU44091.1	Citrobacter phage Michonne
Cluster#38	MKKFVLGLCLLFTAHLATASNCPELTISQKVNMLKAYNYGEGQMGKGWGIPLAAIALQESQLGVMLENKKTHDYGVFQNHLKTVVKRNKVSPKVAKKKLVSDFHYSAEEAHKELLFWTKVHGNPDGKYSMKRVLASYNAGYKYKIPKARQYSQDVYNNMKLLAQCEFATNIKKVKYERIKTI	KT363872.2	hypothetical protein	ALA06953.1	Citrobacter phage Mordin
Cluster#38	MKKFVLGLCLFFTAHLATASDCPELTISQKVNMLKAYNYGEGQMGKGWGIPLAAIALQESQLGVMLENKRTHDYGVFQNHLKTVVKRNKVSPKVAKKKLVSDFHYSAKEAHKELLFWTKVHGNPDGKYSMKRVLASYNAGYKYKIPKARQYSQDVYNNMKLLAQCEFATNIKKVKYERIKTI	KT454805.2	hypothetical protein	ALH46974.1	Escherichia phage SUSP1
Cluster#38	MKKFVLGLCLFFTAHLATASDCPELTISQKVNMLKAYNYGEGQMGKGWGIPLAAIALQESQLGVMLENKKTHDYGVFQNHLKTVVKRNKVSPKVAKKKLVSDFHYSAKEAHKELLFWTKVHGNPDGKYSMKRVLASYNAGYKYKIPKARQYSQDVYNNMKLLAQCEFATNIKKVKYERIKTI	MF158040.1	hypothetical protein	ATE85868.1	Shigella phage Sf13
Cluster#38	MKKFVLGLCLFFTAHLATASDCPELTISQKVNMLKAYNYGEGQMGKGWGIPLAAIALQESQLGVMLENKKTHDYGVFQNHLKTVVKRNKVSPKVAKKKLVSDFHYSAKEAHKELLFWTKVHGNPDGKYSMKRVLASYNAGYKYKIPKARQYSQDVYNNMKLLAQCEFATNIKKVKYERIKTI	MF158041.1	hypothetical protein	ATE85953.1	Shigella phage Sf15
Cluster#38	MKKFVLGLCLFFTAHLATASDCPELTISQKVNMLKAYNYGEGQMGKGWGIPLAAIALQESQLGVMLENKKTHDYGVFQNHLKTVVKRNKVSPKVAKKKLVSDFHYSAKEAHKELLFWTKVHGNPDGKYSMKRVLASYNAGYKYKIPKARQYSQDVYNNMKLLAQCEFATNIKKVKYERIKTI	MF327005.1	putative lysin	AUV56326.1	Shigella phage Sf19
Cluster#38	MKKFVLGLCLFFTAHLATASDCPELTISQKVNMLKAYNYGEGQMGKGWGIPLAAIALQESQLGVMLENKKTHDYGVFQNHLKTVVKRNKVSPKVAKKKLVSDFHYSAKEAHKELLFWTKVHGNPDGKYSMKRVLASYNAGYKYKIPKARQYSQDVYNNMKLLAQCEFATNIKKVKYERIKTI	MF327003.1	putative lysin	AUV62848.1	Shigella phage Sf14
Cluster#38	MKKFVLGLCLFFTAHLATASDCPELTISQKVNMLKAYNYGEGQMGKGWGIPLAAIALQESQLGVMLENKKTHDYGVFQNHLKTVVKRNKVSPKVAKKKLVSDFHYSAKEAHKELLFWTKVHGNPDGKYSMKRVLASYNAGYKYKIPKARQYSQDVYNNMKLLAQCEFATNIKKVKYERIKTI	MK562502.1	putative lysin	QBP32899.1	Shigella phage KPS64
Cluster#38	MKKFILGLCLLFTAQVATASDCPELTISQKVNMLKAYNYGEKEMGQGWGIPLAAIALQESQLGVNVVNNKTHDYGVFQNHLKTVVKRNKISPNTAKRKLVRDFHYSAKEAHKELLFWTKVHGHPNGKYSMKRVLASYNAGYRYKIPKARQYSQDVYNNMQLLAQCEFATNIKKVKYERIKTI	MK562505.1	putative lysin	QBP33221.1	Shigella phage Silverhawkium
Cluster#39	MMIKQNDDSWVAGISYISTADGKIYARPYEMFNKENWEVLDRKQALEMIKKGEITL	JX560968.1	hypothetical protein	AFU62426.1	Escherichia phage EC6
Cluster#39	MIKQNDDSWVAGISYISTADGKIYARPYEMFNKENWEVLDRKQALEMIKKGEITL	KC139526.1	hypothetical protein	AGF88691.1	Salmonella phage FSL SP-010
Cluster#39	MYYVSSTDMMIKQNDDSWVAGISYISTADGKIYARPYEMFNKENWEVLDRKQALEMIKKGEITL	KP143762.1	hypothetical protein	AJF40549.1	Salmonella phage Mushroom
Cluster#39	MYYVSSTDMMIKQNDDSWVAGVSYISTADGKIYARPYEMFNEENWEVLDRKQALEMIKKGEITL	KP010413.1	hypothetical protein	AJT60685.1	Salmonella phage vB_SPuM_SP116
Cluster#39	MMIKQNDDSWVAGISYISTADGKIYARPYEMFNKENWEVLDRKQALEMIKKGEITL	MF370225.1	hypothetical protein	ASR76768.1	Salmonella phage ST11
Cluster#39	MMIKQNDDSWVAGISYISTADGKIYARPYEMFNKENWEVLDRKQALEMIKKGEITL	MG646672.1	hypothetical protein	AUM59519.1	Salmonella phage BPS17L1
Cluster#39	MYYVSSTDMMIKQNDDSWVAGISYISTADGKIYARPYEMFNKENWEVLDRKQAREMIKKGEITL	MK962758.1	hypothetical protein	QEG06769.1	Shigella phage JK55
Cluster#39	MYYVSSTDMMIKQNDDSWVAGVSYVSTADGKIYARPYDMFNKENWEVLDRKQALEMIKKGEITL	MN481367.1	hypothetical protein	QGF20775.1	Salmonella phage D1-2
Cluster#39	MYYVSSTDMMIKQNDDSWVAGVSYISTADGKIYARPYDMFNKENWEVLDRKQALEMIKKGEITL	MN655999.1	hypothetical protein	QHB48920.1	Shigella phage Z31
Cluster#39	MYYVGSTDMMIKQNDDSWVAGISYISTADGKIYARPYEMFNKENWEVLDRKQALEMIKKGEITL	MN994498.1	hypothetical protein	QIN92433.1	Phage NBEco004
Cluster#39	MIKQNDDLWVTGASYISTADGKIYARPYEMFNEENWEVLDRKQALEMIKKGEITL	MT833282.1	hypothetical protein	QNR52178.1	Escherichia coli phage vB_EcoM_Shy
Cluster#39	MIKQNDDLWVTGASYISTADGKIYARPYEMFNEENWEVLDRKQALEMIKKGEITL	MZ150758.1	hypothetical protein	QVW09166.1	Salmonella phage S19cd
Cluster#39	MMIKQKDDSWVAGVSYISTADGKIYARPYDMFNKENWEVLDRKQALEMIKKGEITL	OK040806.1	hypothetical protein	UCJ01262.1	Escherichia phage CL1
Cluster#39	MMIKQKDDSWVAGVSYISTADGKIYARPYDMFNKENWEVLDRKQALEMIKKGEITL	OK040807.1	hypothetical protein	UCJ01407.1	Escherichia phage C600M2
Cluster#40	MLDDLEADYKATKKALEEVFGKTAAISKGGFVKVAGAWLWCKSPHKLLNYLLMGSESQIQNEAINLACRRACEEGLTKLNGRKPAIGARLLLAYHDENSWECPESMTQEVKAITDWMYGQASKNLGLKSETLVTGTGKVGKSWYEVH	KP143762.1	DNA polymerase subunit	AJF40567.1	Salmonella phage Mushroom
Cluster#41	MKTEFRVINGKKVNIVLLGARDGIKMSMKLGKIVVPTFAQMLSSLTDKDKKEAPMVPFKELVEACFDRIEEINLEEMATLLFQGATVDDFPLNIDTYFQANYGEFIDYLAFALEANFGSFFRSKHFQKPNFSVNMGNTLQTPLTDAAVEATYEEADEMKFVLAIYGMEGCKETLDQLFAMTFSDLLSLRQFLEIQRSYKEEIAYNELRRAGKM	KP143762.1	tape measure chaperone	AJF40599.1	Salmonella phage Mushroom
Cluster#41	MKTEFRVINGKKVNIILLGARDGIKMSMKLGKIVVPTFAQMLSSLTDKGKKEAPMVPFKELVEACFDRIEEINLEEMATLLFQGATVDDFPLNIDTYFQANYGEFIDYLAFALEANFGSFFRSKHFQKPNFSVNMGNTLQTPLTDAAVEATYEEADEMKFVLAIYGMEGCKETLDQLFAMTFSDLLSLRQFLEIQRSYKEEIAYNELRRAGKM	MH586731.1	tape measure chaperone	AXY86324.1	Salmonella phage Meda
Cluster#41	MKTESKVINGKKVNIVLLGARDGIKMSMKLGKIVVPTFAQMLSSLTDKDKKEAPMVPFKELVEACFDRIEEINLEEMATILFQGATVDDFPLNIDTYFQANYGEFIDYLAFALEANFGSFFRSKHFQKPNFSVNMGNTLQTPLTDAAVEATYEEADEMKFVLAIYGMEGCKETLDQLFAMTFSDLLSLRQFLEIQRSYKEEIAYNELRRAGKM	OK040806.1	tape measure chaperone	UCJ01344.1	Escherichia phage CL1
Cluster#42	MCSSQLEIADIIDLYQTAKSHGYITSIGKNSHYDALTGMYFRAMAQSSEQHLMVSSSEFTSFLYCSKIINRRRTEKC	EU877232.1	hypothetical protein	ACJ71856.1	Escherichia phage wV8
Cluster#42	MCSSQLEIADIIDLYKTAKSHGYITSIGKNSHYDALTGMYFRAMAQPSEQHLMVSSSEFTSFLYCSKIINRRRTEKC	JN225449.1	hypothetical protein	AFQ96055.1	Enterobacteriaphage UAB_Phi87
Cluster#42	MCSSQLEIADIIDLYQTAKSHGYITSIGKNSHYDALTGMYFRAMAQSSEQHLMVSSSEFTSFLYCSKIINRRRTEKC	JX560968.1	hypothetical protein	AFU62351.1	Escherichia phage EC6
Cluster#42	MCSSQLEIADIIDLYQTAKSHGYITSIGKNSHYDALTGMYFRAMAQSSEQHLMVSSSEFTSFLYCSKIINRRRTEKC	KM657822.1	hypothetical protein	AIW02302.1	Escherichia phage vB_EcoM-VpaE1
Cluster#42	MCSSQLEITDIIDLYQTAKSHGYITSIGKNKHYDALTGMYFRAIAQSSEQILMVSSSEFASFLYCSKIINRRRTDKC	KM236239.1	hypothetical protein	AIW03824.1	Citrobacter phage Moogle
Cluster#42	MCSSQLEIADIIDLYQAAKSHGYITSIGKNSHYDALTGMYFRAMAQSSEQHLVVSSSEFTSFLYCSKIINRRRTENVNSKF	KP143762.1	hypothetical protein	AJF40620.1	Salmonella phage Mushroom
Cluster#42	MCSSQLEIADIIDLYQTAKSHGYITSIGKNSHYDALTGMYFRAMAQSSEQHLMVSSSEFTSFLYCSKIINRRRTEKC	KP869100.1	hypothetical protein	AKE44925.1	Escherichia typing phage 1
Cluster#42	MCSSQLEITDIIDLYQTAKSHGYITSIGKNKHYDALTGMYFRAIAQSSEQVLMVSSSEFASFLYCSKIINRRRTDKC	KT001916.1	hypothetical protein	AKU44041.1	Citrobacter phage Michonne
Cluster#42	MCSSQLEITDIIDLYQTAKSHGYITSIGKNKHYDALTGMYFRAIAQSGEQILMVSSSEFASFLYCSKIINRRRTDKC	KT363872.2	hypothetical protein	ALA06905.1	Citrobacter phage Mordin
Cluster#42	MCSSQLEITDIIELYQTAKNHGYITSIGKNSHYDALTGMYFRAVAQSSEQHLMVSSSEFASFLYCSKIINRRRTDKC	KT454805.2	hypothetical protein	ALH47019.1	Escherichia phage SUSP1
Cluster#42	MCSSQLEIADIIDLYQTAKSHGYITSIGKNSHYDALTGMYFRAMAQSSEQHLVVSSSEFTSFLYCSKIINRRRTEKC	KX377933.1	hypothetical protein	ANT42102.1	Escherichia phage vB_EcoM_Alf5
Cluster#42	MCSSQLEIADIIDLYKTAKSHGYITSIGKNSHYDALTGMYFRAMAQSSEQHLMVSSSEFTSFLYCSKIINRRRTEKC	KT184313.1	hypothetical protein	ANZ51920.1	Enterobacteria phage KhF1
Cluster#42	MCSSQLEIADIIDLYKTAKSHGYITSIGKNSHYDALTGMYFRAMAQSSEQHLMVSSSEFTSFLYCSKIINRRRTEKC	KT184316.1	hypothetical protein	ANZ52181.1	Enterobacteria phage XTG1
Cluster#42	MCSSQLEITDIIDLYQTAKSHGYITSIGKNKHYDALTGMYFRAIAQSSEQVLMVSSSEFASFLYCSKIINRRRTDKC	MF158040.1	hypothetical protein	ATE85821.1	Shigella phage Sf13
Cluster#42	MCSSQLEITDIIDLYQTAKSHGYITSIGKNKHYDALTGMYFRAIAQSSEQVLMVSSSEFASFLYCSKIINRRRTDKC	MF158041.1	hypothetical protein	ATE86039.1	Shigella phage Sf15
Cluster#42	MCSSQLEIADIIDLYQTAKSHGYITSIGKNSHYDALTGMYFRAMAQSSEQHLMVSSSEFTSFLYCSKIINRRRTEKC	MG646669.1	hypothetical protein	AUM59201.1	Salmonella phage BPS17W1
Cluster#42	MCSSQLEIADIIDLYKTAKSHGYITSIGKNSHYDALTGMYFRAMAQSSEQHLMVSSSEFTSFLYCSKIINRRRTEKC	MG646672.1	hypothetical protein	AUM59586.1	Salmonella phage BPS17L1
Cluster#42	MCSSQLEITDIIDLYQTAKSHGYITSIGKNKHYDALTGMYFRAIAQSSEQVLMVSSSEFASFLYCSKIINRRRTDKC	MF327005.1	hypothetical protein	AUV56238.1	Shigella phage Sf19
Cluster#42	MCSSQLEITDIIDLYQTAKSHGYITSIGKNKHYDALTGMYFRAIAQSSEQVLMVSSSEFASFLYCSKIINRRRTDKC	MF327003.1	hypothetical protein	AUV62764.1	Shigella phage Sf14
Cluster#42	MCSSQLEIADIIDLYQTAKSHGYITSIGKNSHYDALTGMYFRAMAQSSEQHLVVSSSEFTSFLYCSKIINRRRTEKC	MH586731.1	hypothetical protein	AXY86346.1	Salmonella phage Meda
Cluster#42	MCSSQLEIADIIDLYQTAKSHGYITSIGKNSHYDALTGMYFRAMAQSSEQHLMVSSSEFTSFLYCSKIINRRRTEKC	LC519489.1	hypothetical protein	BBU53647.1	Escherichia phage SP22
Cluster#42	MCSSQLEITDIIELYQTAKSHGYITSIGKNSHYDALTGMYFRAVAQSSEQYLMVSSSEFASFLYCSKIINRRRTDKC	MH791400.1	hypothetical protein	QAX98330.1	Escherichia phage EcSzw-2
Cluster#42	MCSSQLEITDIIDLYQTAKSHGYITSIGKNKHYDALTGMYFRAIAQSSEQVLMVSSSEFASFLYCSKIINRRRTDKC	MK562502.1	hypothetical protein	QBP32853.1	Shigella phage KPS64
Cluster#42	MCSSQLEITDIIELYQTAKNHGYITSIGKNSHYDALTGMYFRAVAQSSEQHLMVSSSEFASFLYCSKIINRRRTDKC	MK562504.1	hypothetical protein	QBP33044.1	Enterobacteria phage CHB7
Cluster#42	MCSSQLEITDIIDLYQTAKSHGYITSVGKNKHYDALTGMYFRAIAQSSEQVLMVSSSEFASFLYCSKIINRRRTDKC	MK562505.1	hypothetical protein	QBP33176.1	Shigella phage Silverhawkium
Cluster#42	MCSSQLEIADIIDLYQTAKSHGYITSIGKNSHYDALTGMYFRAMAQSSEQHLMVSSSEFTSFLYCSKIINRRRTEKC	MK965969.1	hypothetical protein	QCW19250.1	Salmonella phage DaR-2019a
Cluster#42	MCSSQLEIADIIDLYQTAKSHGYITSIGKNSHYDALTGMYFRAMAQSSEQHLMVSSSEFTSFLYCSKIINRRRTEKC	MK965970.1	hypothetical protein	QCW19377.1	Salmonella phage DaR-2019b
Cluster#42	MCSSQLEIADIIDLYQTAKSHGYITSIGKNSHYDALTGMYFRAMAQSSEQHLVVSSSEFTSFFYCSKIINRRRTEKC	MK962758.1	hypothetical protein	QEG06704.1	Shigella phage JK55
Cluster#42	MCSSQLEIADIIDLYKTAKSHGYITSIGKNSHYDALTGMYFRAMAQSSEQHLMVSSSEFTSFLYCSKIINRRRTEKC	MN227145.1	hypothetical protein	QEP52907.1	Salmonella phage BPSELC-1
Cluster#42	MCSSQLEIADIIDLYQTAKSHGYITSIGKNSHYDALTGMYFRAMAQSSEQHLMVSSSEFTSFLYCSKIINRRRTEKC	MN481367.1	hypothetical protein	QGF20843.1	Salmonella phage D1-2
Cluster#42	MCSSQLEIADIIDLYKTAKSHGYITSIGKNSHYDALTGMYFRAMAQSSEQHLMVSSSEFTSFLYCSKIINRRRTEKC	MN882542.1	hypothetical protein	QHJ72587.1	Escherichia phage JN01
Cluster#42	MCSSQLEITDIIELYQTAKNHGYITSIGKNSHYDALTGMYFRAVAQSSEQHLMVSSSEFASFLYCSKIINRRRTDKC	MN850587.1	hypothetical protein	QHR68007.1	Escherichia phage mistaenkt
Cluster#42	MCSSQLEIADIIDLYQTAKSHGYITSIGKNSHYDALTGMYFRAMAQSSEQHLMVSSSEFTSFLYCSKIINRRRTEKC	MN850631.1	hypothetical protein	QIG66663.1	Escherichia phage mio
Cluster#42	MCSSQLEIADIIDLYKTAKSHGYITSIGKNSHYDALTGMYFRAMAQSSEQHLMVSSSEFTSFLYCSKIINRRRTEKC	MN994503.1	hypothetical protein	QIN92957.1	Phage NBSal004
Cluster#42	MCSSQLEIADIIDLYQTAKSHGYITSIGKNSHYDALTGMYFRAMAQSSEQHLMVSSSEFTSFLYCSKIINRRRTEKC	MN994499.1	hypothetical protein	QIQ68349.1	Phage NBEco005
Cluster#42	MCSSQLEIADIIDLYKTAKSHSYITSIGKNSHYDALTGMYFRAMAQSSEQHLMVSSSEFTSFLYCSKIINRRRTEKC	MT887289.1	hypothetical protein	QNI21391.1	Escherichia phage SME50
Cluster#42	MCSSQLEIADIIDLYQTAKSHGYITSIGKNSHYDALTGMYFRAMAQSSEQHLVVSSSEFTSFLYCSKIINRRRTEKC	MW006474.1	hypothetical protein	QPI14089.1	Salmonella phage GEC vB B1
Cluster#42	MCSSQLEIADIIDLYKTAKSHGYITSIGKNSHYDALTGMYFRAMAQSSEQHLMVSSSEFTSFLYCSKIINRRRTEKC	MW296865.1	hypothetical protein	QQG31179.1	Salmonella phage SP3 SHan-2021
Cluster#42	MCSSQLEIADIIDLYQTAKSHGYITSIGKNSHYDALTGMYFRAMAQSSEQHLMVSSSEFTSFLYCSKIINRRRTEKC	LC473039.1	phage protein	BBJ27052.1	Escherichia phage L27
Cluster#42	MCSSQLEIADIIDLYQTAKSHGYITSIGKNSHYDALTGMYFRAMAQSSEQHLMVSSSEFTSFLYCSKIINRRRTEKC	LR597663.1	Phage protein	VUF56957.1	Escherichia phage VpaE1_ev78
Cluster#42	MCSSQLEIADIIDLYQTAKSHGYITSIGKNSHYDALTGMYFRAMAQSSEQHLMVSSSEFTSFLYCSKIINRRRTEKC	LR699048.1	Phage protein	VVC17382.1	Escherichia phage VpaE1_ev035
Cluster#42	MCSSQLEIADIIDLYQTAKSHGYITSIGKNSHYDALTGMYFRAMAQSSEQHLVVSSSEFTSFLYCSKIINRRRTEKC	AF320576.1	unknown	AAQ14645.1	Salmonella phage FelixO1
Cluster#43	MGLWNSFKSKVKAALASLGMLTGVDVTHLMQNFKMDEKLANEIMKSIYVGRGKGGKKQAHRPTGAAAIKRAAKKARNRKRNKKAK	EU877232.1	hypothetical protein	ACJ71945.1	Escherichia phage wV8
Cluster#43	MGLWNSFKSKVKAALASLGMLTGVDVTHLMQNFKMDERLANEIMKSIYVGRGKGGKKQAHRPTGAAAIKRAAKKARNRKRNKKAK	JN225449.1	hypothetical protein	AFQ96112.1	Enterobacteriaphage UAB_Phi87
Cluster#43	MGIWNSFKSKVKAALASLGMLTGVDVTHLMQNFKMDEKLTNEIMKSIYVGRGKGGKKQAHRPSGAAAIKRAAKKARNRKRNKKAK	KM657822.1	hypothetical protein	AIW02384.1	Escherichia phage vB_EcoM-VpaE1
Cluster#43	MGLWNSFKSKVKAALASLGMLTGVDVTHLMQNFKMDERLANEIMESIYVGRGKGGKKQAHRPSGAAAIKRAAKKARNRKRNKKAK	KP143762.1	hypothetical protein	AJF40540.1	Salmonella phage Mushroom
Cluster#43	MGIWNSFKSKIKAALASLGMLTGVDVTHLMQNFKMDEKLANEIMKSIYVGRGKGGKKQAHRPTGAAAIKRAAKKARNRKRNKKAK	KP010413.1	hypothetical protein	AJT60695.1	Salmonella phage vB_SPuM_SP116
Cluster#43	MGLWNSFKSKVKAALASLGMLTGVDVTHLMQNFKMDEKLANEIMKSIYVGRGKGGKKQAHRPTGAAAIKRAAKKARNRNRKRNKKAK	KP869100.1	hypothetical protein	AKE44979.1	Escherichia typing phage 1
Cluster#43	MGIWNSFKSKVKAALASLGMLTGVDVTHLMQNFKMDEKLANEIMKSIYVGRGKGGKKQAHRPSGAAAIKRAAKKARNRKRNNKAK	KX377933.1	hypothetical protein	ANT42187.1	Escherichia phage vB_EcoM_Alf5
Cluster#43	MGLWNSFKSKVKAALASLGMLTGVDVTHLMQNFKMDEKLANEIMKSIYVGRGKGGKKQAHRPSGAAAIKRAAKKARNRKRNKKAK	KT184313.1	hypothetical protein	ANZ51862.1	Enterobacteria phage KhF1
Cluster#43	MGLWNSFKSKVKAALASLGMLTGVDVTHLMQNFNMDEKLANEIMKSIYVGRGKGGKKQAHRPSGAAAIKRAAKKARNRKRNKKAK	KT184316.1	hypothetical protein	ANZ52154.1	Enterobacteria phage XTG1
Cluster#43	MGLWNSFKSKVKAALASLGMLTGVDVTHLMQNFKMDEKLANEIMKSIYVGRGKGGKKQAHRPSGAAAIKRAAKKARNRKRNKKAK	MF370225.1	hypothetical protein	ASR76777.1	Salmonella phage ST11
Cluster#43	MGLWNSFKSKVKAALASLGMLTGVDVTHLMQNFKMDEKLANEIMKSIYVGRGKGGKKQAHRPSGAAAIKRAAKKARNRKRNKKAK	MG646672.1	hypothetical protein	AUM59506.1	Salmonella phage BPS17L1
Cluster#43	MGIWNSFKSKVKAALASLGMLTGVDVTHLMQNFKMDEKLANEIMKSIYVGRGKGGKKQAHRPTGAAAIKRAAKKARNRKRNKKAK	MN655999.1	hypothetical protein	QHB48911.1	Shigella phage Z31
Cluster#43	MGIWNSFKSKVKAALASLGMLTGVDVTHLMQNFKMDEKLANEIMKSIYVGRGKGGKKQAHRPTGAAAIKRAAKKARNRKRNKKAK	MN850585.1	hypothetical protein	QHR67804.1	Escherichia phage skuden
Cluster#43	MGIWNSFKSKVKAALASLGMLTGVDVTHLMQNFKMDEKLANEIMKSIYVGRGKGGKKQAHRPSGAAAIKRAAKKARNRKRNKKAK	MN850603.1	hypothetical protein	QHR70084.1	Escherichia phage pinkbiff
Cluster#43	MGIWNSFKSKVKAALASLGMLTGVDVTHLMQNFKMDEKLANEIMKSIYVGRGKGGKKQAHRPSGAAAIKRAAKKARNRKRNKKAK	MN850619.1	hypothetical protein	QHR72195.1	Escherichia phage finno
Cluster#43	MGLWNSFKSKVKAALASLGMLTGVDVTHLMQNFKMDEKLANEIMKSIYVGRGKGGKKQAHRPSGAAAIKRAAKKARNRKRNKKAK	MN850637.1	hypothetical protein	QHR74443.1	Escherichia phage warpig
Cluster#43	MGIWNSFKSKVKAALASLGMLTGVDVTHLMQNFKMDEKLANEIMKSIYVGRGKGGKKQAHRPSGAAAIKRAAKKARNRKRNKKAK	MN850631.1	hypothetical protein	QIG66587.1	Escherichia phage mio
Cluster#43	MGLWNSFKSKVKAALASLGMLTGVDVTHLMQNFKMDEKLANEIMKGIYVGRGKGGKKQAHRPSGAAAIKRAAKKARNRKRNKKAK	MN994498.1	hypothetical protein	QIN92424.1	Phage NBEco004
Cluster#43	MGIWNSFKSKVKAALASLGMLTGVDVTHLMQNFKMDESLANEIMKSIYVGRGKGGKKQAHRPTGAAAIKRAAKKARNRKRNKKAK	MN994503.1	hypothetical protein	QIN93035.1	Phage NBSal004
Cluster#43	MGLWNSFKSKVKAALASLGMLTGVDVTHLMQNFKMDEKLANEIMKSIYVGRGKGGKKQAHRPTGAAAIKRAAKKARNRKHNKKAK	MN994499.1	hypothetical protein	QIQ68428.1	Phage NBEco005
Cluster#43	MGIWNSFKSKVKAALASLGMLTGVDVTHLMQNFKMDERLANEIMKSIYVGRGKGGKKQAHRPTGAAAIKRAAKKARNRKRNKKAK	MT887289.1	hypothetical protein	QNI21335.1	Escherichia phage SME50
Cluster#43	MGLWNSFKSKVKAALASLGMLTGVDVTHLMQNFKMDERLANEIMESIYVGRGKGGKKQAHRPSGAAAIKRAAKKARNRKRNKKAK	MW006474.1	hypothetical protein	QPI14181.1	Salmonella phage GEC vB B1
Cluster#43	MGIWNSFKSKVKAALASLGMLTGVNVTHLMQNFKMDENLANEIMKSIYVGRGKGGKKQAHRPTGAAAIKRAAKKARNRKRNKKAK	MW321605.1	hypothetical protein	QXN66865.1	Salmonella phage SP4 SHa-2019
Cluster#43	MGIWNSFKSKVKAALASLGMLTGVDVTHLMQHFKMDEKLANEIMKSIYVGRGKGGKKQAHRPTGAAAIKRAAKKARNRKRNKKAK	OK040806.1	hypothetical protein	UCJ01272.1	Escherichia phage CL1
Cluster#43	MGIWNSFKSKVKAALASLGMLTGVDVTHLMQHFKMDEKLANEIMKSIYVGRGKGGKKQAHRPTGAAAIKRAAKKARNRKRNKKAK	OK040807.1	hypothetical protein	UCJ01416.1	Escherichia phage C600M2
Cluster#43	MGLWNSFKSKVKAALASLGMLTGVDVAHLMQNFKMDEKLANEIMKSIYVGRGKGGKKQAHRPTGAAAIKRAAKKARNRKRNKKAK	LR699048.1	Phage protein	VVC17460.1	Escherichia phage VpaE1_ev035
Cluster#43	MGLWNSFKSKVKAALASLGMLTGVDVTHLMQNFKMDEKLANEIMKSIYVGRGKGGKKQAHRPSGAAAIKRAAKKARNRKRNKKAK	AF320576.1	unknown	AAQ14834.1	Salmonella phage FelixO1
Cluster#44	MKDLIANHEWPIYLLYKPRKTLYYVSSTDMMIKQNDDSWVDGVSYISTADGKIYARPYEMFNEENWEVLDRKQALEMIKKGEITL	KP869100.1	hypothetical protein	AKE44988.1	Escherichia typing phage 1
Cluster#44	MKDLIEKHERPIYLLHKPRKTMYYVSSTDMMIKQNDDSWVAGISYISTADGKIYARPYEMFNKENWEVLDRKQALEMIKKGEITL	KX377933.1	hypothetical protein	ANT42174.1	Escherichia phage vB_EcoM_Alf5
Cluster#44	MKDLIEKHERPIYLLHKPRKTMYYLSSTDMMIKQNDDSWVAGISYISTADGKIYARPYEMFNKENWEVLDRKQALEMIKKGEITL	MH586731.1	hypothetical protein	AXY86281.1	Salmonella phage Meda
Cluster#44	MKDLIEKHERPIYLLHKPRKTMYYVSSTDMMIKQNDDSWVAGISYISTADGKIYARPYEMFNKENWEVLDRKQALEMIKKGEITL	LC519489.1	hypothetical protein	BBU53717.1	Escherichia phage SP22
Cluster#44	MRDLIEKHERPIYLLYKPRKTLYYVSSTDMMIKQNDDSWVAGISYISTADGKIYARPYEMFNKENWEVLDRKQASEMIKKGEITL	MK965969.1	hypothetical protein	QCW19193.1	Salmonella phage DaR-2019a
Cluster#44	MKDLIEKHERPIYLLYKPRKTLYYVSSTGIMIKQNDDLWVTGASYISTADGKVYARPYEMFNKENWEVLDRKQALEMIKKGEITL	MK965970.1	hypothetical protein	QCW19318.1	Salmonella phage DaR-2019b
Cluster#44	MKDLIEKHERPIYLLHKPRKTMYYVGSTDMMIKQNDDSWVAGVSYISTADGKIYARPYDMFNKENWEVLDRKQALEMIKKGEITL	MN227145.1	hypothetical protein	QEP52966.1	Salmonella phage BPSELC-1
Cluster#44	MKDLIEEHERPIYLLHKPRKTMYYVSSTDMMIKQKDDSWVAGISYISTADGKIYARPYEMFNKENWEVLDRKQASEMIKKGEITL	MN850631.1	hypothetical protein	QIG66595.1	Escherichia phage mio
Cluster#44	MKDLIANHERPIYLLHKPRKTLYYVSSTDMMIKQADDSWVAGISYISTADGKIYARPYEMFNKENWEVLDRKQASEMIKKGEITL	MN994503.1	hypothetical protein	QIN93025.1	Phage NBSal004
Cluster#44	MKDLIEKHERPIYLLHKPRKTMYYVSSTDMMIKQKDDSWVAGISYISIADGKIYARPYEMFNKENWEVLDRKQALEMIKKGEITL	MN994499.1	hypothetical protein	QIQ68417.1	Phage NBEco005
Cluster#44	MKDLIEKHEKPIYLFYKPRKTLYYVSSTGIMIKQNDDLWVTGASYISTADGKIYARPYEMFNEENWEVLDRKQALEMIKKGEITL	MT887289.1	hypothetical protein	QNI21323.1	Escherichia phage SME50
Cluster#44	MKDLIANHEWPIYLLHKPRKTLYYVSSTDMMIKQNDDSWVAGVSYISTADGKIYARPYDMFNKENWEVLDRKQALEMIKKGEITL	MW321605.1	hypothetical protein	QXN66858.1	Salmonella phage SP4 SHa-2019
Cluster#44	MKDLIEKHERPIYLLYKPRKTLYYVSSTGIMIKQNDDLWVTGASYISTADGKIYARPYEMFNKENWEVLDRKQALEMIKKGEITL	LR597663.1	Phage protein	VUF57024.1	Escherichia phage VpaE1_ev78
Cluster#44	MKDLIEKHERPIYLLYKPRKTLYYVSSTGIMIKQNDDLWVTGASYISTADGKIYARPYEMFNKENWEVLDRKQALEMIKKGEITL	LR699048.1	Phage protein	VVC17452.1	Escherichia phage VpaE1_ev035
Cluster#45	MKPKQTMTDATFTVRSFERLHIKDAKDTPKCVVHFIKRRSNMSYMKSDKGKR	EU877232.1	hypothetical protein	ACJ71912.1	Escherichia phage wV8
Cluster#45	MKPKQTMTDATFTVRSFERLHIKDAKDTPKCVVHFIKRRSNMSYMKSDKGKR	KP869100.1	hypothetical protein	AKE45009.1	Escherichia typing phage 1
Cluster#45	MKPKQTMTDATFTVHSFDRLHIKDTKDTPKCVVHFIKRYSNMAYMKSDKGNSTNE	MN994503.1	hypothetical protein	QIN93002.1	Phage NBSal004
Cluster#45	MKTKQTMTDAIFTVHSFERLHIKDAKDTPKCVVHFIKRNSNMSYMKSDKGKSTNE	MT833282.1	hypothetical protein	QNR52177.1	Escherichia coli phage vB_EcoM_Shy
Cluster#46	MAYIAYGAPYDAGSIAWGNAQLTGVAASLQPSNQRPLTSIQKSALDARHCNFIDLDGGVPVVRRGITSGGEWIDIVRGVDWLESDLKTSLRDLLINQKGGKITYDDTGITRIRQVIETSLQRAVNRNFLSSYTVNVPKASQVALADKKARILKDVTFSGILAGAILDVDLKGTVAYE	KP869100.1	hypothetical protein	AKE45038.1	Escherichia typing phage 1
Cluster#47	MKIKQMNVNVIIEERWENIQRPEDGHKFINELFQAAQSELASEIYTTATLKVYIKGLPQNHQEALDLFQKGFYNPNKNILENSFAVSSSIVHDRSFVLFRTVGENVCKVIG	KM236239.1	hypothetical protein	AIW03740.1	Citrobacter phage Moogle
Cluster#47	MKIKQMNVNVIIEERWENIKRPEDGHKFINELFQAAQSELASEIYTTVTLKVYIKGLPQNHQEALDLFQEGFYNPNKKILENSFAVSSSIVHDRSFVLFRTVGENVCKVIG	KT001916.1	hypothetical protein	AKU43952.1	Citrobacter phage Michonne
Cluster#47	MKIKQMNVNVIIEERWENIKRPEDGHKFINELFQAAQSELASEIYTTVTLKVYIKGLPQNHQEALDLFQEGFYNPNKKILENSFAVSSSIVHDRSFVLFRTVGENVCKVIG	KT363872.2	hypothetical protein	ALA06819.1	Citrobacter phage Mordin
Cluster#47	MKIKQMNVNVIIEERWENIQRPEDGHKFINELFQAAQSELASEIYTTVTLKVYIKGLPQNHQEALDLFQKGFYNPNKDILENSFAVSSSIVHDRSFVLFRTVGDKVCKVIG	KT454805.2	hypothetical protein	ALH46970.1	Escherichia phage SUSP1
Cluster#47	MKIKQMNVNLIIEERWENIKRHEDGHKFINELFQAAQSELASEIYTTVTLKVYIKGLPQNHQEALDLFQEEFYNPNKKILENSFAVSSSIVHDRSFVLFRTIGDKVCKVIG	MF158040.1	hypothetical protein	ATE85872.1	Shigella phage Sf13
Cluster#47	MKIKQMNVNLIIEERWENIKRHEDGHKFINELFQAAQSELASEIYTTVTLKVYIKGLPQNHQEALDLFQEEFYNPNKKILENSFAVSSSIVHDRSFVLFRTIGDKVCKVIG	MF158041.1	hypothetical protein	ATE85957.1	Shigella phage Sf15
Cluster#47	MKIKQMNVNLIIEERWENIKRPEDGHKFINELFQAAQSELASEIYTTVTLKVYIKGLPQNHQEALDLFQERFYNPNKKILENSFAVSSSIVHDRSFVLFRTIGDKVCKVIG	MF327005.1	hypothetical protein	AUV56323.1	Shigella phage Sf19
Cluster#47	MKIKQMNVNLIIEERWENIKRHEDGHKFINELFQAAQSELASEIYTTVTLKVYIKGLPQNHQEALDLFQEEFYNPNKKILENSFAVSSSIVHDRSFVLFRTIGDKVCKVIG	MF327003.1	hypothetical protein	AUV62844.1	Shigella phage Sf14
Cluster#47	MKIKQMNVNLIIEERWENIKRHEDGHKFINELFQAAQSELASEIYTTVTLKVYIKGLPQNHQEALDLFQEEFYNPNKKILENSFAVSSSIVHDRSFVLFRTIGDKVCKVIG	MK562502.1	hypothetical protein	QBP32766.1	Shigella phage KPS64
Cluster#48	MAREQWDIKELISEAGNGSEMYMIRGHVPDALAIEMIDHYSNGFYKEFGEPNIKRTWTKPVPDGTGNCSVIYHTVDPKRCKTAMAVTFVTFD	KM236239.1	hypothetical protein	AIW03745.1	Citrobacter phage Moogle
Cluster#48	MAREQWDIKELISEAGNGSEMYMIRGHVPDALAIEMIDHYSNGFYKEFGEPNIERTWTKPVPDGTGNCSVIYHIVDPKKCKSAMAVTFVTFD	KT001916.1	hypothetical protein	AKU43956.1	Citrobacter phage Michonne
Cluster#48	MAREQWDIKELISEAGNGSEMYMIRGHVPDALAIEMIDHYSNGFYKEFGEPNIERTWTKPVPDGTGNCSVIYHIVDPKKCKSAMAVTFVTFD	KT363872.2	hypothetical protein	ALA06825.1	Citrobacter phage Mordin
Cluster#48	MAREQWEIKELISEAGNGSEMYMIRGHVPDALAIEMIDHYSNGFYKEFGEPNIERTWTKPVPDGTGNCSVIYHIVDPKKCKSAMAVTFVTFD	KT454805.2	hypothetical protein	ALH46965.1	Escherichia phage SUSP1
Cluster#48	MAREQWDIKELISEAGNGSEMYMIRGHVPDALAIEMIDHYSNGFYKEFGEPNIERTWTKPVPDGTGNCSVIYHIVDPKKCKSAMAVTFVTFD	MF158040.1	hypothetical protein	ATE85875.1	Shigella phage Sf13
Cluster#48	MAREQWDIKELISEAGNGSEMYMIRGHVPDALAIEMIDHYSNGFYKEFGEPNIERTWTKPVPDGTGNCSVIYHIVDPKKCKSAMAVTFVTFD	MF158041.1	hypothetical protein	ATE85960.1	Shigella phage Sf15
Cluster#48	MAREQWDIKELISEAGNGSEMYMIRGHVPDALAIEMIDHYSNGFYKEFGEPNIERTWTKPVPDGTGNCSVIYHIVDPKKCKSAMAVTFVTFD	MF327005.1	hypothetical protein	AUV56320.1	Shigella phage Sf19
Cluster#48	MAREQWDIKELISEAGNGSEMYMIRGHVPDALAIEMIDHYSNGFYKEFGEPNIERTWTKPVPDGTGNCSVIYHIVDPKKCKSAMAVTFVTFD	MF327003.1	hypothetical protein	AUV62841.1	Shigella phage Sf14
Cluster#48	MAREQWDIKELISEAGNGSEMYMMRGHVPDALAIEMIDHYSNGFYKEFGEPNIERTWTKPVPDGTGNCSVIYHIVDPKKCKSAMAVTFVTFD	MK562502.1	hypothetical protein	QBP32769.1	Shigella phage KPS64
Cluster#48	MARADWEIKDLVSDAGNGCEMYMIRGHVPDSLALEMIDHHTNGFYKELGEPNVERTWTKPVPDGTGNCSVIYHIVNPQKCKTAMAVTFVTFD	MN850587.1	hypothetical protein	QHR67923.1	Escherichia phage mistaenkt
Cluster#48	MARTDWEVKELVSDAGNGCEMYMIRGHVPDPLAIEMIDHHTSGFYKELGEPSIERTWTKPVPDSTGNCSVIYHIVNPQKCKTAMAVTFVTFD	OK040806.1	hypothetical protein	UCJ01275.1	Escherichia phage CL1
Cluster#48	MARTDWEVKELVSDAGNGCEMYMIRGHVPDPLAIEMIDHHTSGFYKELGEPSIERTWTKPVPDSTGNCSVIYHIVNPQKCKTAMAVTFVTFD	OK040807.1	hypothetical protein	UCJ01419.1	Escherichia phage C600M2
Cluster#48	MARTDWEVKELVSDAGNGCEMYMIRGHVPDPLAIEMIDHHTSGFYKELGEPSVERTWTKPVPDSTGNCSVIYHIVNPQKCKTAMAVTFVTFD	LR699048.1	Phage protein	VVC17463.1	Escherichia phage VpaE1_ev035
Cluster#49	MKTETKMINGKKVTIILLGARDGIRISMKLGKAVVPAFAQMFSGLTSKDGEVKVPFKELVEACFEKVDELDIDAMAETLFHGATVNDFPLKIDSYFQANYGEFIDFLAFALEANFGSFFRGKHFQKPNFSAGRLSYSMQTPLTDGAVEATYQEADEMKFVLAIYGMDGCKETLDQLFNMTFVDLLSLRQYLEIQKSYKEEMAYNELRKAGKI	KM236239.1	tape measure chaperone	AIW03804.1	Citrobacter phage Moogle
Cluster#49	MKTETKMINGKKVTIILLGARDGIRISMKLGKAVVPAFAQMFSGLTSTDGEVKVPFKELVEACFEKVDELDIDAMAETLFQGATVNDFPLKIDSYFQANYGEFIDFLAFALEANFGSFFRGKHFQKPNFSAGRLSYSMQTPLTDGAVEATYQEADEMKFVLAIYGMDGCKETLDQLFNMTFVDLLSLRQYLEVQKSYKEEMAYNELRKAGKI	KT001916.1	tape-measure chaperone	AKU44019.1	Citrobacter phage Michonne
Cluster#49	MKTETKMINGKKVTIILLGARDGIRISMKLGKAVVPAFAQMFSGLTSTDGEVKVPFKELVEACFEKVDELDIDAMAETLFQGATVNDFPLKIDSYFQANYGEFIDFLAFALEANFGSFFRGKHFQKPNFSAGRLSYSMQTPLTDGAVEATYQEADEMKFVLAIYGMDGCKETLDQLFNMTFVDLLSLRQYLEVQKSYKEEMAYNELRKAGKI	KT363872.2	tape-measure chaperone	ALA06885.1	Citrobacter phage Mordin
Cluster#50	MSLEWSTDTVDADGNQLKVLPPPEIQATGLLRGEPMGRQWFNYIINYLLNKVNGTVGEVRSFATEQPDLVANGWLLIDSSVGVANTTTKNLYTYEYVGS	KT001916.1	hypothetical protein	AKU44010.1	Citrobacter phage Michonne
Cluster#50	MSLEWSTDTVDADGNQLKVLPPPEIQATGLLRGEPMGRQWFNYIINYLLNKVNGTVGEVRSFATEQPDLVANGWLLIDSSVGVANTTTKNLYTYEYVGS	KT363872.2	hypothetical protein	ALA06876.1	Citrobacter phage Mordin
Cluster#51	MAVGEIQISALPQASLPIDMSDIFHLKQGIEDKRCTLEQLLAPHASLRNNPHGVTKTQIELGNVINALQLVAANNLSDVVNVAEARLNLGILSSDEVNTLIQNHINDKNNPHNTNKIQVGLSNIQNWTYSNLYTEDADKYATARAVNALYRAIQNSYPIGTIHLTVNPANPATYLLCGGTWELVSKGRALVGYDSDTRPVETNFGSASVALSQNNLPPHTHSIYLTGGTHTHGNSASASSFDHGNKTTSVFDYGTKSTSDFDYGTKYTSTFDYGSRNTNNSGNHTHQALVQNVGGRGNNNFAAGGDGGVTSTSQPTYGAGDHSHVVTIGAHNHSLYVGAHAHSVAIGSHSHSVAIGAHSHNITVNIANADHTHSGTSGSTGGGQAFSVEQPSYVVYVWK…	KM236239.1	baseplate wedge subunit and tail pin	AIW03794.1	Citrobacter phage Moogle
Cluster#51	MAVGEIQISALPQASLPIDMSDIFHLKQGIEDKRCTLEQLLAPHASLRNNPHGVTKVQVELGNVINALQLVAANNLSDVVDVAEARLNLGILSSDEVNTLIQNHINDKNNPHNTTKTQVGLSNIQNWTYSNSYTEDADKYATARAVNALYRAIQNSYPIGSIHLTVNPANPATYLLCGGTWELVSKGRALVGYDSDTRPVETNFGNSTVTLNQNNLPAHTHSIYLTGGTHTHGNSASASSFDHGNKTTSVFDYGTKSTSNFDHGTKYTSTFDYGSKNTNNSGQHTHQALVQNVGGRGNNNFAAGGDGGVTSTSQPTYGAGDHSHVVTIGAHNHSLYIGAHAHSVAIGSHSHSVAIGAHSHNITVNIANADHTHSGTSGSTGGSQAFSVEQPSYVVYVWK…	KT001916.1	tail fiber protein	AKU44009.1	Citrobacter phage Michonne
Cluster#51	MAVGEIQISALPQASLPIDMSDIFHLKQGIEDKRCTLEQLLAPHASLRNNPHGVTKVQVELGNVINALQLVAANNLSDVVDVAEARLNLGILSSDEVNTLIQNHINDKNNPHNTTKTQVGLSNIQNWTYSNSYTEDADKYATARAVNALYRAIQNSYPIGSIHLTVNPANPATYLLCGGTWELVSKGRALVGYDSDTRPVETNFGNSTVTLNQNNLPAHTHSIYLTGGTHTHGNSASASSFDHGNKTTSVFDYGTKSTSNFDHGTKYTSTFDYGSKNTNNSGQHTHQALVQNVGGRGNNNFAAGGDGGVTSTSQPTYGAGDHSHVVTIGAHNHSLYIGAHAHSVAIGSHSHSVAIGAHSHNITVNIANADHTHSGTSGSTGGSQAFSVEQPSYVVYVWK…	KT363872.2	tail fiber protein	ALA06875.1	Citrobacter phage Mordin
Cluster#52	MAEYKLSELNTIDTVRSDDLLHLRVIKRSDMLGDEDRKMTYANFLASFRLERFLQLAGGNMTGNLGIVKLTYGGKDLLDPTGSSEIILGDVAKTFKINANGLALKVADATRTAFVYHTLNKPSPADLGMRSNSENDERYAQKATENTFLARQIININGVGLTLKSIYPDAGAFIEARDSSNNLRFTVGNLDASNDVTLVNSKGAKLTLGTTTVSVDKTFTVNGQVQPNDWGNFDARFFTQSAADLRFARLAANNTMTGSNIFTNYQTITADGALLRLKPSTTNGAVFMQAYNGSGAEAWYLGQPDGTKQDINLFNQMTSAAMRISTEFFFSKALNVTGQVKPSDFTNFDSRYVPSSLTNVLARTNAANTFNGYQTFLSDETPIVLKNVTLNAPLYIASM…	KT001916.1	tail fiber protein	AKU44008.1	Citrobacter phage Michonne
Cluster#52	MAEYKLSELNTIDTVRSDDLLHLRVIKRSDMLGDEDRKMTYANFLASFRLERFLQLAGGNMTGNLGIVKLTYGGKDLLDPTGSSEIILGDVAKTFKINANGLALKVADATRTAFVYHTLNKPSPADLGMRSNSENDERYAQKATENTFLARQIININGVGLTLKSIYPDAGAFIEARDSSNNLRFTVGNLDASNDVTLVNSKGAKLTLGTTTVSVDKTFTVNGQVQPNDWGNFDARFFTQSAADLRFARLAANNTMTGSNIFTNYQTITADGALLRLKPSTTNGAVFMQAYNGSGAEAWYLGQPDGTKQDINLFNQMTSAAMRISTEFFFSKALNVTGQVKPSDFTNFDSRYVPSSLTNVLARTNAANTFNGYQTFLSDETPIVLKNVTLNAPLYIASM…	KT363872.2	tail fiber protein	ALA06874.1	Citrobacter phage Mordin
Cluster#53	MKEVYTTGGMKHTEANRVRGYMAIGSAISNIKLETTSAKKVRDHFIKELSENLDGVDIKAVWLDVEGHNYTTFVFKNEDIKCLFP	KT363872.2	hypothetical protein	ALA06866.1	Citrobacter phage Mordin
Cluster#54	MKTVNEILEEKGINEAFMLNTVETLAIIMRSNSLSGKFIPESLRLVKDSVENDADFRKEVEYLLSNQTVALKTIAIGVDAFAAYVFAEMYSGGYIQMTEAGIKELDNMSDAEIMKCICASVASVMASLEKRMSDQAPRYAKLDWGFEEISERVLTLTEETMKRLVEISEDIEMNPVQVQLTSMLNAIFSIMGIHALLEVSKMLEADPAFVEEISQGAHSKALNEVFTQTGAAVLSTKLAINFGDEFVEQLDSMAERELSGARLQ	KM236239.1	hypothetical protein	AIW03771.1	Citrobacter phage Moogle
Cluster#54	MKTVNEIMEEKGINEAFMLNTVETLAIIMRSNSLSGKFIPESLCLVKDSVENDEDFRKEVEYLLSNQSVALKTIAIGIDAFAAYVFEEMYSGGFIQMTEAGIKELDNMSDAEIMKCICASVASVMASLEKRMSDQSPRYAKLDWGFEEISERVLTLTEETMTRLVQISDGIEMNPVQVQLTSMLNAIFSIMGIHALLEVSKMLEADPAFVEEISQGAHSKALNDVFSQTGAAVLSTKLAINFGDEFVEQLDSMAERELSGARLQ	KT001916.1	hypothetical protein	AKU43983.1	Citrobacter phage Michonne
Cluster#54	MKTVNEIMEEKGINEAFMLNTVETLAIIMRSNSLSGKFIPESLCLVKDSVENDEDFRKEVEYLLSNQSVALKTIAIGIDAFAAYVFEEMYSGGFIQMTEAGIKELDNMSDAEIMKCICASVASVMASLEKRMSDQSPRYAKLDWGFEEISERVLTLTEETMTRLVQISDGIEMNPVQVQLTSMLNAIFSIMGIHALLEVSKMLEADPAFVEEISQGAHSKALNDVFSQTGAAVLSTKLAINFGDEFVEQLDSMAERELSGARLQ	KT363872.2	hypothetical protein	ALA06852.1	Citrobacter phage Mordin
Cluster#55	MKSVIAFTGKARSGKDTSCTLVKNLLIDSGYTVKVFAFADNLKATAGFIFDLDWQDLYGVTKETPKKFDLTFSKVLQKVKWSFYKIMKDKGIHSDDKLCGEIADKLITEIKKVAKPTFRTRLGLKEEYIFSSRQIQQIWGSEVVRKVLGEKFWIRDLAERMEAFFGECHKKSHIGIALICDLRFDLEAEFLQSYDSQIIEVTRNNAVQVASHSSEKGISTRFSRDIIQNNGTIEDLESKLKTIINL	KT001916.1	deoxynucleotide monophosphate kinase	AKU43982.1	Citrobacter phage Michonne
Cluster#55	MKSVIAFTGKARSGKDTSCTLVKNLLIDSGYTVKVFAFADNLKATAGFIFDLDWQDLYGVTKETPKKFDLTFSKVLQKVKWSFYKIMKDKGIHSDDKLCGEIADKLITEIKKVAKPTFRTRLGLKEEYIFSSRQIQQIWGSEVVRKVLGEKFWIRDLAERMEAFFGECHKKSHIGIALICDLRFDLEAEFLQSYDSQIIEVTRNNAVQVASHSSEKGISTRFSRDIIQNNGTIEDLESKLKTIINL	KT363872.2	deoxynucleotide monophosphate kinase	ALA06851.1	Citrobacter phage Mordin
Cluster#55	MKSVIAFTGKARSGKDTSCTLVKNLLIDSGYTVKVFAFADNLKATAGFIFDLDWQDLYGATKETPKKFDLTFSEVLQKVKWAFYKIMKDKGIHSDDKLCGEIADKLITEIKKVAKPTFKTRLGLKEEYIFSSRQIQQIWGSEVVRKVLGEKFWIRDLAERMESFFGECHNKSHIGIALICDLRFDLEAEFLQSYDSQIIEVTRNNAIQVASHSSEKGISTRFSRDIIQNNGTTEDLESKLKTIINL	KM236239.1	nucleoside triphosphate hydrolase	AIW03770.1	Citrobacter phage Moogle
Cluster#56	MIFCNLQKHVIEILYKEFGTEETFDSNEAIDVLREKSLYIRSQSINNARGYLTALRQTGVLMTVGQIKSKGRLSINQLNKSFMEKHIQLSPLLDESHEDHKNKDENKVVDTEPDVRYFIESAMFNTLEEAVEHCKKHIIKIKRAKIIWE	KT363872.2	hypothetical protein	ALA06824.1	Citrobacter phage Mordin
Cluster#57	MISSFYVTLVEILHEKFGTDKEFDSNEAVKALRSNCDYLKKMPIANSRYYLSALRKVGVLVTVKHGSKNGGVLYINQLSKPFMENEPRLARLVTSVRDQIKTIEIPEVQEQNPNVKYFVGEIMFDTINDAVAYCKSHIIKIKRKKIIWE	KT363872.2	hypothetical protein	ALA06823.1	Citrobacter phage Mordin
Cluster#58	MEKDNLKDVEGNYLVLDWKDVREALSEENLDWFEQIIFAVRHNREVENGKEPLEGIFVERSYPFYEDTLQKVKMYFRQKNRKVVTMVSLGGQSMSVMEDINPKRPSKGVCIKITGHEEYISVDDFSAFCNGSCVFNGFHYDIRVYPIKGDDIMMQVFDNNNGFTHFYQTTKSSLKTVLETLI	EU877232.1	hypothetical protein	ACJ71840.1	Escherichia phage wV8
Cluster#58	MKKDNLKEVEGNYLVLDWNDIREALSEESLDILEQLIFSVRHTRGIVNGKEPLEGIFVEKSYPFYEDTLQKVKMYFRQKNRKVVTMVSLGGQNMSVMEDINPKRPSKGVCIKITGHEEYISVDDFSAFCNGSAVFNGFHYDIRVYPIKGDDIMMQIFDNNNGFTHFYQTTKSSLKTVLETLI	GU169904.1	hypothetical protein	ACZ55554.1	Staphylococcus phage SA1
Cluster#58	MKEDNLKEVEGNYLVLDWNDIREGLSEENLDWFQQIIFAVRHNREVENGKEPLEGIFVERSYPFYEDTLQKVKMYFRQKNRKVVTMVSLGGQSMSVMEDINPKRPSKGVCIKITGHEEYISVDDFRAFCSGSCVFNGFHYDIRVYPIKGDDIMMQVFDNNNGFTHFYQTTKSSLKTVLETLI	JX560968.1	hypothetical protein	AFU62334.1	Escherichia phage EC6
Cluster#58	MTSSRTIVINSQFQLTKFYDSGVIAMEKDNLKDVEGNYLVLDWSDVQEALSEESLDRLKQIVFAVRGYREVKNGKEPLEGIFVEKSYPFYEDTLQKVKMYFKQKNRKVVTMVSLGGQSMSVMEDINPKRPSKGVCIKITGHEEYISVDDFSVFCNGSAIFNGFHYGIRVYPIKGDDVMMQVFDKNNGFTHFYQTTKSSLKTVLETLI	KM657822.1	hypothetical protein	AIW02286.1	Escherichia phage vB_EcoM-VpaE1
Cluster#58	MEKDNLKEVEGNYLVLDWNDIREALSEENLDWLQQIIFAVRHTRGIVNGKEPLEGIFVEKSYPFYEDTLQKVKMYFRQKNRKVVTMVSLGGQSMSVMEDINPKRPSKGVCIKITGHEEYISVDDFSAFCNGSAVFNGFHYDIRVYPIKGDDIMMQIFDNNNGFTHFYQTTKSSLKTVLETLI	KP010413.1	hypothetical protein	AJT60607.1	Salmonella phage vB_SPuM_SP116
Cluster#58	MEKDNLKDVEGNYLVLDWKDVREALSEENLDWFEQIIFAVRHNREVENGKEPLEGIFVDRSYPFYEDTLQKVKMYFRQKNRKVVTMVSLGGQNMSVMEDINPKRPSKGICIKITGHEEYISVDDFSAFCNGSCVFNGFHYDIRVYPIKGDDIMMQVFDNNNGFTHFYQTTKSSLKTVLETLI	KP869100.1	hypothetical protein	AKE44942.1	Escherichia typing phage 1
Cluster#58	MTSSRTIVINSQYQNIKFYDNGVIDMEKDNLKDVEGNYLVLDWSDVREALSEENLDWFEQIIFAVRHNREVENGKEPLEGIFVERSYPFYEDTLQKVKMYFRQKNRKVVTMVSLGGQSMSVMEDINPKRPSKGVCIKITGHEEYISVDDFSAFCNGSCVFNGFHYDIRVYPIKGDDIMMQVFDNNNGFTHFYQTTKSSLKTVLETLI	KX377933.1	hypothetical protein	ANT42086.1	Escherichia phage vB_EcoM_Alf5
Cluster#58	MEKDNLKEVEGNYLVLDWKDVREALSEENLDWFEQIIFAVRHNREVENGKEPLEGIFVERSYPFYEDTLQKVKMYFKQKNRKVVTMVSLGGQSMSVMEDINPKRPSKGVCIKITGHEEYISVDDFSMFCNGSAVFNGFHYDIRVYPIKGDAVMMQMFDNNNGFTHFYQTTKSSLKTVLETLI	KT184313.1	hypothetical protein	ANZ51928.1	Enterobacteria phage KhF1
Cluster#58	MTTSLQYQITKFYDNGVIAMEKDNVKEVEGNYLVLDWSDVREALSKESLDILEQLIFSVRHIREVRNGKEPLEGIFVEKSYPFYEDTLQKVKMYFKQKNRKVVTMVSLGGQSMSVMEDINPKRPSKGVCIKITGHEEYISVDDFSVFCNGSAVFNGFHYDIRVYPIKGDDIMMQIFDNNNGFTHFYQTTKSSLKTVLETLI	MF370225.1	hypothetical protein	ASR76684.1	Salmonella phage ST11
Cluster#58	MKKDNLKEVEGNYLVLDWNDIREALSEESLDILEQLIFSVRHTRGIVNGKEPLEGIFVEKSYPFYEDTLQKVKMYFRQKNRKVVTMVSLGGQSMSVMEDINPKRPSKGVCIKITGHEEYISVDDFSAFCNGSAVFNGFHYDIRVYPIKGDDIMMQVFDNNNGFTHFYQTTKSSLKTVLETLI	MG646672.1	hypothetical protein	AUM59602.1	Salmonella phage BPS17L1
Cluster#58	MKKDNLKEVEGNYLVLDWNDIREALSEESLDILEQLIFSVRHTRGIVNGKEPLEGIFVEKSYPFYEDTLQKVKIYFRQKNRKVVTMVSLGGQNMSVMEDINPKRPSKGVCIKITGHEEYISVDDFSSFCSGSAVFNGFHYDIRVYPIKGDAVMMQIFDNNNGFTHFYQTTKSSLKTVLETLI	MH586731.1	hypothetical protein	AXY86361.1	Salmonella phage Meda
Cluster#58	MKKDNLKKVEGNYLVLDWNDIREGLSEENFDWFQQIIFAVRHNREVENGKEPLEGIFVERSYPFYEDTLQKVKMYFRQKNRKVVTMVSLGGQSMSVMEDINPKRPSKGVCIKITGHEEYISVDDFRAFCSGSCVFNGFHYDIRVYPIKGDDIMMQVFDNNNGFTHFYQTTKSSLKTVLETLV	LC519489.1	hypothetical protein	BBU53631.1	Escherichia phage SP22
Cluster#58	MQVFKDVKDVEGNYLVLDWNDIREALSEENLDWFEQIIFAVRHNREVENGKEPLEGIFVEKSYPFYEDTLQKVKMYFRQKNRKVVTMVSLGGQNMSVMEDINPKRPSKGVCIKITGHEEYISVDDFSVFCNGSAVFNGFHYDIRVYPIKGDAVMMQIFDNNNGFTHFYQTTKSSIKTVLETLI	MK965969.1	hypothetical protein	QCW19235.1	Salmonella phage DaR-2019a
Cluster#58	MEKDNLKEVEGNYLVLDWSDVREALSEENLDWFEQIIFAVRHNREVENGKEPLEGIFVERSYPFYEDTLQKVKMYFKQKNRKVVTMASLGGQSMSIMEDINPKRPSKGVCIKITGHEEYISASDFSIFCNGSAVFNGFHYDIRVYPIKGDDIMMQIFDNNNGFTHFYQTTKSSLKTVLETLI	MK965970.1	hypothetical protein	QCW19361.1	Salmonella phage DaR-2019b
Cluster#58	MEKDNLKEVEGNYLVLDWSDVREALSEENLDWFQQIIFAVRHTREVENGKEPLEGIFVEKSYPFYEDTLQKVKMYFRQKNRKVVTMVSLGGQSMSVMEDINPKRPSKGVCIKITGHEEYISVDDFSVFCNGSAVFNGFHYDIRVYPIKGDDIMMQIFDNNNGFTHFYQTTKSSLKTVLETLI	MK962758.1	hypothetical protein	QEG06689.1	Shigella phage JK55
Cluster#58	MKKDNLKEVEGNYLVLDWNDIREALSEESLDILEQLIFSVRHTRGIVNGKEPLEGIFVEKSYPFYEDTLQKVKIYFRQKNRKVVTMVSLGGQNMSVMKDINPKRPSKGVCIKITGHEEYISVDDFSSFCSGSAVFNGFHYDIRVYPIKGDAVMMQIFDNNNGFTHFYQTTKSSLKTVLETLI	MN227145.1	hypothetical protein	QEP52921.1	Salmonella phage BPSELC-1
Cluster#58	MATSLQYQLTKFYDNGVIDMEKDNLKEVEGNYLVLDWNDIREALSEENLDWFEQIIFAVRHNREVENGKEPLEGIFVERSYPFYEDTLQKVKMYFRQKNRKVVTMVSLGGQSMSVMEDINPKRPSKGICIKITGHEEYISVNDFSSFCNGSAVFNGFHYDIRVYPIKGDDIMMQVFDNNNGFTHFYQTTKSSLKTVLETLI	MN655999.1	hypothetical protein	QHB49004.1	Shigella phage Z31
Cluster#58	MEKDNLKDVEGNYLVLDWNDIREALSEENFDWLQQIIFAVRHTRGIVNGKEPLEGIFVEKSYPFYEDTLQKVKMYFRQKNRKVVTIVSLGGQSMSVMEDINPKRPSKGVCIKITGHEEYISVDDFRGFCSGSCVFNGFHYDIRVYPIKGDDIMMQVFDNNNGFTHFYQTTKSSLKTVLETLV	MN882542.1	hypothetical protein	QHJ72571.1	Escherichia phage JN01
Cluster#58	MQPQITKFYDNGVIDMKKDNLKEVEGNYLVLDWNDIREALSEESLDILEQLIFSVRHTRGIVNGKEPLEGIFVEKSYPFYEDTLQKVKMYFRQKNRKVVTMISLGGQSMSVMEDINPKRPSKGVCIKITGHEEYISVDDFSAFCNGSAVFNGFHYDIRVYPIKGDDIMMQVFDNNNGFTHFYQTTKSSLKTVLETLI	MN850566.1	hypothetical protein	QHR65147.1	Escherichia phage garuso
Cluster#58	MEKDNLKEVEGNYLVLDWNDIREALSEESLDLLEQLIFSVRHTRGIVNGKEPLEGIFVEKSYPFYEDTLQKVKMYFKQKNRKVVTMVSLGGQSMSVMEDINPKRPSKGVCIKITGHEEYISASDFSVFCNGSAVFNGFHYDIRVYPIKGDDIMMQIFDNNNGFTHFYQTTKSSLKAVLENLI	MN850585.1	hypothetical protein	QHR67768.1	Escherichia phage skuden
Cluster#58	MATSLQSQLTKFYDNGVIDMEKDNLKGVEDNYLVLDWNDIREALSEESLDLLEQLIFSVRHTRGIVNGKEPLEGIFVEKSYPFYEDTLQKVKMYFKQKNRKVVTMVSLGGQSMSIMEDINPKRPSKGVCIKITGHEEYVSASDFSVFCNGSAVFKGFHYEIRVYPIKGDDIMMQIFDNNNGFTHFYQTTKSSLKTVLENLI	MN850603.1	hypothetical protein	QHR70052.1	Escherichia phage pinkbiff
Cluster#58	MTTSLQYQITKFYDNGVISMEKDNLKEVEGNYLVLDWSDVREALSEENLDWFEQIIFAVRHNREVENGKEPLEGIFVEKSYPFYEDTLQKVKMYFKQKNRKVVTMVSLGGQSMSIMEDINPKRPSKGVCIKITGHEEYISVDDFSAFCNGSCVFNGFHYDIRVYPIKGDDIMMQVFDNNNGFTHFYQTTKSSLKTVLETLI	MN850610.1	hypothetical protein	QHR70928.1	Escherichia phage Andreotti
Cluster#58	MATSLQSQLTKFYDNGVIDMEKDNLKDVEGNYLVLDWNDIREALSEESLDLLEQLIFSVRHTRGIVNGKEPLEGIFVEKSYPFYEDTLQKVKMYFRQKNRKVVTMVSLGGQNMSVMEDINPKRPSKGVCIKITGHEEYISVDDFSSFCSGSAVFNGFHYDIRVYPIKGDGIMMQVFDNNNGFTHFYQTTKSSLKTVLETLI	MN850614.1	hypothetical protein	QHR71435.1	Escherichia phage adrianh
Cluster#58	MEKDNLKEVEGNYLVLDWSDVREALSEENLDWFEQIIFAVRHNREVENGKEPLEGIFVEKSYPFYEDTLQKVKMYFKQKNRKVVTMVSLGGQSMSVMEDINPKRPSKGVCIKITGHEEYISVDDFSVFCNGSAVFNGFHYDIRVYPIKGDAVMMQIFDNNNGFTHFYQTTKSSLKTVLETLI	MN850619.1	hypothetical protein	QHR72157.1	Escherichia phage finno
Cluster#58	MEKDNLKEVEGNYLVLDWNDVREALSEENLDWFEQIIFAVRHNREVENGKEPLEGIFVEKSYPFYEDTLQKVKMYFKQKNRKVVTMVSLGGQNMSVMEDINPKRPSKGVCIKITGHEEYISVDDFSVFCNGSAVFNGFHYDIRVYPIKGDAIMMQIFDNNNRFTHFYQTTKSSLKTVLETLI	MN850637.1	hypothetical protein	QHR74475.1	Escherichia phage warpig
Cluster#58	MATSLQYQPTKFYDNGVIAMEKDNLKEVEGNYLVLDWSDVREALSEENLDWFEQIIFAVRHNREVENGKEPLEGIFVEKSYPFYEDTLQKVKMYFKQKNRKVVTMVSLGGQSMSVMEDINPKRPSKGVCIKITGHEEYISASDFSVFCNGSAVFNGFHYDIRVYPIKGDAVMMQIFDNNNGFTHFYQTTKSSLKTVLESLI	MN850644.1	hypothetical protein	QHR75321.1	Escherichia phage ekra
Cluster#58	MEKDNLKEVEGNYLVLDWNDVREALSEENLDWFEQIIFAVRHNREVENGKEPLEGIFVEKSYPFYEDTLQKVKMYFKQKNRKVVTMVSFGGQSMSVMEDINPKRPSKGVCIKITGHEEYISVDDFSVFCNGSAVFNGFHYDIRVYPIKGDDIMMQIFDNNNGFTHFYQTTKSSLKTVLETLI	MN850647.1	hypothetical protein	QHR75844.1	Escherichia phage tootiki
Cluster#58	MEKDNLKEVEGNYLVLDWNDIREGLSEENLDWFQQIIFAVRHNREVENGKEPLEGIFVERSYPFYEDTLQKVKMHFRQKNRKVVTMVSLGGQSMSVMEDINPKRPSKGVYIKITGHEEYISVDDFSLFCNGSAVFNGFHYDIRVYPIKGDDIMMQVFDNNNGFTHFYQTTKSSLKTVLETLI	MN994503.1	hypothetical protein	QIN92941.1	Phage NBSal004
Cluster#58	MEKDNLKEVEGNYLVLDWNDIREALSEENLDWFEQIIFAVRHNREVENGKEPLEGIFVERSYPFYEDTLQKVKMYFRQKNRKVVTMVSLGGQSMSVMEDINPKRPSKGVCIKITGHEEYISVDDFRAFCNGSCVFNGFHYDIRVYPIKGDDIMMQVFDNNNGFTHFYQTTKSSLKTVLETLI	MN994499.1	hypothetical protein	QIQ68333.1	Phage NBEco005
Cluster#58	MEKDNLKEVEGNYLVLDWNDIREALSEENLDWFEQIIFAVRHNREVENGKEPLEGIFVEKSYPFYEDTLQKVKMYFRQKNRKVVTMVSLGGQNMSVMEDINPKRPSKGVCIKITGHEEYISVNDFSAFCNGSCVFNGFHYDIRVYPIKGDDIMMQVFDNNNGFTHFYQTTKSSLKTVLETLI	MT833282.1	hypothetical protein	QNR52093.1	Escherichia coli phage vB_EcoM_Shy
Cluster#58	MTTSLQYQITKFYDNGVIAMEKDNLKEVEGNYLVLDWNDVREALSKESLDILEQLVFSVRHIREVKNGKEPLEGIFVEKSYPFYEDTLQKVKMYFKQKNRKVVTMVSLGGQSMSVMEDINPKRPSKGVCIKITGHEEYISVDDFSVFCNGSAVFNGFHYDIRVYPIKGDAVMMQIFDNNNGFTHFYQTTKSSLKTVLETLI	MW006474.1	hypothetical protein	QPI14074.1	Salmonella phage GEC vB B1
Cluster#58	MEKDNLKEVEGNYLVLDWADVREALSKESLDILEQLIFSVRHIREVRNGKEPLEGIFVEKSYPFYEDTLQKVKMYFKQKNRKVVTMVSLGGQNMSVMEDINPKRPSKGVCIKITGHEEYISVDDFRAFCNGSAVFNGFHYDIRVYPIKGDDIMMQIFDNNNGFTHFYQTTKSSLKTVLETLV	MW296865.1	hypothetical protein	QQG31163.1	Salmonella phage SP3 SHan-2021
Cluster#58	MKKDNLKEVEGNYLVLDWNDIREALSEENLDRLKQLIFAVRHTRGIVNGKESLEGIFVEKSYPFYEDTLQKVKMYFKQKNRKVVTIVSLGGQSMSVMEDINPKRPSKGVCIKITGHEEYISVDDFSAFCNGSAVFNGFHYDIRVYPIKGDDIMMQVFDNNNGFTHFYQTTKSSLKTVLETLI	MZ150758.1	hypothetical protein	QVW09084.1	Salmonella phage S19cd
Cluster#58	MEKDNLKEVEGNYLVLDWSDIREALSEENLDWFEQIIFAVRHNREVENGKEPLEGIFVERSYPFYEDTLQKVKMYFRQKNRKVVTMVSLGGQNMSVMEDINPKRPSKGVCIKITGHEEYISVDDFSSFCNGSAVFNGFHYDIRVYPIKGDDIMMQIFDSNNGFAHFYQTTKSSLKTVLETLI	OK040806.1	hypothetical protein	UCJ01310.1	Escherichia phage CL1
Cluster#58	MEKDNLKEVEGNYLVLDWSDIREALSEENLDWFEQIIFAVRHNREVENGKEPLEGIFVERSYPFYEDTLQKVKMYFRQKNRKVVTMVSLGGQNMSVMEDINPKRPSKGVCIKITGHEEYISVDDFSSFCNGSAVFNGFHYDIRVYPIKGDDIMMQIFDSNNGFAHFYQTTKSSLKTVLETLI	OK040807.1	hypothetical protein	UCJ01454.1	Escherichia phage C600M2
Cluster#58	MEKDNLKEVEGNYLVLDWSDIREALSEENLDWFEQIIFAVRHNREVENGKEPLEGIFVERSYPFYEDTLQKVKMYFKQKNRKVVTMVSLGGQSMSVMEDTNPKRPSKGVCIKITGHEEYISVDDFSVFCNGSAVFNGFHYDIRVYPIKGDAVMMQIFDNNNRFTHFYQTTKSSLKTVLENLI	LC473039.1	phage protein	BBJ27037.1	Escherichia phage L27
Cluster#58	MEKDNLKEVEGNYLVLDWSDIREALSEENLDWFEQIIFAVRHNREVENGKEPLEGIFVERSYPFYEDTLQKVKMYFKQKNRKVVTMVSLGGQSMSIMEDINPKRPSKGICIKITGHEEYISVDDFSVFCNGSAVFNGFHYDIRVYPIKGDDIMMQIFDNNNGFTHFYQTTKSSLKTVLETLI	LR597663.1	Phage protein	VUF56940.1	Escherichia phage VpaE1_ev78
Cluster#58	MEKDNLKEVEGNYLVLDWSDIREALSEENLDWFEQIIFAVRHNREVENGKEPLEGIFVERSYPFYEDTLQKVKMYFKQKNRKVVTMVSLGGQSMSVMEDINPKRPSKGVCIKITGHEEYISVDDFRAFCSGSCVFNGFHYDIRVYPIKGDDIMMQVFDNNNGFTHFYQTTKSSLKTVLETLI	LR699048.1	Phage protein	VVC17366.1	Escherichia phage VpaE1_ev035
Cluster#58	MTTSLQYQTTKFYDNGVTAMEKDNLKEVEGNYLVLDWSDIREALSKESLDILEQLVFSVRHIREVKNGKEPLEGIFVEKSYPFYEDTLQKVKMYFKQKNRKVVTMVSLGGQSMSVMEDINPKRPSKGVCIKITGHEEYISVDDFSVFCNGSAVFNGFHYDIRVYPIKGDAVMMQIFDNNNGFTHFYQTTKSSLKTVLESLI	AF320576.1	unknown	AAQ14761.1	Salmonella phage FelixO1
Cluster#59	MSKVQVVFPICDFSLERELDLYEEITDEIIWSVVDTTYDAYNKPFENTCFDLMVGNNKVNYFFVREFNDE	KX377933.1	hypothetical protein	ANT42095.1	Escherichia phage vB_EcoM_Alf5
Cluster#60	MCLFGFKSRIYPFTLCGRILTGKLNNLSTKIITRPLFIILSATITPTRHLPSEGIEPSPFLYRRNRLFKFCCKRSSVNLLSQTKFKFSKLNWLEISYVLAEFGLLLL	KX377933.1	hypothetical protein	ANT42106.1	Escherichia phage vB_EcoM_Alf5
Cluster#61	MAVGEIQISALPQASLPIELSDIFHLKQGIEDKRCTLEQLLDPHASLRNNPHGVTKVQVELGNVLNALQLVAANNLSDIVDVAEARANLQIMSSDEVNQLIQAHINDKNNPHNTTKSQVGLGNVQNWLASNAYNEDADKYATARAVNSLYRAVQASYPVGTIHLSMNAANPSTYLICGGTWELVSRGRALVGYDSASRPAGSTFGSQTAALTANNIPAHTHSVYVTGGGHSHGATASISSFDYGNRSTTTFDYGTKTTSSFNYGNKTTSSAGFTQTTWINRGYDPGSHPGLSVVGADYDPRATLTTANNHTHTVAIGAHTHTVAIGAHSHSVSIGSHSHTATVTVTGAGEHSHSGTTGSTGSGQAFNIEQPSFVLYVWQRTA	MN850587.1	baseplate wedge subunit and tail pin	QHR67972.1	Escherichia phage mistaenkt
Cluster#61	MAVGEIQISALPQASLPIELSDIFHLKQGIEDKRCTLEQLLDPHASLRNNPHGVTKVQVELGNVLNALQLVAANNLSDIVDVAEARANLQIMSSDEVNQLIQAHINDKNNPHNTTKSQVGLGNVQNWLASNAYNEDADKYATARAVNSLYPVGTIHLSMNAANPSTYLICGGTWELVSRGRALVGYDSASRPAGSTFGSQTAALTANNIPAHTHSVYVTGGGHTHGATVSINAFDYGTKGTTTFDYGTKTVSTFNYGNKTTSSAGFTQTTLINRGYDNGSLPGLSVVGADYDPRATLTTANNHTHSVAIGAHNHTVAIGAHSHSVAIGSHNHSATATVTGAGEHSHSGTTGSTGSGQAFNIEQPSFVLYVWQRTA	KT454805.2	putative tail fiber protein	ALH47055.1	Escherichia phage SUSP1
Cluster#61	MAVGEIQISALPQAALPIDLSDIFHLKQGIEDKRCTLEQLLAPHSSLRNNPHGVTKTQIGLDNVINALQLVAENNLSDIVNVAEARANLQIMSSEEVNNLIQQHIDDKSNPHNTTKAQVGLSNVQNWVTSNLYNEDADKYATARAVNNLYKAVQASYPVGTIHLSMNPANPSTYLICGGTWELVSKGRALVGYDSASRPVGSTFGSQTTALTVNNIPAHTHSVYVTGGGHTHGATASISAFDYGTKGTTTFDYGTKTVSTYDYGNRTTSAAGLTQTTFINRGYADGGWRGLSVEGASYDPRATLTTANNHTHSVAIGAHNHTVGIGAHSHSVAIGSHNHSATVTVTGAGEHSHSGTTGTTGSGQAFSVEQPSFVLYVWQRTA	KX377933.1	putative tail fiber protein	ANT42135.1	Escherichia phage vB_EcoM_Alf5
Cluster#61	MAVGEIQISALPQASLPIELSDIFHLKQGIEDKRCTLEQLLDPHASLRNNPHGVTKVQVELGNVLNALQLVAANNLSDIVDVAEARANLQIMSSDEVNQLIQNHINDKNNPHNTTKSQVGLGNVQNWLASNAYNEDADKYATARAVNSLYRAVQASYPVGTIHLSMNAANPSTYLICGGTWVLVSRGRALVGFDSTSRPAGSTFGSQTASLSANNIPAHTHSVYVTGGGHSHGATASVSSFDYGTKGTTTFDYGTKTTSSFNYGNKTTSSAGFTQTTWINRGYDNGSLPGLSVVGADYDPRATLTTANNHTHTVAIGAHSHTVGIGAHSHSVAIGSHSHTATVTVTGAGEHSHSGTTGSTGSGQAFNIEQPSFVLYVWQRTA	MH791400.1	putative tail fiber protein	QAX98296.1	Escherichia phage EcSzw-2
Cluster#61	MAVGEIQISALPQAALPIDLSDIFHLKQGIEDKRCTLEQLLAPHSSLRNNPHGVTKTQIGLDNVINALQLVAENNLSDIVNVAEARANLQIMSSEEVNNLIQQHIDDKSNPHNTTKAQVGLSNVQNWVTSNLYNEDADKYATARAVNNLYKAVQASYPVGTIHLSMNPANPSTYLICGGTWELVSKGRALVGYDSASRPVGSTFGSQTTALTVNNIPAHTHSVYVTGGGHTHGATASISAFDYGTKGTTTFDYGTKTVSTYDYGNRTTSAAGLTQTTFINRGYADGGWRGLSVEGASYDPRATLTTANNHTHSVAIGAHNHTVGIGAHSHSVAIGSHNHSATVTVTGAGEHSHSGTTGTTGSGQAFSVEQPSFVLYVWQRTA	MK962758.1	tail fiber protein	QEG06735.1	Shigella phage JK55
Cluster#61	MAVGEIQISALPQAALPIDLSDIFHLKQGIEDKRCTLEQLLAPHSSLRNNPHGVTKTQIGLDNVINALQLVAENNLSDIVNVAEARANLQIMSSEEVNNLIQQHIDDKSNPHNTTKAQVGLSNVQNWVTSNLYNEDADKYATARAVNNLYKAVQASYPVGTIHLSMNPANPSTYLICGGTWELVSKGRALVGYDSASRPVGSTFGSQTTALTVNNIPAHTHSVYVTGGGHTHGATASISAFDYGTKGTTTFDYGTKTVSTYDYGNRTTSAAGLTQTTFINRGYADGGWRGLSVEGASYDPRATLTTANNHTHSVAIGAHNHTVGIGAHSHSVAIGSHNHSATVTVTGAGEHSHSGTTGTTGSGQAFSVEQPSFVLYVWQRTA	MN850585.1	tail fiber protein	QHR67724.1	Escherichia phage skuden
Cluster#61	MAVGEIQISALPQAALPIDLSDIFHLKQGIEDKRCTLEQLLAPHSSLRNNPHGVTKTQIGLDNVINALQLVAENNLSDIVNVAEARANLQIMSSEEVNNLIQQHIDDKSNPHNTTKAQVGLSNVQNWVTSNLYNEDADKYATARAVNNLYKAVQASYPVGTIHLSMNPANPSTYLICGGTWELVSKGRALVGYDSASRPVGSTFGSQTTALTVNNIPAHTHSVYVTGGGHTHGATASISAFDYGTKGTTTFDYGTKTVSTYDYGNRTTSAAGLTQTTFINRGYADGGWRGLSVEGASYDPRATLTTANNHTHSVAIGAHNHTVGIGAHSHSVAIGSHNHSATVTVTGAGEHSHSGTTGTTGSGQAFSVEQPSFVLYVWQRTA	MN850603.1	tail fiber protein	QHR70007.1	Escherichia phage pinkbiff
Cluster#61	MAVGEIQISALPQAALPIDLSDIFHLKQGIEDKRCTLEQLLAPHSSLRNNPHGVTKTQIGLDNVINALQLVAENNLSDIVNVAEARANLQIMSSEEVNNLIQQHIDDKSNPHNTTKAQVGLSNVQNWVTSNLYNEDADKYATARAVNNLYKAVQASYPVGTIHLSMNPANPSTYLICGGTWELVSKGRALVGYDSASRPVGSTFGSQTTALTVNNIPAHTHSVYVTGGGHTHGATSSISAFDYGTKGTTTFDYGTKTVSTYDYGNRTTSAAGLTQTTFINRGYADGGWRGLSVEGASYDPRATLTTANNHTHSVAIGAHNHTVGIGAHSHSVAIGSHSHSATVTVTGAGEHSHSGTTGPTGSGQAFSVEQPSFVLYVWQRTA	MN850610.1	tail fiber protein	QHR70884.1	Escherichia phage Andreotti
Cluster#61	MAVGEIQISALPQAALPIDLSDIFHLKQGIDDKRCTLEQLLAPHSSLRNNPHGVTKTQIGLDNVINALQLVAENNLSDIVNVAEARANLQIMSSEEVNNLIQQHIDDKSNPHNTTKAQVGLSNVQNWVTSNLYNEDADKYATARAVNNLYKAVQASYPVGTIHLSMNPANPSTYLICGGTWELVSKGRALVGYDSASRPVGSTFGSQTTALTVNNIPAHTHSVYVTGGGHTHGATASVSAFDYGTKGTTTFDYGTKTVSTYDYGNRTTSAAGLTQTTFINRGYADGGWRGLSVEGASYDPRATLTTANNHTHSVAIGAHNHTVGIGAHSHSVAIGSHNHSATVTVTGAGEHSHSGTTGTTGSGQAFSVEQPSFVLYVWQRTA	MN850614.1	tail fiber protein	QHR71479.1	Escherichia phage adrianh
Cluster#61	MAVGEIQISALPQAALPIDLSDIFHLKQGIEDKRCTLEQLLAPHSSLRNNPHGVTKTQIGLDNVINALQLVAENNLSDIVNVAEARANLQIMSSEEVNNLIQQHIDDKSNPHNTTKAQVGLSNVQNWVTSNLYNEDADKYATARAVNNLYKAVQASYPVGTIHLSMNPANPSTYLICGGTWELVSKGRALVGYDSASRPVGSTFGSQTTALTVNNIPAHTHSVYVTGGGHTHGATASISAFDYGTKGTTTFDYGTKTVSTYDYGNRTTSASGLTQTTFINRGYADGGWRGLSVEGASYDPRATLTTANNHAHSVAIGAHNHTVGIGAHSHSVAIGSHNHSATVTVTGAGEHSHSGTTGTTGSGQAFSVEQPSFVLYVWQRTA	MN850619.1	tail fiber protein	QHR72235.1	Escherichia phage finno
Cluster#61	MAVGEIQISALPQAALPIDLSDIFHLKQGIEDKRCTLEQLLAPHSSLRNNPHGVTKTQIGLDNVINALQLVAENNLSDIVNVAEARANLQIMSSEEVNNLIQQHIDDKSNPHNTTKAQVGLSNVQNWVTSNLYNEDADKYATARAVNNLYKAVQASYPVGTIHLSMNPANPSTYLICGGTWELVSKGRALVGYDSASRPVGSTFGSQTTALTVNNIPAHTHSVYVTGGGHTHGATASISAFDYGTKGTTTFDYGTKTVSTYDYGNRTTSAAGLTQTTFINRGYADGGWRGLSVEGASYDPRATLTTANNHTHSVAIGAHNHTVGIGAHSHSVAIGSHNHSATVTVTGAGEHSHSGTTGTTGSGQAFSVEQPSFVLYVWQRTA	MN850637.1	tail fiber protein	QHR74519.1	Escherichia phage warpig
Cluster#61	MAVGEIQISALPQAALPIDLSDIFHLKQGIEDKRCTLEQLLAPHSSLRNNPHGVTKTQIGLDNVINALQLVAENNLSDIVNVAEARANLQIMSSEEVNNLIQQHIDDKSNPHNTTKAQVGLSNVQNWVTSNLYNEDADKYATARAVNNLYKAVQASYPVGTIHLSMNPANPSTYLICGGTWELVSKGRALVGYDSASRPVGSTFGSQTTALTVNNIPAHTHSVYVTGGGHTHGATASISAFDYGTKGTTTFDYGTKTVSTYDYGNRTTSAAGLTQTTFINRGYADGGWRGLSVEGASYDPRATLTTANNHTHSVAIGAHNHTVGIGAHNHSVAIGSHNHSATVTVTGAGEHSHSGTTGPTGSGQAFSVEQPSFVLYVWQRTA	MN850644.1	tail fiber protein	QHR75278.1	Escherichia phage ekra
Cluster#61	MAVGEIQISALPQAALPIDLSDIFHLKQGIEDKRCTLEQLLAPHSSLRNNPHGVTKTQIGLDNVINALQLVAANNLSDIVNVAEARANLQIMSSEEVNNLIQQHIDDKSNPHNTTKAQVGLSNVQNWVTSNLYNEDADKYATARAVNNLYKAVQASYPVGTIHLSMNPANPSTYLICGGTWELVSKGRALVGYDSDSRPVGSTFGSQTTALTVNNIPAHTHSVYVTGGGHTHGATASISAFDYGTKGTTTFDYGTKTVSTYDYGNRTTSAAGLTQTTFINRGYADGGWRGLSVEGASYDPRATLTTANNHTHSVAIGAHNHTVGIGAHNHSVAIGSHNHSATVTVTGAGEHSHSGTTGPTGSGQAFSVEQPSFVLYVWQRTA	MN850647.1	tail fiber protein	QHR75800.1	Escherichia phage tootiki
Cluster#61	MAVGEIQISALPQAALPIDLSDIFHLKQGIEDKRCTLEQLLAPHSSLRNNPHGVTKTQIGLDNVINALQLVAENNLSDVTNVAEARANLQIMSSEEVNNLVQQHINDKSNPHNTTKAQVGLSNVQNWTTSNLYNEDADKYATARAVNNLYKAVQASYPVGTIHLSMNPANPSTYLICGGTWELVSKGRALVGYDSASRPVGSTFGSQTTALTVNNIPAHTHSVYVTGGGHTHGATMSISSFDYGTKTTSSFDYGTKTTNTTGAHTHSVSGSTNTTGAHTHGYITGYQSTGASGDWDRDGHRNTVQTDSAGNHSHSVSGTAASNGNHAHTLNIGSHTHVTNIGSHTHSGSVSISTTEHSHSGTTGSTGSGQAFSVEQPSFVLYVWQRTA	MN850631.1	tail fiber protein	QIG66631.1	Escherichia phage mio
Cluster#61	MAVGEIQISALPQAALPIDLSDIFHLKQGIEDKRCTLEQLLAPHSSLKNNPHGVTKTQIGLDNVINALQLVAANNLSDIVNVAEARANLQIMSSEEVNSLIQQHINDKSNPHNTTKAQVGLSNVQNWTTSNLYNEDADKYATARAVNNLYKAVQASYPVGTIHLSMNPANPSTYLICGGTWELVSKGRALVGYDSDSRPVGSTFGSQTTALTVNNIPAHTHSVYVTGGGHTHGATASISAFDYGTKGTTTFDYGTKTVSTYDYGNRTTSAAGLTQTTFINRGYADGGWRGLSVEGASYDPRATLTTANNHTHSVAIGAHNHTVGIGAHSHTVAIGSHNHSATVTVTGAGEHSHSGTTGPTGSGQAFSVEQPSFVLYVWQRTA	OK040806.1	tail fiber protein	UCJ01225.1	Escherichia phage CL1
Cluster#61	MAVGEIQISALPQAALPIDLSDIFHLKQGIEDKRCTLEQLLAPHSSLKNNPHGVTKTQIGLDNVINALQLVAANNLSDIVNVAEARANLQIMSSEEVNSLIQQHINDKSNPHNTTKAQVGLSNVQNWTTSNLYNEDADKYATARAVNNLYKAVQASYPVGTIHLSMNPANPSTYLICGGTWELVSKGRALVGYDSDSRPVGSTFGSQTTALTVNNIPAHTHSVYVTGGGHTHGATASISAFDYGTKGTTTFDYGTKTVSTYDYGNRTTSAAGLTQTTFINRGYADGGWRGLSVEGASYDPRATLTTANNHTHSVAIGAHNHTVGIGAHSHTVAIGSHNHSATVTVTGAGEHSHSGTTGPTGSGQAFSVEQPSFVLYVWQRTA	OK040807.1	tail fiber protein	UCJ01371.1	Escherichia phage C600M2
Cluster#62	MLSIIILFALVIFVLSYITSKLLDTSFAMGVLFTIFCFVTHIAIRTFL	JN225449.1	hypothetical protein	AFQ96148.1	Enterobacteriaphage UAB_Phi87
Cluster#62	MFSTVILFILVVFVLSYVASKLLDTSFAMGVLFTIFCFVTHIAIRTFL	KM657822.1	hypothetical protein	AIW02348.1	Escherichia phage vB_EcoM-VpaE1
Cluster#62	MFSTVILFILVVFVLSYVASKLLDTSFAMGVLFTIFCFVTHIAIRTFL	KX377933.1	hypothetical protein	ANT42149.1	Escherichia phage vB_EcoM_Alf5
Cluster#63	MVRAGWKCIDGVEMITEIRLKELLEYDPDTGVFTWKFREGNANFNSRFGGKRAGNYRTNTDGHKSVQLLIDGRSYQANRLVILYMDGYLPDKTLQVDHKNCDGWDNRYLNLRVCTASQNSCNRSRKSISGLPKGVQKIGKRFRAVIRLQGNNYHLGMYDTPEEAHEAYCEAAIKLHGDFAKLS	MK562502.1	HNH endonuclease	QBP32799.1	Shigella phage KPS64
Cluster#63	MRYIDGVEMITEIRLKELLDYDPETGVFTWKFREGNANFNSRFGGKRAGNYRTNTDGHKSVQLLIDGRGYQANRLVVLYMDGYLPDKTLQVDHKNGDGWDNRYLNLRVCTASQNSCNRSRESPSGLPKGVQKISKRFRAMIRLQGKNYHLGMFDTPEEAHKAYCEAAIKLHGEFAKLS	MN850637.1	HNH endonuclease	QHR74414.1	Escherichia phage warpig
Cluster#63	MVRAGWKCIDGVEMITEIRLKELLDYDPETGVFTWKFREGNANFNSRFGGKRAGNYRTNTDGHKSVQLLIDGRGYQANRLVILYMDGYLPDKTLQVDHKNGDGWDNRYLNLRVCTASQNSCNRSRESPSGLPKGVQKISKRFRAMIRLQGKNYHLGMFDTPEEAHKAYCEAAIKLHGEFAKLS	MN850644.1	HNH endonuclease	QHR75258.1	Escherichia phage ekra
Cluster#63	MRYIDGVEMITEIRLKELLDYDPEIGVFTWKFREGNANFNSRFGGKRAGNYRTNTDGHKSVQLLIDGRSYQANRLVILYVDGYLPDKTLQVDHKNGDGWDNRYLNLRVCTASQNSCNRSRKSQSGLPKGVQKINKRFRAMIRLQGKNYHLGMFDTPEEAHKAYCEAAIKLHGEFAKLS	KP143762.1	HNH homing endonuclease	AJF40568.1	Salmonella phage Mushroom
Cluster#63	MVRAGWKCIDGVEMITEIRLKELLDYDPETGVFTWKFREGNANFNSRFGGKRAGNYRTNTDGHKSVQLLIDGRGYQANRLVILYMDGYLPDKTLQVDHKNGDGWDNRYLNLRVCTASQNSCNRSRESPSGLPKGVQKISKRFRAMIRLQGKNYHLGMFDTPEEAHKAYCEAAIKLHGEFAKLS	MK962758.1	HNH homing endonuclease	QEG06753.1	Shigella phage JK55
Cluster#63	MVRAGWKYIDGIEMITEIRLKELLDYDPETGVFTWKFREPVSRGNKNFNSRFGGKKAGNYRINTDGHKSVQLLLDGKGYQANRLAILYVDGYLPDKNLQVDHKNGDGWDNRYLNLRVCTASQNSCNRSRKSPSGLPKGVQKISKRFRAMIRLQGKNYHLGMFDTPEEAHKAYCEAAVKLHGEFAKLS	KT184316.1	homing endonuclease	ANZ52137.1	Enterobacteria phage XTG1
Cluster#63	MRYIDGVEMITEIRLKELLDYDPETGVFTWKFREGNANSNSRFGGKRAGNYRTNTDGHKSVQLLIDGRGYQANRLVVLYMDGYLPDKTLQVDHKNGDGWDNRYLNLRVCTASQNSCNRSRESPSGLPKGVQKISKRFRAMIRLQGKNYHLGMFDTPEEAHKAYCEAAIKLHGEFAKLS	MN850566.1	putative HNH endonuclease	QHR65083.1	Escherichia phage garuso
Cluster#63	MVRAGWKCIDGVEMITEIRLKGLLDYDPETGVFTWKFREGNANFNSRFGGKRAGNYRTNTDGHKSVQLLIDGRGYQANRLVILYMDGYLPDKTLQVDHKNGDGWDNRYLNLRVCTASQNSCNRSRESPSGLPKGVQKISKRFRAMIRLQGKNYHLGMFDTPEEAHKAYCEAAIKLHGEFAKLS	MN850614.1	putative HNH endonuclease	QHR71375.1	Escherichia phage adrianh
Cluster#63	MVRAGWKCIDGVEMITEIRLKELLDYDPETGVFTWKFREGNANFNSRFGGKRAGNYRTNTDGHKSVQLLIDGRGYQANRLVILYMDGYLPDKTLQVDHKNGDGWDNRYLNLRVCTASQNSCNRSRESPSGLPKGVQKISKMFRAMIRLQGKNYHLGMFDTPEEAHKAYCEAAIKLHGEFAKLS	KX377933.1	putative HNH homing endonuclease	ANT42157.1	Escherichia phage vB_EcoM_Alf5
Cluster#64	MIRLVFASGRKGEFGCPSGMPWERNREDMKEFRKLTENQLVVMGNETFKSLGRKPLPNRENMVLSNNLPYYGIDFDNENFVIAKVEPDSFGAFLKKIDKQIDEDVCVIGGANILKAALPFADEVYHTVIYEITKEPTVYLPEEGFFEYLHETELFARIQSKPLADKSGVVNFYVPQVRGRF	MF158040.1	dihydrofolate reductase	ATE85918.1	Shigella phage Sf13
Cluster#64	MIRLVFASGRKGEFGTPDGMPWERNREDMKEFKKLTQNQLVIMGNETFKTLGRKPLPNRENMILSNNLPYYGIDFDNDGFVIAKVDPDSFGAFLKKIDSQIDENVCVIGGANILKAALPFADEVYHTVIYEITKEPTVYLPEEGFFEYLHEPELFARIQAKPLDDKSGLVNFYVPQVRGRF	MK562504.1	dihydrofolate reductase	QBP33006.1	Enterobacteria phage CHB7
Cluster#64	MIRLVFASGRKGEFGCPSGMPWERNREDMKEFRKLTENQLVVMGNETFKSLGRKPLPNRENMVLSNNLPYYGIDFDNENFVIAKVEPDSFGAFLKKIDKQIDEDVCVIGGANILKAALPFADEVYHTVIYEITKEPTVYLPEEGFFEYLHEKELFARIQSKPLADKSGVVNFYVPQVRGRF	MK562505.1	dihydrofolate reductase	QBP33140.1	Shigella phage Silverhawkium
Cluster#64	MIRLVFASGRKGEFGTPDGMPWERNREDMKEFKKLTQNQLVIMGNETFKTLGRKPLPNRENMILSNNLPYYGIDFDNDGFVIAKVDPDSFGAFLKKIDSQIDENVCVIGGANILKSALPFADEVYHTVIYEITKEPTVYLPEEGFFEYLHEPELFARIQAKPLDDKSGVVNFYVPQVRGRF	KT454805.2	putative dihydrofolate reductase	ALH47060.1	Escherichia phage SUSP1
Cluster#64	MIRLVFASGRKGEFGTPDGMPWERNREDMKEFKKLTQNQLVIMGNETFKTLGRKPLPNRENMILSNNLPYYGIDFDNDGFVIAKADPDSFGAFLKKIDSQIDENVCVIGGANILKAALPFADEVYHTVIYEITKEPTVYLPEEGFFEYLHEPELFARIQAKPLDDKSGVVNFYVPQVRGRF	MH791400.1	putative dihydrofolate reductase	QAX98291.1	Escherichia phage EcSzw-2
Cluster#64	MIRLVFASGRKGEFGTPDGMPWERNREDMKEFKKLTQNQLVIMGNETFKTLGRKPLPNRENMILTNNLPYYGIDFDNDGFVFAKVDPDSFGAFLKKIDSQIDENVCVIGGANILKAALPFADEVYHTVIYEITKEPTVYLPEEGFFEYLHEPELFARIQAKPLADKSGVVNFYVPQVRGRF	MN850587.1	putative dihydrofolate reductase	QHR67967.1	Escherichia phage mistaenkt
Cluster#65	MNEVFDPYAPQDDWEANREAEMESYICPMDVEEMREFVSYRFRKEIEKRKYSQAQVAKICEISQARVSNIINENGKVTLEYMLRACEKLGVNFNLRLAD	MF158040.1	putative lambda-like transcriptional regulator	ATE85913.1	Shigella phage Sf13
Cluster#65	MNEVFDPYAPQDKWEADREYEMASYICPMDVDEMREFVAFRFEKEIEKRKLSQAQVAKICDISQSRVSNIVNGTGKITLEYMLKACEKLGVNFNLRLSD	KT454805.2	putative transcriptional regulatory protein	ALH47065.1	Escherichia phage SUSP1
Cluster#65	MNEVFDPYAPQDKWEADREYEMESYICPMDVDEMREFVAFRFEKEIEKRKLSQAQVAKICDISQSRVSNIVNGTGKITLEYMLKACEKLGVNFNLRLSD	MH791400.1	putative transcriptional regulatory protein	QAX98286.1	Escherichia phage EcSzw-2
Cluster#65	MNEVFDPYAPQDKWEADREYEMESYICPMDVDEMREFVAFRFEKEIEKRKLSQAQVAKICDISQSRVSNIVNGTGKITLEYMLKACEKLGVNFNLRLSD	MK562504.1	putative transcriptional regulatory protein	QBP33001.1	Enterobacteria phage CHB7
Cluster#65	MNEVFDPYAPQDDWEANREAEMESYICPMDVEEMREFVSYRFRKEIEKRKYSQAQVAKICEISQARVSNIINENGKVTLEYMLRACEKLGVNFNLRLAD	MK562505.1	putative transcriptional regulatory protein	QBP33135.1	Shigella phage Silverhawkium
Cluster#65	MNEVFDPYAPQDKWEADREYEMESYICPMDVDEMREFVAFRFEKEIEKRKLSQAQVAKICDISQSRVSNIVNGTGKITLEYMLKACEKLGVNFNLRLSD	MN850587.1	transcriptional regulatory protein	QHR67962.1	Escherichia phage mistaenkt
Cluster#66	MKTEPVRTEDGNIETFIITVAGGEFSCKCGCNCFHKPDNTKLGLYECNSCGARFLDKSKEM	KT454805.2	hypothetical protein	ALH47071.1	Escherichia phage SUSP1
Cluster#67	MTFEEAVEAMKQGKKVRNENFTSDEFFEMKDGKIVCEMGYPMASWYRGLDWQKSEWGLVQDSPKASDLFF	KT454805.2	hypothetical protein	ALH47073.1	Escherichia phage SUSP1
Cluster#68	MTARLKLTDAYLKEGFTPFYEETNSVKFKKECLTRIDDFCKVLINEGHTVELEHRELEIGLDGILVSVDNDTGYMFKLTDKTFEYEIYRRVV	KT454805.2	hypothetical protein	ALH46943.1	Escherichia phage SUSP1
Cluster#68	MTALLKLTDAYLKEGFTPFYEETNSVEFKKECLTRIDDFCKVLINEGHTVELEHRELEIGLDGILVSVDNDTGYMFKLTDKTFEYEIYRRVV	MH791400.1	hypothetical protein	QAX98272.1	Escherichia phage EcSzw-2
Cluster#68	MTARLKLTDRYLKEGFTPFYEETNSVKFKKECLTRIDDFCKVLINEGHTVELEYREIETGLDGVLVAVDNDTGYMFKLTDKTFEYEIYRRVV	MK562504.1	hypothetical protein	QBP32983.1	Enterobacteria phage CHB7
Cluster#68	MTARLKLTDAYLKEGFTPFYEETNSVKFKKECLTRIDNFCKVLINEGHTVELEHREIEIGLDGILVSVDNDTGYMFKLTDKTFEYEIYRRVV	MN850587.1	hypothetical protein	QHR67944.1	Escherichia phage mistaenkt
Cluster#69	MNYELIYDKLMKKAHSERGVPLTFYKCQGLGYERHHIKPLCLGGDRFDGSNIALLTPREHYIAHKLLVKMHPEKYKLWIAWQRLSTDGLNRKVSSRDHEHVKRLNSKAMSIINKGRLFTDEHRFRLSQSQIGNTKPKGCKRSLETRQRMSESAKKPQAKKTCPYCGMTGGASNMTRYHFENCKSKSM	KT454805.2	putative homing endonuclease	ALH46958.1	Escherichia phage SUSP1
Cluster#70	MDKQELLKLIEEYGDSRYNEAGESCVGSIEALTLWEESSAALLQQIKEVIANG	KT454805.2	hypothetical protein	ALH46980.1	Escherichia phage SUSP1
Cluster#71	MKAIITRCKKTRKALSGAIFVGRQEVIPFGAKIYEGSVLAHSHFKNDNLKHYVYGIYRSETLEEYKQRQYQAYKDVFFQEVISNG	KT454805.2	hypothetical protein	ALH46983.1	Escherichia phage SUSP1
Cluster#72	MIKEGYVIKYKGQDGYTKLGRVFYLYTSAMGNECIALTNGDKITMKDFIKIIS	KT454805.2	hypothetical protein	ALH46987.1	Escherichia phage SUSP1
Cluster#73	MKNVKEIVRKSMLDNSTKDEMYKDICDKLNCSRHAAKVLLHSFIWECSEAYMIHAAFDSSNLIGDIKVGKEFKEPEMKPPVKVGNLYQIKDFQTQQVIAKGEVEQVYSDGTYIISIFEYAKPYAHLCGYRLIVSKEDLILDAGDNKFAVPRYEVIR	KT454805.2	hypothetical protein	ALH47004.1	Escherichia phage SUSP1
Cluster#74	MIKTPIQPFGFSSLNELKEHLDKSYYNEQPVTVIKSDLAKLVDIAIQATQNETEAKAEEKPKKAEKKTKKSDENKTEE	KT454805.2	hypothetical protein	ALH47005.1	Escherichia phage SUSP1
Cluster#75	MQPKILAVCVRYAIADMINQAILKDAYKE	KT454805.2	hypothetical protein	ALH47006.1	Escherichia phage SUSP1
Cluster#75	MQPKILAVCIRYAIADMINQAILKDAYKE	MH791400.1	hypothetical protein	QAX98343.1	Escherichia phage EcSzw-2
Cluster#75	MQPKILAVCIRYAIADMINQAILKDAYKE	MK562504.1	hypothetical protein	QBP33057.1	Enterobacteria phage CHB7
Cluster#75	MQPKILAVCIRYAIADMINQAILKDAYKE	MN850587.1	hypothetical protein	QHR68019.1	Escherichia phage mistaenkt
Cluster#76	MKKFTTLGEYWMLAATESYRKAKKTKQCYGKKSEGDILYCTVHDGMPHVTPRGKTFKRLMDIEWNARLERVAK	KT454805.2	hypothetical protein	ALH47008.1	Escherichia phage SUSP1
Cluster#76	MKKFTTLGEYWMLAATESYRKAKKTKQCYGKKAEGDILYCTVYDGMPHVTPRGKAFKRLMDIEWNARLERVAK	MH791400.1	hypothetical protein	QAX98341.1	Escherichia phage EcSzw-2
Cluster#76	MKKFTTLGEYWMLAATESYRKAKKTKQCYGKKAEGDILYCTVHDGMPHVTPRGKAFKRLMDIEWNARLERVVK	MK562504.1	hypothetical protein	QBP33055.1	Enterobacteria phage CHB7
Cluster#76	MKKFTTLGEYWMLAATESYRKAKKTKQCYDKKAEGDILYCTVHDGIPHVTPRGKTFKRLMDIEWNARLERVAK	MN850587.1	hypothetical protein	QHR68017.1	Escherichia phage mistaenkt
Cluster#77	MKVQKGDVITINVANTSRFSIAGADTVYADVTFVSDTGRVYFKPIANMTFMVNNVEQRIYAGQVYSTDDFHRGMFTGTWKDALMLSLSVVQDNKSEISKDTCEAPALKAEDLPKHDYGTARFTTKADANGAASVVVDKAQDFFKAFSSGSQHHHYFTPQTKLDSMLTSKCEEDVKSAEEVREAAFITERVVKHGDIEYTVRMMMKAGLTPHQIAEEIQRQFYNAMVNE	KT454805.2	hypothetical protein	ALH47009.1	Escherichia phage SUSP1
Cluster#78	MTKLHVVVYKSFADMQNALTSQVDKHRSRLFIMCDLGDYQHPKEFKYKDGVRVLQFEDSVTVFVKHDLPAKHIGMLEYYIYRHTNMRGDNIKISSLEVFETPNTQLKKYLVRKL	KT454805.2	hypothetical protein	ALH47011.1	Escherichia phage SUSP1
Cluster#78	MTKLHVVVYKSFADMQNALTSQVDKHRSRLFIMCDLGDYQQPKEFKYKDGVRVLQFEDSVTVFVKHDLPAKHIGMFEYYIYRHTNMRGDDIKISSLEVFETPNTQLKKYLVRKL	MH791400.1	hypothetical protein	QAX98338.1	Escherichia phage EcSzw-2
Cluster#78	MTKLHVVVYKSFADMQNALTSQVDKHRSRLFIMCDLGDYQHPKEFKYKDGVRVLQFEDSVTVFVKHDLPAKHIGMLEYYIYRHTNMRGDNIKISSLEVFETPNTQLKKYLVRKL	MK562504.1	hypothetical protein	QBP33052.1	Enterobacteria phage CHB7
Cluster#78	MTKLHVVVYKSFADMQNALTSQVDKHRSRLFIMCDLGDYQQPKEFKYKDGVRVLQFEDSVTVFVKHDLPAKHIGMLEYYIYRHTNMRGDNIKISSLEVFETPNTQLKKYLVRKL	MN850587.1	hypothetical protein	QHR68015.1	Escherichia phage mistaenkt
Cluster#79	MSRLQVVFPICDFVLEREFDLYEEITDDMTWSVVEEAIKKLYGGLLNPANKKLTTKQVSEPYTTYDASKTPFENTCFELLIGGNKVNYFFVREYRDD	KT454805.2	hypothetical protein	ALH47012.1	Escherichia phage SUSP1
Cluster#79	MSRLQVVFPICDFVLEREFDLYEEITDDMTWSVVEEAIKKLYGGLLNPANKKLTTKQVSEPYTTYDASKTPFENTCFELLIGGNKVNYFFVREYRDD	MH791400.1	hypothetical protein	QAX98337.1	Escherichia phage EcSzw-2
Cluster#79	MSRLQVVFPICDFVLEREFDLYEEITDDMTWSVVEEAIKKLYGGLLNPANKKLTTKQVSEPYTTYDASKTPFENTCFELLIGGNKVNYFFVREYRDD	MK562504.1	hypothetical protein	QBP33051.1	Enterobacteria phage CHB7
Cluster#79	MSRLQVVFPICDFVLEREFDLYEEITDDMTWSVVEEAIKKLYGGLLNPANKKLTTKQVSEPYTTYDASKTPFENTCFELLIGGNKVNYFFVREYRDD	MN850587.1	hypothetical protein	QHR68014.1	Escherichia phage mistaenkt
Cluster#80	MSKEISVKVDVTPHSDFGERYSDAVIFMQDNSLRLRFVRTGNVLKHRYNDADGCPVFGWYDVEFPFYAIHYPDGQEDWTTQSIFDELNGVPVELEVEKEPVELTFTFVTEEKVGDISVTEAIQVTQVIR	KT454805.2	hypothetical protein	ALH47013.1	Escherichia phage SUSP1
Cluster#81	MKIWASDVGTFKYTRSGMKVRISGSKIVTLGEKVYTKFIIEVIERSPITIANNAFYVGSMYNVDGEGMFSPLGENGLDIISEHPLTREQLSGYYKSLLEKQKALHQGEANYHNNQCIKLLDKIEKAERGYYE	KT454805.2	hypothetical protein	ALH47014.1	Escherichia phage SUSP1
Cluster#81	MKIWASDVGTFKYTRSGMKVRISGSKIVTFGDKVYSKFIVEVIERSPITIANNAFYVGSMYNVDGEGMFSPLGENGLDIISEHPLTREQLSGYYKSLLEKQKALHHGEANYHNNQCIKLLDKIEKAERGYYE	MH791400.1	hypothetical protein	QAX98335.1	Escherichia phage EcSzw-2
Cluster#81	MEKTMKIWASDVGTFKYTRSGMKVRISGSKVVTLGDKVYSKFIIEVIERSPITIANNAFYVGSMYNVDGEGLFSPLGESGLDIISEHPLTREQLSGYYKSLLEKQKALHQGEANYHNNQCIKLLDKIEKAERGYYE	MK562504.1	hypothetical protein	QBP33049.1	Enterobacteria phage CHB7
Cluster#82	MAGKATVNGEQNRAGFQRGEIMTIYCNSSLFGEYKVNPNTLEDWQKYTKSLFDTTGLDALKKLAEVEVFRVKYKSHMSNFYATNIVEDDKVISVTEEELKQFCIKL	MF158040.1	hypothetical protein	ATE85879.1	Shigella phage Sf13
Cluster#82	MAGKATVNGEQNRAGFQRGEIMTIYCNSSLFGEYKVNPNTLEDWQKYTKSLFDTTGLDALKKLAEVEVFRVKYKSHMSNFYATNIVEDDKVISVTEEELKQFCIKL	MF158041.1	hypothetical protein	ATE85964.1	Shigella phage Sf15
Cluster#82	MTISCNSSLFGEYKVNPNTLEDWQKYTKSLFDTTGLDALKKLAEVEVFRVKYKSHMSNFYATNIVEDDKVVSVTEEELKQFCIKL	MF327005.1	hypothetical protein	AUV56316.1	Shigella phage Sf19
Cluster#82	MTISCNSSLFGEYKVNPNTLEDWQKYTKSLFDTTGLDALKKLAEVEVFRVKYKSHMSNFYATNIVEDDKVISVTEEELKQFCIKL	MF327003.1	hypothetical protein	AUV62837.1	Shigella phage Sf14
Cluster#82	MAGKATVNGEQNRAGFQRGEIMTISCNSSLFGEYKVNPNTLEDWQKYTKSLFDTTGLDALKKLAEVEVFRVKYKSHMSNFYATNIVEDDKVVSVTEEELKQFCIKL	MK562502.1	hypothetical protein	QBP32773.1	Shigella phage KPS64
Cluster#83	MNKVQIIKKNGSLEEPDIKKVLAAVAKSANRVGYKELPPDVTQALESAFMRILVKSTKQNNLLISVNDIHSIVEGALAEVNHEIYESYSTYRNYRKEVAQNWDELYQKTKDTLFLGDRENANFDSSLISTKGSIIRGYLTKEIFKQYHLTPEELEAIEKGFIYIHDLRDLIFGGINCCLFDIGKVLKGGFEMSGIEYCEPKSVLSALQVIGDVVLSATAQQFGGFTLAEIDKVLVPYAKKSLRYHAEKASSYGIPKEHYHNYVMEQLQIELTQGFQSLEMKLNTVPCSRGDFAFTTLTFGLLDSDMSNEDNRLQYMIASTLLDVRMNGQGKSKKPVVFPKLVYIYDQKRHDENICQGHLYSKAIECCSKAMYPDFLSVSGHGAVAEAFERSGKVISPMG…	KM657822.1	anaerobic NDP reductase	AIW02376.1	Escherichia phage vB_EcoM-VpaE1
Cluster#83	MVKVQIIKKDGSLENPNVNKIVEAVTKSANRVGYKELPLEVTHALESAFMRLLVRATNQNAMLISVDDVHSIVEGTLAEVNHEIYESYSTYRNYRKEVAQNWDELYQKTKDTLFLGDRENANFDSSLISTKGSIIRGYLTKEIFKQYHLTPEEASAIEDGFIYIHDLRDLIFGGINCCLFDIGSVLKGGFEMSGIEYCEPKSVLSALQVIGDVVLSATAQQFGGFTIPEIDKVLVPYAKKSFEYHLEKAKQYNITGRGGAYHYAKEQLQIELTQGFQSLEMKLNTVPCSRGDFAFTTLTFGLLEPDMASEDNRLQFMIAKTILDVRMNGQGKSKKPVVFPKLVYIYDETRHMLDPWQGTLYDKAIECCSKAMYPDFLSVSGHGSVAEAFERSGAVISPM…	MF327005.1	anaerobic NTP reductase	AUV56313.1	Shigella phage Sf19
Cluster#83	MVKVQIIKKDGSLEKPNVNKIVEAVTKSANRVGYKELPLEVIHALESAFMRLLVRATNQNAMLISVDDVHSIVEGTLAEINHEIYESYSTYRNYRKEVAQNWDELYQKTKDTLFLGDRENANFDSSLISTKGSIIRGYLTKEIFKQYHLTPEEASAIEDGFIYIHDLRDLIFGGINCCLFDIGSVLKGGFEMSGIEYCEPKSVLSALQVIGDVVLSATAQQFGGFTIPEIDKVLVPYAKKSFEYHLEKAKQYNITGRGGAYHYAKEQLQIELTQGFQSLEMKLNTVPCSRGDFAFTTLTFGLLEPDMASEDNRLQFMIAKTILDVRMNGQGKSKKPVVFPKLVYIYDETRHMLDPWQGTLYDKAIECCSKAMYPDFLSVSGHGSVAEAFERSGAVISPM…	MF327003.1	anaerobic NTP reductase	AUV62834.1	Shigella phage Sf14
Cluster#83	MVKVQIIKKDGSLEKPNVNKIVEAVTKSANRVGYKELPLEVIHALESAFMRLLVRATNQNAMLISVDDVHSIVEGTLAEVNHEIYESYSTYRNYRKEVAQNWDELYQKTKDTLFLGDRENANFDSSLISTKGSIIRGYLTKEIFKQYHLTPEEASAIEDGFIYIHDLRDLIFGGINCCLFDIGSVLKGGFEMSGIEYCEPKSVLSALQVIGDVVLSATAQQFGGFTIPEIDKVLVPYAKKSFEYHLEKAKQYNITGRGGAYHYAKEQLQIELTQGFQSLEMKLNTVPCSRGDFAFTTLTFGLLEPDMASEDNRLQFMIAKTILDVRMNGQGKSKKPVVFPKLVYIYDETRHMLDPWQGTLYDKAIECCSKAMYPDFLSVSGHGSVAEAFERSGAVISPM…	MF158040.1	anaerobic NTP reductase, large subunit	ATE85883.1	Shigella phage Sf13
Cluster#83	MVKVQIIKKDGSLEKPNVNKIVEAVTKSANRVGYKELPLEVIHALESAFMRLLVRATNQNAMLISVDDVHSIVEGTLAEVNHEIYESYSTYRNYRKEVAQNWDELYQKTKDTLFLGDRENANFDSSLISTKGSIIRGYLTKEIFKQYHLTPEEASAIEDGFIYIHDLRDLIFGGINCCLFDIGSVLKGGFEMSGIEYCEPKSVLSALQVIGDVVLSATAQQFGGFTIPEIDKVLVPYAKKSFEYHLEKAKQYNITGRGGAYHYAKEQLQIELTQGFQSLEMKLNTVPCSRGDFAFTTLTFGLLEPDMASEDNRLQFMIAKTILDVRMNGQGKSKKPVVFPKLVYIYDETRHMLDPWQGTLYDKAIECCSKAMYPDFLSVSGHGSVAEAFERSGAVISPM…	MF158041.1	anaerobic NTP reductase, large subunit	ATE85967.1	Shigella phage Sf15
Cluster#83	MNKVQIIKKNGSLEEPDIKKVLAAVAKSANRVGYKELPPDVTQALESAFMRILVKSTKQNNLLISVNDIHSIVEGALAEVNHEIYESYSTYRNYRKEVAQNWDELYQKTKDTLFLGDRENANFDSSLISTKGSIIRGYLTKEIFKQYHLTPEELEAIEKGFIYIHDLRDLIFGGINCCLFDIGKVLKGGFEMSGIEYCEPKSVLSALQVIGDVVLSATAQQFGGFTLAEIDKVLVPYAKKSLRYHAEKASSYGIPKEHYHNYVMEQLQIELTQGFQSLEMKLNTVPCSRGDFAFTTLTFGLLDSDMSNEDNRLQYMIASTLLDVRMNGQGKSKKPVVFPKLVYIYDQKRHDENICQGHLYSKAIECCSKAMYPDFLSVSGHGAVAEAFERSGKVISPMG…	EU877232.1	anaerobic nucleoside diphosphate reductase	ACJ71938.1	Escherichia phage wV8
Cluster#83	MNKVQIIKKNGSLEEPDIKKVLAAVTKSANRVGYKELPPDVTQALESAFMRILVKSTKQNNLLISVNDIHSIVEGALAEVNHEIYESYSTYRNYRKEVAQNWDELYQKTRDTLFLGDRENANFDSSLISTKGSIIRGYLTKEIFKQYHLTPEELEAIEKGFIYIHDLRDLIFGGINCCLFDIGKVLKGGFEMSGIEYCEPKSVLSALQVIGDVVLSATAQQFGGFTLAEIDKVLVPYAKKSLRYHAEKAASYGIPKEHYHNYVMEQLQIELTQGFQSLEMKLNTVPCSRGDFAFTTLTFGLLDSDMSNEDNRLQYMIASTLLDVRMNGQGKSKKPVVFPKLVYIYDQKRHDENICQGHLYSKAIECCSKAMYPDFLSVSGHGAVAEAFERSGKVISPMG…	GU169904.1	anaerobic nucleoside diphosphate reductase	ACZ55498.1	Staphylococcus phage SA1
Cluster#83	MNKVQIIKKNGSLEEPDIKKVLAAVTKSANRVGYKELPPDVTQALESAFMRILVKSTKQNNLLISVNDIHSIVEGALAEVNHEIYESYSTYRNYRKEVAQNWDELYQKTKDTLFLGDRENANFDSSLISTKGSIIRGYLTKEIFKQYHLTPEELEAIEKGFIYIHDLRDLIFGGINCCLFDIGKVLKGGFEMSGIEYCEPKSVLSALQVIGDVVLSATAQQFGGFTLAEIDKVLVPYAKKSLRYHAEKAASYGIPKEHYHNYVMEQLQIELTQGFQSLEMKLNTVPCSRGDFAFTTLTFGLLDSDMSNEDNRLQYMIASTLLDVRMNGQGKSKKPVVFPKLVYIYDQKRHDENICQGHLYSKAIECCSKAMYPDFLSVSGHGAVAEAFERSGKVISPMG…	MK962758.1	anaerobic nucleoside diphosphate reductase	QEG06773.1	Shigella phage JK55
Cluster#83	MNKVQIIKKNGSLEEPDIKKVLAAVTKSANRVGYKELPPDVTQALESAFMRILVKSTKQNNLLISVNDIHSIVEGALAEVNHEIYESYSTYRNYRKEVAQNWDELYQKTKDTLFLGDRENANFDSSLISTKGSIIRGYLTKEIFKQYHLTPEELEAIEKGFIYIHDLRDLIFGGINCCLFDIGKVLKGGFEMSGIEYCEPKSVLSALQVIGDVVLSATAQQFGGFTLAEIDKVLVPYAKKSLRYHAEKAASYGIPKEHYHNYVMEQLQLELTQGFQSLEMKLNTVPCSRGDFAFTTLTFGLLDSDMSNEDNRLQYMIANTILDVRMNGQGKSKKPVVFPKLVYIHDQKRHDENICQGHLYSKAIECCSKAMYPDFLSVSGHGAVAEAFERSGKVISPMG…	MN655999.1	anaerobic nucleoside diphosphate reductase	QHB48916.1	Shigella phage Z31
Cluster#83	MNKVQIIKKNGSLEEPDIKKVLAAVTKSANRVGYKELPPDVTQALESAFMRILVKSTKQNNLLISVNDIHSIVEGALAEVNHEIYESYSTYRNYRKEVAQNWDELYQKTKDTLFLGDRENANFDSSLISTKGSIIRGYLTKEIFKQYHLTPEELEDIEKGFIYIHDLRDLIFGGINCCLFDIGKVLKGGFEMSGIEYCEPKSVLSALQVIGDVVLSATAQQFGGFTLAEIDKVLVPYAKKSLRYHAEKAASYGIPKEHYHNYVMEQLQIELTQGFQSLEMKLNTVPCSRGDFAFTTLTFGLLDSDMSNEDNRLQYMIASTLLDVRMNGQGKSKKPVVFPKLVYIYDQKRHDENICQGHLYSKAIECCSKAMYPDFLSVSGHGAVAEAFERSGKVISPMG…	MN850631.1	anaerobic nucleoside diphosphate reductase	QIG66591.1	Escherichia phage mio
Cluster#83	MNKVQIIKKNGSLEEPDIKKVLAAVTKSANRVGYKELPPDVTQALESAFMRILVKSTKQNNLLISVNDIHSIVEGALAEVNHEIYESYSTYRNYRKEVAQNWDELYQKTKDTLFLGDRENANFDSSLISTKGSIIRGYLTKEIFKQYHLTPEELEAIEKGFIYIHDLRDLIFGGINCCLFDIGKVLKGGFEMSGIEYCEPKSVLSALQVIGDVVLSATAQQFGGFTLAEIDKVLVPYAKKSLRYHAEKAASYGIPKEHYHNYVMEQLQIELTQGFQSLEMKLNTVPCSRGDFAFTTLTFGLLDSDMSNEDNRLQYMIANTILDVRMNGQGKSKKPVVFPKLVYIHDQKRHDENICQGQLYSKAIECCSKAMYPDFLSVSGHGAVAEAFERSGKVISPMG…	MT833282.1	anaerobic nucleoside diphosphate reductase	QNR52057.1	Escherichia coli phage vB_EcoM_Shy
Cluster#83	MNKVQIIKKNGSLEEPDIKKVLAAVTKSANRVGYKELPPDVTQALESAFMRILVKSTKQNNLLISVNDIHSIVEGALAEVNHEIYESYSTYRNYRKEVAQNWDELYQKTKDTLFLGDRENANFDSSLISTKGSIIRGYLTKEIFKQYHLTPEELEAIEKGFIYIHDLRDLIFGGINCCLFDIGRVLKGGFEMSGIEYCEPKSVLSALQVIGDVVLSATAQQFGGFTLAEIDKVLVPYAKKSLRYHAEKAASYGIPKEHYHNYVMEQLQIELTQGFQSLEMKLNTVPCSRGDFAFTTLTFGLLDSDMSNEDNRLQYMIANTILDVRMNGQGKSKKPVVFPKLVYIHDQKRHDENICQGQLYSKAIECCSKAMYPDFLSVSGHGAVAEAFERSGKVISPMG…	MW296865.1	anaerobic nucleoside diphosphate reductase	QQG31122.1	Salmonella phage SP3 SHan-2021
Cluster#83	MNKVQIIKKNGSLEEPDIKKVLAAVTKSANRVGYKELPPDVTQALESAFMRILVKSTKQNNLLISVNDIHSIVEGALAEVNHEIYESYSTYRNYRKEVAQNWDELYQKTKDTLFLGDRENANFDSSLISTKGSIIRGYLTKEIFKQYHLTPEELEAIEKGFIYIHDLRDLIFGGINCCLFDIGKVLKGGFEMSGIEYCEPKSVLSALQVIGDVVLSATAQQFGGFTLAEIDKVLVPYAKKSLRYHAEKAASYGIPKEHYHNYVMEQLQIELTQGFQSLEMKLNTVPCSRGDFAFTTLTFGLLDSDMSNEDNRLQYMIASTLLDVRMNGQGKSKKPVVFPKLVYIYDQRKHNENICQGHLYSKAIECCSKAMYPDFLSVSGHGAVAEAFERSGKVISPMG…	MH586731.1	anaerobic nucleoside diphosphate reductase, large subunit	AXY86276.1	Salmonella phage Meda
Cluster#83	MVKVQVIKKDGSLEKPNVNKIVEAVSKSANRVGYKELPLEVIHALESAFMRLLVRATNQNAMLIPVDDIHSIVEGTLAEVNHEIYESYSTYRNYRKEVAQNWDELYQKTKDTLFLGDRENANFDSSLISTKGSIIRGYLTKEIFKQYHLTPEETSAIEDGFIYIHDLRDLIFGGINCCLFDIGSVLKGGFEMSGIEYCEPKSVLSALQVIGDVVLSATAQQFGGFTIPEIDKVLVPYAKKSFEYHLEKAKQYNIPSKEVYRYAKEQLQIELTQGFQSLEMKLNTVPCSRGDFAFTTLTFGLLEPDMASEDNRLQFMIAKTILDVRMNGQGKSKKPVVFPKLVYIYDETRHMLDPWQGTLYDKAIECCSKAMYPDFLSVSGHGAVAEAFKRSGAVISPMG…	KT001916.1	anaerobic nucleoside reductase	AKU43965.1	Citrobacter phage Michonne
Cluster#83	MVKVQVIKKDGSLEKPNVNKIVEAVSKSANRVGYKELPLEVIHALESAFMRLLVRATNQNAMLIPVDDIHSIVEGTLAEVNHEIYESYSTYRNYRKEVAQNWDELYQKTKDTLFLGDRENANFDSSLISTKGSIIRGYLTKEIFKQYHLTPEETSAIEDGFIYIHDLRDLIFGGINCCLFDIGSVLKGGFEMSGIEYCEPKSVLSALQVIGDVVLSATAQQFGGFTIPEIDKVLVPYAKKSFEYHLEKAKQYNIPSKEVYRYAKEQLQIELTQGFQSLEMKLNTVPCSRGDFAFTTLTFGLLEPDMASEDNRLQFMIAKTILDVRMNGQGKSKKPVVFPKLVYIYDETRHMLDPWQGTLYDKAIECCSKAMYPDFLSVSGHGAVAEAFKRSGAVISPMG…	KT363872.2	anaerobic nucleoside reductase	ALA06834.1	Citrobacter phage Mordin
Cluster#83	MNKVQIIKKNGSLEEPDIKKVLAAVTKSANRVGYKELPPDVTQALESAFMRILVKSTKQNNLLISVNDIHSIVEGALAEVNHEIYESYSTYRNYRKEVAQNWDELYQKTRDTLFLGDRENANFDSSLISTKGSIIRGYLTKEIFKQYHLTPEELEAIEKGFIYIHDLRDLIFGGINCCLFDIGKVLKGGFEMSGIEYCEPKSVLSALQVIGDVVLSATAQQFGGFTLAEIDKVLVPYAKKSLVYHSEKAEEYGIPKEQHYNYVMEQLQNELTQGFQSLEMKLNTVPCSRGDFAFTTLTFGLLEPDMHNEDNRLQFMITNTILNVRMNGQGKSKKPVVFPKLVYIYEETRHKLDVCQARLFEKAIECCSKAMYPDFLSVSGHGAVADAFKRSGKVISPMG…	MN850566.1	anaerobic nucleoside-diphosphate reductase	QHR65107.1	Escherichia phage garuso
Cluster#83	MVKVQIIKKNGSLEEPDIKKVLAAVTKSANRVGYKELPLEVVHALESAFMRILVKASNQNTLLISVDDIHSIVEGALAEVNHEIYESYSTYRNYRKEVAQNWDELYQKTKDTLFLGDRENANFDSSLISTKGSIIRGYLTKEIFKQYHLTPEELEAIEAGFIYIHDLRDLVFGGINCCLFDIGKVLKGGFEMSGIEYCEPKSVLSALQVIGDVVLSATAQQFGGFTIPEIDKVLVPYAKKSLRYHSEKAEAYGIPKDQHYNYVMEQLQIELTQGFQSLEMKLNTVPCSRGDFAFTTLTFGLLEPDMHNEDNRLQFMIADTILDVRMNGQGKNKKPVVFPKLVYIHDQTRYALDICQARLYNKAIECCSRAMYPDFLSVSGHGAVAEAFERSGKVISPMG…	MN850587.1	anaerobic nucleoside-diphosphate reductase	QHR67930.1	Escherichia phage mistaenkt
Cluster#83	MNKVQIIKKNGSLEEPDIKKVLAAVTKSANRVGYKELPPDVTQALESAFMRILVKSTKQNNLLISVNDIHSIVEGALAEVNHEIYESYSTYRNYRKEVAQNWDELYQKTKDTLFLGDRENANFDSSLISTKGSIIRGYLTKEIFKQYHLTPEELEAIEKGFIYIHDLRDLIFGGINCCLFDIGKVLKGGFEMSGIEYCEPKSVLSALQVIGDVVLSATAQQFGGFTLAEIDKVLVPYAKKSLRYHAEKATAYGIPKEHYHNYVMEQLQIELTQGFQSLEMKLNTVPCSRGDFAFTTLTFGLLDSDMSNEDNRLQYMIASTLLDVRMNGQGKSKKPVVFPKLVYIYDQKRHNENICQGHLYSKAIECCSKAMYPDFLSVSGHGAVAEAFERSGKVISPMG…	MN850614.1	anaerobic nucleoside-diphosphate reductase	QHR71397.1	Escherichia phage adrianh
Cluster#83	MNKVQIIKKNGSLEEPDIKKVLAAVTKSANRVGYKELPPDVTQALESAFMRILVKSTKQNNLLISVNDIHSIVEGALAEVNHEIYESYSTYRNYRKEVAQNWDELYQKTKDTLFLGDRENANFDSSLISTKGSIIRGYLTKEIFKQYHLTPEELEAIEKGFIYIHDLRDLIFGGINCCLFDIGKVLKGGFEMSGIEYCEPKSVLSALQVIGDVVLSATAQQFGGFTLAEIDKVLVPYAKKSLRYHAEKAASYGIPKEHYHNYVMEQLQIELTQGFQSLEMKLNTVPCSRGDFAFTTLTFGLLDSDMSNEDNRLQYMIASTLLDVRMNGQGKSKKPVVFPKLVYIYDQKRHNENICQGHLYSKAIECCSKAMYPDFLSVSGHGAVAEAFERSGKVISPMG…	MN850619.1	anaerobic nucleoside-diphosphate reductase	QHR72198.1	Escherichia phage finno
Cluster#83	MNKVQIIKKNGSLEEPDIKKVLAAVTKSANRVGYKELPPDVTQALESAFMRILVKSTKQNNLLISVNDIHSIVEGALAEVNHEIYESYSTYRNYRKEVAQNWDELYQKTKDTLFLGDRENANFDSSLISTKGSIIRGYLTKEIFKQYHLTPEELEAIEKGFIYIHDLRDLIFGGINCCLFDIGKVLKGGFEMSGIEYCEPKSVLSALQVIGDVVLSATAQQFGGFTLAEIDKVLVPYAKKSLVYHSEKAEEYGIPKEQHYNYVMEQLQNELTQGFQSLEMKLNTVPCSRGDFAFTTLTFGLLEPDMHNEDNRLQFMIANTILNVRMNGQGKSKKPVVFPKLVYIYEETRHKLDVCQARLFEKAIECCSKAMYPDFLSVTGHGAVAEAFERSGKVISPMG…	MN850637.1	anaerobic nucleoside-diphosphate reductase	QHR74437.1	Escherichia phage warpig
Cluster#83	MNKVQIIKKNGSLEEPDIKKVLAAVSKSANRVGYKELPPDVTQALESAFMRILVKSTKQNNLLISVNDIHSIVEGALAEVNHEIYESYSTYRNYRKEVAQNWDELYQKTKDTLFLGDRENANFDSSLISTKGSIIRGYLTKEIFKQYHLTPEELEAIEKGFIYIHDLRDLIFGGINCCLFDIGKVLKGGFEMSGIEYCEPKSVLSALQVIGDVVLSATAQQFGGFTLAEIDKVLVPYAKKSLRYHAEKATAYGIPKEHYHNYVMEQLQIELTQGFQSLEMKLNTVPCSRGDFAFTTLTFGLLDSDMSNEDNRLQYMIASTLLDVRMNGQGKSKKPVVFPKLVYIYDQKRHNENICQGHLYSKAIECCSKAMYPDFLSVSGHGAVAEAFERSGKVISPMG…	MN850644.1	anaerobic nucleoside-diphosphate reductase	QHR75236.1	Escherichia phage ekra
Cluster#83	MNKVQIIKKNGSLEEPDIKKVLAAVSKSANRVGYKELPPDVTQALESAFMRILVKSTKQNNLLISVNDIHSIVEGALAEVNHEIYESYSTYRNYRKEVAQNWDELYQKTKDTLFLGDRENANFDSSLISTKGSIIRGYLTKEIFKQYHLTPEELEAIEKGFIYIHDLRDLIFGGINCCLFDIGKVLKGGFEMSGIEYCEPKSVLSALQVIGDVVLSATAQQFGGFTLAEIDKVLVPYAKKSLRYHAEKATAYGIPKEHYHNYVMEQLQIELTQGFQSLEMKLNTVPCSRGDFAFTTLTFGLLDSDMSNEDNRLQYMIASTLLDVRMNGQGKSKKPVVFPKLVYIYDQKRHNENICQGHLYSKAIECCAKAMYPDFLSVSGHGAVAEAFERSGKVISPMG…	MN850647.1	anaerobic nucleoside-diphosphate reductase	QHR75881.1	Escherichia phage tootiki
Cluster#83	MNKVQIIKKNGSLEEPDIKKVLAAVTKSANRVGYKELPPDVTQALESAFMRILVKSTKQNNLLISVNDIHSIVEGALAEVNHEIYESYSTYRNYRKEVAQNWDELYQKTRDTLFLGDRENANFDSSLISTKGSIIRGYLTKEIFKQYHLTPEELEAIEKGFIYIHDLRDLIFGGINCCLFDIGKVLKGGFEMSGIEYCEPKSVLSALQVIGDVVLSATAQQFGGFTLAEIDKVLVPYAKKSLVYHSEKAEEYGIPKEQHYNYVMEQLQNELTQGFQSLEMKLNTVPCSRGDFAFTTLTFGLLEPDMHNEDNRLQFMIANTILNVRMNGQGKSKKPVVFPKLVYIYEETRHKLDVCQARLFEKAIECCSKAMYPDFLSVSGHGAVADAFKRSGKVISPMG…	OK040806.1	anaerobic nucleoside-diphosphate reductase	UCJ01266.1	Escherichia phage CL1
Cluster#83	MNKVQIIKKNGSLEEPDIKKVLAAVTKSANRVGYKELPPDVTQALESAFMRILVKSTKQNNLLISVNDIHSIVEGALAEVNHEIYESYSTYRNYRKEVAQNWDELYQKTRDTLFLGDRENANFDSSLISTKGSIIRGYLTKEIFKQYHLTPEELEAIEKGFIYIHDLRDLIFGGINCCLFDIGKVLKGGFEMSGIEYCEPKSVLSALQVIGDVVLSATAQQFGGFTLAEIDKVLVPYAKKSLVYHSEKAEEYGIPKEQHYNYVMEQLQNELTQGFQSLEMKLNTVPCSRGDFAFTTLTFGLLEPDMHNEDNRLQFMIANTILNVRMNGQGKSKKPVVFPKLVYIYEETRHKLDVCQARLFEKAIECCSKAMYPDFLSVSGHGAVADAFKRSGKVISPMG…	OK040807.1	anaerobic nucleoside-diphosphate reductase	UCJ01411.1	Escherichia phage C600M2
Cluster#83	MNKVQIIKKNGSLEEPDIKKVLAAVAKSANRVGYKELPPDVTQALESAFMRILVKSTKQNNLLISVNDIHSIVEGALAEVNHEIYESYSTYRNYRKEVAQNWDELYQKTKDTLFLGDRENANFDSSLISTKGSIIRGYLTKEIFKQYHLTPEELEAIEKGFIYIHDLRDLIFGGINCCLFDIGKVLKGGFEMSGIEYCEPKSVLSALQVIGDVVLSATAQQFGGFTLAEIDKVLVPYAKKSLRYHAEKASSYGIPKEHYHNYVMEQLQIELTQGFQSLEMKLNTVPCSRGDFAFTTLTFGLLDSDMSNEDNRLQYMIASTLLDVRMNGQGKSKKPVVFPKLVYIYDQKRHDENICQGHLYSKAIECCSKAMYPDFLSVSGHGAVAEAFERSGKVISPMG…	KP869100.1	anaerobic ribonucleoside-triphosphate reductase	AKE44984.1	Escherichia typing phage 1
Cluster#83	MVKVQIIKKDGSLEKPNVNKIVEAVTKSANRVGYKELPLEVIHALESAFMRLLVRATNQNAMLISVDDVHSIVEGTLAEVNHEIYESYSTYRNYRKEVAQNWDELYQKTKDTLFLGDRENANFDSSLISTKGSIIRGYLTKEIFKQYHLTPEEASAIEDGFIYIHDLRDLIFGGINCCLFDIGSVLKGGFEMSGIEYCEPKSVLSALQVIGDVVLSATAQQFGGFTIPEIDKVLVPYAKKSFEYHLEKAKQYNITGRGGAYHYAKEQLQIELTQGFQSLEMKLNTVPCSRGDFAFTTLTFGLLEPDMASEDNRLQFMIAKTILDVRMNGQGKSKKPVVFPKLVYIYDETRHMLDPWQGTLYDKAIECCSKAMYPDFLSVSGHGSVAEAFERSGAVISPM…	MK562502.1	anaerobic ribonucleoside-triphosphate reductase, large subunit	QBP32778.1	Shigella phage KPS64
Cluster#83	MVKVQIIKKNGSLEEPDIKKVLAAVTKSANRVGYKELPLEVVHALESAFMRILVKASNQNALLISVDDIHSIVEGALAEVNHEIYESYSTYRNYRKEVAQNWDELYQKTKDTLFLGDRENANFDSSLISTKGSIIRGYLTKEIFKQYHLTPEELEAIEAGFIYIHDLRDLVFGGINCCLFDIGKVLKGGFEMSGIEYCEPKSVLSALQVIGDVVLSATAQQFGGFTIPEIDKILVPYAKKSLRYHAEKATSYGIPKEHYYNYVMEQLQIELTQGFQSLEMKLNTVPCSRGDFAFTTLTFGLLGSDMADEDNRLQYMIANTILDVRMNGQGKNKKPVVFPKLVYIHDHTRHSEDICQGQLYNKAIECCSKAMYPDFLSVSGHGAVAEAFERSGKVISPMG…	MK562504.1	anaerobic ribonucleoside-triphosphate reductase, large subunit	QBP32968.1	Enterobacteria phage CHB7
Cluster#83	MVKVQIIKKNGSLEEPDIKKVLAAVTKSANRVGYKELPLEVAHALESAFMRILVKACNQNTMLISVDDIHSIVEGALAEVNHEIYESYSTYRNYRKEVAQNWDELYQKTKDTLFLGDRENANFDSSLISTKGSIIRGYLTKEIFKQYHLTPEEAKAIEEGFIYIHDLRDLVFGGINCCLFDIGKVLEGGFEMSGIEYCEPKSVLSALQVIGDVVLSATAQQFGGFTIPEIDKVLVPYAKKSQKYHEEMAIAYGIPKENIYHYVKNQLQIELTQGFQSLEMKLNTVPCSRGDFAFTTLTFGLLEPDMANEDNRLQYMIAKTILDVRMNGQGKAKKPVVFPKLVYIYDKTRHNLDIWQGQLYSKAIECCSKAMYPDFLSVSGHGAVADAFKRSGKVISPMG…	MK562505.1	anaerobic ribonucleoside-triphosphate reductase, large subunit	QBP33102.1	Shigella phage Silverhawkium
Cluster#83	MVKVQVIKKDGSLEKPNVNKIVEAVTKSANRVGYKKLPIEVIHALESAFMRLLARATNQNAMLISVDDIHSIVEGTLAEVNHEIYESYSTYRNYRKEVAQNWDELYQKTKDTLFLGDRENANFDSSLISTKGSIIRGYLTKEIFKQYHLTPEETSAIEDGFIYIHDLRDLIFGGINCCLFDIGSVLKGGFEMSGIEYCEPKSVLSALQVIGDVVLSATAQQFGGFTIPEIDKVLVPYAKKSFEYHLEKAKQYNIPGKGAYYYAKEQLQIELTQGFQSLEMKLNTVPCSRGDFAFTTLTFGLLEPDMASEDNRLQFMIAKTILDVRMNGQGKSKKPVVFPKLVYIYDETRHMLDPWQGQLYDKAIECCSKAMYPDFLSVSGHGSVAEAFERSGAVISPMG…	KM236239.1	anaerobic ribonucleotide	AIW03752.1	Citrobacter phage Moogle
Cluster#83	MNKVQIIKKNGSLEEPDIKKVLAAVTKSANRVGYKELPPDVTQALESAFMRILVKSTKQNNLLISVNDIHSIVEGALAEVNHEIYESYSTYRNYRKEVAQNWDELYQKTKDTLFLGDRENANFDSSLISTKGSIIRGYLTKEIFKQYHLTPEELEAIEKGFIYIHDLRDLIFGGINCCLFDIGKVLKGGFEMSGIEYCEPKSVLSALQVIGDVVLSATAQQFGGFTLAEIDKVLVPYAKKSLRYHAEKAASYGIPKEHYHNYVMEQLQIELTQGFQSLEMKLNTVPCSRGDFAFTTLTFGLLDSDMSNEDNRLQYMIASTLLDVRMNGQGKSKKPVVFPKLVYIYDQKRHNENICQGHLYSKAIECCSKAMYPDFLSVSGHGAVAEAFERSGKVISPMG…	LC519489.1	baseplate subunit	BBU53721.1	Escherichia phage SP22
Cluster#83	MNKVQIIKKNGSLEEPDIKKVLAAVTKSANRVGYKELPPDVTQALESAFMRILVKSTKQNNLLISVNDIHSIVEGALAEVNHEIYESYSTYRNYRKEVAQNWDELYQKTKDTLFLGDRENANFDSSLISTKGSIIRGYLTKEIFKQYHLTPEELEAIEKGFIYIHDLRDLIFGGINCCLFDIGKVLKGGFEMSGIEYCEPKSVLSALQVIGDVVLSATAQQFGGFTLAEIDKVLVPYAKKSLRYHAEKAASYGIPKEHYHNYVMEQLQIELTQGFQSLEMKLNTVPCSRGDFAFTTLTFGLLDSDMSNEDNRLQYMIASTLLDVRMNGQGKSKKPVVFPKLVYIYDQKRHDENICQGHLYSKAIECCSKAMYPDFLSVSGHGAVAEVFERSGKVISPMG…	AF320576.1	putative anaerobic nucleoside diphosphate reductase	AAQ14830.1	Salmonella phage FelixO1
Cluster#83	MVKVQVIKKDGSLEKPNVNKIVEAVTKSANRVGYKELPIEVIHALESAFNRLLARATNQNAMLISVDDIHSIVEGTLAEVNHEIYESYSTYRNYRKEVAQNWDELYQKTKDTLFLGDRENANFDSSLISTKGSIIRGYLTKEIFKQYHLTPEETSAIEDGFIYIHDLRDLIFGGINCCLFDIGSVLKGGFEMSGIEYCEPKSVLSALQVIGDVVLSATAQQFGGFTIPEIDKVLVPYAKKSFEYHLEKAKQYNIPGKGAYYYAKEQLQIELTQGFQSLEMKLNTVPCSRGDFAFTTLTFGLLEPDMASEDNRLQFMIAKTILDVRMNGQGKSKKPVVFPKLVYIYDETRHILDPWQGQLYDKAIECCSKAMYPDFLSVSGSGSVAEAFERSGAVISPMG…	KT454805.2	putative anaerobic nucleoside diphosphate reductase	ALH46957.1	Escherichia phage SUSP1
Cluster#83	MVKVQIIKKNGSLEEPDIKKVLAAVTKSANRVGYKELPLEVVHALESAFMRILVKASNQNALLISVDDIHSIVEGALAEVNHEIYESYSTYRNYRKEVAQNWDELYQKTKDTLFLGDRENANFDSSLISTKGSIIRGYLTKEIFKQYHLTPEELEAIEAGFIYIHDLRDLVFGGINCCLFDIGKVLKGGFEMSGIEYCEPKSVLSALQVIGDVVLSATAQQFGGFTIPEIDKVLVPYAKKSLRYHAEKATSYGIPKEHYYNYVMEQLQIELTQGFQSLEMKLNTVPCSRGDFAFTTLTFGLLGSDMADEDNRLQYMIANTILDVRMNGQGKNKKPVVFPKLVYIHDHTRHSEDICQGQLYNKAIECCSKAMYPDFLSVSGHGAVAEAFERSGKVISPMG…	MH791400.1	putative anaerobic nucleoside diphosphate reductase	QAX98257.1	Escherichia phage EcSzw-2
Cluster#83	MNKVQIIKKNGSLEEPDIKKVLAAVTKSANRVGYKELPSDVTQALESAFMRILVKSTKQNNLLISVNDIHSIVEGALAEVNHEIYESYSTYRNYRKEVAQNWDELYQKTRDTLFLGDRENANFDSSLISTKGSIIRGYLTKEIFKQYHLTPEELEAIEKGFIYIHDLRDLIFGGINCCLFDIGKVLKGGFEMSGIEYCEPKSVLSALQVIGDVVLSATAQQFGGFTLAEIDKVLVPYAKKSLRYHAEKAASYGIPKEHYHNYVMEQLQIELTQGFQSLEMKLNTVPCSRGDFAFTTLTFGLLDSDMSNEDNRLQYMIASTLLDVRMNGQGKSKKPVVFPKLVYIYDQKRHDENICQGHLYSKAIECCSKAMYPDFLSVSGHGAVAEAFERSGKVISPMG…	MK965969.1	ribonucleotide reductase of class III (ana	QCW19197.1	Salmonella phage DaR-2019a
Cluster#83	MNKVQIIKKNGSLEEPDIKKVLAAVTKSANRVGYKELPPDVTQALESAFMRILVKSTKQNNLLISVNDIHSIVEGALAEVNHEIYESYSTYRNYRKEVAQNWDELYQKTKDTLFLGDRENANFDSSLISTKGSIIRGYLTKEIFKQYHLTPEELEAIEKGFIYIHDLRDLIFGGINCCLFDIGKVLKGGFEMSGIEYCEPKSVLSALQVIGDVVLSATAQQFGGFTLAEIDKVLVPYAKKSLRYHVEKAASYGIPKEHYHNYVMEQLQIELTQGFQSLEMKLNTVPCSRGDFAFTTLTFGLLDSDMSNEDNRLQYMIASTLLDVRMNGQGKSKKPVVFPKLVYIYDQKRHNENICQGHLYSKAIECCSKAMYPDFLSVSGHGAVAEAFERSGKVISPMG…	MK965970.1	ribonucleotide reductase of class III (ana	QCW19322.1	Salmonella phage DaR-2019b
Cluster#83	MNKVQIIKKNGSLEEPDIKKVLAAVTKSANRVGYKELPPDVTQALESAFMRILVKSTKQNNLLISVNDIHSIVEGALAEVNHEIYESYSTYRNYRKEVAQNWDELYQKTKDTLFLGDRENANFDSSLISTKGSIIRGYLTKEIFKQYHLTPEELEAIEKGFIYIHDLRDLIFGGINCCLFDIGKVLKGGFEMSGIEYCEPKSVLSALQVIGDVVLSATAQQFGGFTLAEIDKVLVPYAKKSLRYHAEKASSYGIPKEHYHNYVMEQLQIELTQGFQSLEMKLNTVPCSRGDFAFTTLTFGLLDSDMSNEDNRLQYMIASTLLDVRMNGQGKSKKPVVFPKLVYIYDQKRHNENICQGHLYSKAIECCSKAMYPDFLSVSGHGAVAEAFERSGKVISPMG…	KT184313.1	ribonucleotide reductase of class III (anaerobic) large subunit	ANZ51865.1	Enterobacteria phage KhF1
Cluster#83	MNKVQIIKKNGSLEEPDIKKVLAAVAKSANRVGYKELPPDVTQALESAFMRILVKSTKQNNLLISVNDIHSIVEGALAEVNHEIYESYSTYRNYRKEVAQNWDELYQKTKETLFLGDRENANFDSSLISTKGSIIRGYLTKEIFKQYHLTPEELEAIEKGFIYIHDLRDLIFGGINCCLFDIGKVLKGGFEMSGIEYCEPKSVLSALQVIGDVVLSATAQQFGGFTLAEIDKVLVPYAKKSLRYHAEKASSYGIPKEHYHNYVTEQLQIELTQGFQSLEMKLNTVPCSRGDFAFTTLTFGLLDSDMSNEDNRLQYMIANTILDVRMNGQGKSKKPVVFPKLVYIHDQKRHDENICQGQLYSKAIECCSKAMYPDFLSVSGHGAVAEAFERSGKVISPMG…	KT184316.1	ribonucleotide reductase of class III (anaerobic) large subunit	ANZ52151.1	Enterobacteria phage XTG1
Cluster#83	MNKVQIIKKNGSLEEPDIKKVLAAVTKSANRVGYKELPPDVTQALESAFMRILVKSTKQNNLLISVNDIHSIVEGALAEVNHEIYESYSTYRNYRKEVAQNWDELYQKTKDTLFLGDRENANFDSSLISTKGSIIRGYLTKEIFKQYHLTPEELEAIEKGFIYIHDLRDLIFGGINCCLFDIGKVLKGGFEMSGIEYCEPKSVLSALQVIGDVVLSATAQQFGGFTLAEIDKVLVPYAKKSLRYHAEKASSYGIPKEHYHNYVMEQLQIELTQGFQSLEMKLNTVPCSRGDFAFTTLTFGLLDSDMSNEDNRLQYMIASTLLDVRMNGQGKSKKPVVFPKLVYIYDQKRHDENICQGHLYSKAIECCSKAMYPDFLSVSGHGAVAEAFERSGKVISPMG…	MN994498.1	ribonucleotide reductase of class III (anaerobic), large subunit	QIN92429.1	Phage NBEco004
Cluster#83	MNKVQIIKKNGSLEEPDIKKVLAAVTKSANRVGYKELPPDVTQALESAFMRILVKSTKQNNLLVSVNDIHSIVEGALAEVNHEIYESYSTYRNYRKEVAQNWDELYQKTKDTLFLGDRENANFDSSLISTKGSIIRGYLTKEIFKQYHLTPEELETIEKGFIYIHDLRDLIFGGINCCLFDIGKVLKGGFEMSGIEYCEPKSVLSALQVIGDVVLSATAQQFGGFTLAEIDKVLVPYAKKSLRYHAEKAASYSIPKEHYHNYVMEQLQLELTQGFQSLEMKLNTVPCSRGDFAFTTLTFGLLDSDMSNEDNRLQYMIANTILDVRMNGQGKSKKPVVFPKLVYIHDQKRHDENICQGQLYSKAIECCSKAMYPDFLSVSGHGAVAEAFERSGKVISPMG…	MN994503.1	ribonucleotide reductase of class III (anaerobic), large subunit	QIN93029.1	Phage NBSal004
Cluster#83	MNKVQIIKKNGSLEEPDIKKVLAAVTKSANRVGYKELPPDVTQALESAFMRILVKSTKQNNLLISVNDIHSIVEGALAEVNHEIYESYSTYRNYRKEVAQNWDELYQKTRDTLFLGDRENANFDSSLISTKGSIIRGYLTKEIFKQYHLTPEELESIEKGFIYIHDLRDLIFGGINCCLFDIGKVLKGGFEMSGIEYCEPKSVLSALQVIGDVVLSATAQQFGGFTLAEIDKVLVPYAKKSLRYHAEKAASYGISKEHYHNYVMEQLQIELTQGFQSLEMKLNTVPCSRGDFAFTTLTFGLLDSDMSNEDNRLQYMIANTILDVRMNGQGKSKKPVVFPKLVYIHDQKRHDENICQGQLYSKAIECCSKAMYPDFLSVSGHGAVAEAFERSGKVISPMG…	MN994499.1	ribonucleotide reductase of class III (anaerobic), large subunit	QIQ68421.1	Phage NBEco005
Cluster#83	MNKVQIIKKNGSLEEPDIKKVLAAVAKSANRVGYKELPPDVTQALESAFMRILVKSTKQNNLLISVNDIHSIVEGALAEVNHEIYESYSTYRNYRKEVAQNWDELYQKTKDTLFLGDRENANFDSSLISTKGSIIRGYLTKEIFKQYHLTPEELEAIEKGFIYIHDLRDLIFGGINCCLFDIGKVLKGGFEMSGIEYCEPKSVLSALQVIGDVVLSATAQQFGGFTLAEIDKVLVPYAKKSLRYHAEKAASYGIPKEHYHNYVMEQLQIELTQGFQSLEMKLNTVPCSRGDFAFTTLTFGLLDSDMSNEDNRLQYMIASTLLDVRMNGQGKSKKPVVFPKLVYIYDQKRHNENICQGHLYSKAIECCSKAMYPDFLSVSGHGAVAEAFERSGKVISPMG…	LR597663.1	Ribonucleotide reductase of class III (anaerobic), large subunit (EC	VUF57028.1	Escherichia phage VpaE1_ev78
Cluster#83	MNKVQIIKKNGSLEEPDIKKVLAAVTKSANRVGYKELPPDVTQALESAFMRILVKSTKQNNLLISVNDIHSIVEGALAEVNHEIYESYSTYRNYRKEVAQNWDELYQKTRDTLFLGDRENANFDSSLISTKGSIIRGYLTKEIFKQYHLTPEELEAIEKGFIYIHDLRDLIFGGINCCLFDIGKVLKGGFEMSGIEYCEPKSVLSALQVIGDVVLSATAQQFGGFTLAEIDKVLVPYAKKSLRYHAEKAASYGIPKEHYHNYIMEQLQIELTQGFQSLEMKLNTVPCSRGDFAFTTLTFGLLDSDMSNEDNRLQYMIASTLLDVRMNGQGKSKKPVVFPKLVYIYDQKRHDENICQGHLYSKAIECCSKAMYPDFLSVSGHGAVAEAFERSGKVISPMG…	LR699048.1	Ribonucleotide reductase of class III (anaerobic), large subunit (EC	VVC17456.1	Escherichia phage VpaE1_ev035
Cluster#84	MKMRVKDNFKVIDHRLVELSSLSNEVMIERLKRVESRRKEIADEIHELDKIENGLKAELQRRGANV	EU877232.1	hypothetical protein	ACJ71921.1	Escherichia phage wV8
Cluster#84	MKMRVKDNFKVIDHRLVELSSLSNEVMIERLKRVESRRKEIADEIHELDKIENGLKAELQRRGANV	JN225449.1	hypothetical protein	AFQ96135.1	Enterobacteriaphage UAB_Phi87
Cluster#84	MRVKDNFKVIDHRLVELSSLSNEVMIERLKRVESRRKEIADEIHELDKIENGLKAELQRRGANV	JX560968.1	hypothetical protein	AFU62413.1	Escherichia phage EC6
Cluster#84	MKMRVKDNFKVIDHRLVELSSLSNEVMIERLKRVESRRKEIADEIHELDKIENGLKAELQRRGANV	KC139526.1	hypothetical protein	AGF88704.1	Salmonella phage FSL SP-010
Cluster#84	MKMRVKDNFKVIDHRLVELSSLSNEVMIERLKRVESRRKEIADEIHELDKIENGLKAELQRRGANV	KM657822.1	hypothetical protein	AIW02359.1	Escherichia phage vB_EcoM-VpaE1
Cluster#84	MRENNFKVVDHRTVELSSLSKEVMMERLERVASRRKEIAEEIHELDKIENGLKAELQRRGVNG	KM236239.1	hypothetical protein	AIW03769.1	Citrobacter phage Moogle
Cluster#84	MRVKDNFKVIDHRLVELSSLSNEVMIERLKRVESRRKEIADEIHELDKIENGLKAELQRRGANV	KP143762.1	hypothetical protein	AJF40562.1	Salmonella phage Mushroom
Cluster#84	MKMRVKDNFKVIDHRLVELSSLSNEVMIERLKRVESRRKEIADEIHELDKIEDGLKAELQRRGANV	KP010413.1	hypothetical protein	AJT60674.1	Salmonella phage vB_SPuM_SP116
Cluster#84	MRVKDNFKVIDHRLVELSSLSNEVMIERLKRVESRRKEIADEIHELDKIENGLKAELQRRGANV	KP869100.1	hypothetical protein	AKE45000.1	Escherichia typing phage 1
Cluster#84	MMRENNFKVIDHRTVELSSLSKEVMMERLERVASRRKEIAEEIYELDKIENGLKAELQRRGVNG	KT001916.1	hypothetical protein	AKU43981.1	Citrobacter phage Michonne
Cluster#84	MMRENNFKVIDHRTVELSSLSKEVMMERLERVASRRKEIAEEIYELDKIENGLKAELQRRGVNG	KT363872.2	hypothetical protein	ALA06850.1	Citrobacter phage Mordin
Cluster#84	MRVNNLEVVDHRSVELSSLSKEVMMERLERVASRRKEIAEEIHELDKIENGLKAELKRRGANV	KT454805.2	hypothetical protein	ALH46941.1	Escherichia phage SUSP1
Cluster#84	MRVKDNFKVIDHRLVELSSLSNEVMIERLKRVESRRKEIADEIHELDKIENGLKAELQRRGANV	KX377933.1	hypothetical protein	ANT42162.1	Escherichia phage vB_EcoM_Alf5
Cluster#84	MKMRVKDNFKVIDHRLVELSSLSNEVMIERLKRVESRRKEIADEIHELDKIENGLKEELQRRGANV	KT184313.1	hypothetical protein	ANZ51877.1	Enterobacteria phage KhF1
Cluster#84	MRVKDNFKVIDHRLVELSSLSNEVMIERLKRVESRRKEIADEIHELDKIENGLKAELQRRGANV	MF370225.1	hypothetical protein	ASR76756.1	Salmonella phage ST11
Cluster#84	MLKMRENNFKVIDHRTVELSSLSKEVMMERLERVASRRKEIAEEIHELDKIENGLKAELQRRGVNG	MF158040.1	hypothetical protein	ATE85899.1	Shigella phage Sf13
Cluster#84	MLKMRENNFKVIDHRTVELSSLSKEVMMERLERVASRRKEIAEEIHELDKIENGLKAELQRRGVNG	MF158041.1	hypothetical protein	ATE85983.1	Shigella phage Sf15
Cluster#84	MRVKDNFKVIDHRLVELSSLSNEVMIERLKRVESRRKEIADEIHELDKIENGLKAELQRRGANV	MG646669.1	hypothetical protein	AUM59143.1	Salmonella phage BPS17W1
Cluster#84	MKMRVKDNFKVIDHRLVELSSLSNEVMIERLKRVESRRKEIADEIHELDKIENGLKAELQRRGANV	MG646672.1	hypothetical protein	AUM59531.1	Salmonella phage BPS17L1
Cluster#84	MLKMRENNFKVIDHRTVELSSLSKEVMMERLERVASRRKEIAEEIHELDKIENGLKAELQRRGVNG	MF327005.1	hypothetical protein	AUV56297.1	Shigella phage Sf19
Cluster#84	MLKMRENNFKVIDHRTVELSSLSKEVMMERLERVASRRKEIAEEIHELDKIENGLKAELQRRGVNG	MF327003.1	hypothetical protein	AUV62817.1	Shigella phage Sf14
Cluster#84	MRVKDNFKVIDHRLVELSSLSNEVMIERLKRVESRRKEIADEIHELDKIENGLKEELQRRGANV	MH051914.1	hypothetical protein	AWD91384.1	Enterobacteria phage vB_EcoM_IME338
Cluster#84	MRVKDNFKVIDHRLVELSSLSNEVMIERLKRVESRRKEIADEIHELDKIENGLKAELQRRGANV	MH586731.1	hypothetical protein	AXY86293.1	Salmonella phage Meda
Cluster#84	MRVKDNFKVIDHRLVELSSLSNEVMIERLKRVESRRKEIADEIHELDKIENGLKAELQRRGANV	LC519489.1	hypothetical protein	BBU53705.1	Escherichia phage SP22
Cluster#84	MRVNNLEVVDHRSVELSSLSKEVMMERLERVASRRKEIAEEIHELDKIENGLKAELKRRGANV	MH791400.1	hypothetical protein	QAX98274.1	Escherichia phage EcSzw-2
Cluster#84	MRENNFKVIDHRTVELSSLSKEVMMERLERVASRRKEIAEEIHELDKIENGLKAELQRRGVNG	MK562502.1	hypothetical protein	QBP32794.1	Shigella phage KPS64
Cluster#84	MKMRVNNLEVVDHRSVELSSLSKEVMMERLERVASRRKEIAEEIHELDKIENGLKAELQRRGANV	MK562504.1	hypothetical protein	QBP32985.1	Enterobacteria phage CHB7
Cluster#84	MRDNNLKVIDHRSVELSSLSKEVMMERLERVASRRKEIAEEIHELDKIENGLKSELRRRGVNG	MK562505.1	hypothetical protein	QBP33118.1	Shigella phage Silverhawkium
Cluster#84	MRVKDNFKVIDHRLVELSSLSNEVMIERLKRVESRRKEIADEIHELDKIENGLKAELQRRGANV	MK965969.1	hypothetical protein	QCW19180.1	Salmonella phage DaR-2019a
Cluster#84	MRVKDNFKVIDHRLVELSSLSNEVMIERLKRVESRRKEIADEIHELDKIENGLKAELQRRGANV	MK965970.1	hypothetical protein	QCW19306.1	Salmonella phage DaR-2019b
Cluster#84	MRVKDNFKVIDHRLVELSSLSNEVMIERLKRVESRRKEIADEIHELDKIENGLKAELQRRGANV	MK962758.1	hypothetical protein	QEG06758.1	Shigella phage JK55
Cluster#84	MRVKDNFKVIDHRLVELSSLSNEVMIERLKRVESRRKEIADEIHELDKIENGLKAELQRRGANV	MN227145.1	hypothetical protein	QEP52978.1	Salmonella phage BPSELC-1
Cluster#84	MRVKDNFKVIDHRLVELSSLSNEVMIERLKRVESRRKEIADEIHELDKIENGLKAELQRRGANV	MN481367.1	hypothetical protein	QGF20788.1	Salmonella phage D1-2
Cluster#84	MKMRVKDNFKVIDHRLVELSSLSNEVMIERLKRVESRRKEIADEIHELDKIENGLKAELQRRGANV	MN655999.1	hypothetical protein	QHB48932.1	Shigella phage Z31
Cluster#84	MRVKDNFKVIDHRLVELSSLSNEVMIERLKRVESRRKEIADEIHELDKIENGLKAELQRRGANV	MN850566.1	hypothetical protein	QHR65090.1	Escherichia phage garuso
Cluster#84	MRVKDNFKVIDHRLVELSSLSNEVMIERLKRVESRRKEIADEIHELDKIENGLKAELQRRGANV	MN850585.1	hypothetical protein	QHR67703.1	Escherichia phage skuden
Cluster#84	MRVNNLEVVDHRSVELSSLSKEVMMERLERVASRRKEIAEEIHELDKIENGLKAELQRRGANV	MN850587.1	hypothetical protein	QHR67946.1	Escherichia phage mistaenkt
Cluster#84	MRVKDNFKVIDHRLVELSSLSNEVMIERLKRVESRRKEIADEIHELDKIENGLKAELQRRGANV	MN850603.1	hypothetical protein	QHR70110.1	Escherichia phage pinkbiff
Cluster#84	MRVKDNFKVIDHRLVELSSLSNEVMIERLKRVESRRKEIADEIHELDKIENGLKAELQRRGANV	MN850610.1	hypothetical protein	QHR70859.1	Escherichia phage Andreotti
Cluster#84	MRVKDNFKVIDHRLVELSSLSNEVMIERLKRVESRRKEIADEIHELDKIENGLKAELQRRGANV	MN850614.1	hypothetical protein	QHR71380.1	Escherichia phage adrianh
Cluster#84	MRVKDNFKVIDHRLVELSSLSNEVMIERLKRVESRRKEIADEIHELDKIENGLKAELQRRGANV	MN850619.1	hypothetical protein	QHR72214.1	Escherichia phage finno
Cluster#84	MRVKDNFKVIDHRLVELSSLSNEVMIERLKRVESRRKEIADEIHELDKIENGLKAELQRRGANV	MN850637.1	hypothetical protein	QHR74421.1	Escherichia phage warpig
Cluster#84	MRVKDNFKVIDHRLVELSSLSNEVMIERLKRVESRRKEIADEIHELDKIENGLKAELQRRGANV	MN850644.1	hypothetical protein	QHR75253.1	Escherichia phage ekra
Cluster#84	MRVKDNFKVIDHRLVELSSLSNEVMIERLKRVESRRKEIADEIHELDKIENGLKAELQRRGANV	MN850647.1	hypothetical protein	QHR75774.1	Escherichia phage tootiki
Cluster#84	MRVKDNFKVIDHRLVELSSLSNEVMIERLKRVESRRKEIADEIHELDKIENGLKAELQRRGANV	MN850631.1	hypothetical protein	QIG66607.1	Escherichia phage mio
Cluster#84	MRVKDNFKVIDHRLVELSSLSNEVMIERLKRVESRRKEIADEIHELDKIENGLKAELQRRGVNV	MN994498.1	hypothetical protein	QIN92446.1	Phage NBEco004
Cluster#84	MRVKDNFKVIDHRLVELSSLSDEVMIERLKRVESRRKEIADEIHELDKIENGLKAELQRRGANV	MN994503.1	hypothetical protein	QIN93014.1	Phage NBSal004
Cluster#84	MRVKDNFKVIDHRLVELSSLSNEVMIERLKRVESRRKEIADEIHELDKIENGLKAELQRRGANV	MN994499.1	hypothetical protein	QIQ68405.1	Phage NBEco005
Cluster#84	MRVKDNFKVIDHRLVELSSLSNEVMIERLKRVESRRKEIADEIHELDKIENGLKAELQRRGANV	MT887289.1	hypothetical protein	QNI21311.1	Escherichia phage SME50
Cluster#84	MRVKDNFKVIDHRLVELSSLSNEVMIERLKRVESRRKEIADEIHELDKIENGLKAELQRRGANV	MT833282.1	hypothetical protein	QNR52171.1	Escherichia coli phage vB_EcoM_Shy
Cluster#84	MKMRVKDNFKVIDHRLVELSSLSNEVMIERLKRVESRRKEIADEIHELDKIENGLKAELQRRGANV	MW006474.1	hypothetical protein	QPI14157.1	Salmonella phage GEC vB B1
Cluster#84	MKMRVKDNFKVIDHRLVELSSLSNEVMIERLKRVESRRKEIADEIHELDKIENGLKAELQRRGANV	MW296865.1	hypothetical protein	QQG31106.1	Salmonella phage SP3 SHan-2021
Cluster#84	MKMRVKDNFKVIDHRLVELSSLSNEVMIERLKRVESRRKEIADEIHELDKIENGLKAELQRRGANV	MZ150758.1	hypothetical protein	QVW09154.1	Salmonella phage S19cd
Cluster#84	MKMRVKDNFKVIDHRLVELSSLSNEVMIERLKRVESRRKEIADEIHELDKIENGLKAELQRRGANV	MW321605.1	hypothetical protein	QXN66965.1	Salmonella phage SP4 SHa-2019
Cluster#84	MRVKDNFKVIDHRLVELSSLSNEVMIERLKRVESRRKEIADEIHELDKIENGLKAELQRRGANV	OK040806.1	hypothetical protein	UCJ01251.1	Escherichia phage CL1
Cluster#84	MRVKDNFKVIDHRLVELSSLSNEVMIERLKRVESRRKEIADEIHELDKIENGLKAELQRRGANV	OK040807.1	hypothetical protein	UCJ01396.1	Escherichia phage C600M2
Cluster#84	MKMRVKDNFKVIDHRLVELSSLSDEVMIERLKRVESRRKEIADEIHELDKIENGLKAELQRRGANV	LC473039.1	phage protein	BBJ27122.1	Escherichia phage L27
Cluster#84	MRVKDNFKVIDHRLVELSSLSNEVMIERLKRVESRRKEIADEIHELDKIENGLKAELQRRGANV	LR597663.1	Phage protein	VUF57012.1	Escherichia phage VpaE1_ev78
Cluster#84	MRVKDNFKVIDHRLVELSSLSNEVMIERLKRVESRRKEIADEIHELDKIENGLKAELQRRGANV	LR699048.1	Phage protein	VVC17440.1	Escherichia phage VpaE1_ev035
Cluster#84	MKMRVKDNFKVIDHRLVELSSLSNEVMIERLKRVESRRKEIADEIHELDKIENGLKAELQRRGANV	AF320576.1	unknown	AAQ14709.1	Salmonella phage FelixO1
Cluster#85	MKTVNEILEEKGIDEAFMLNTVETLAIIMRSNSLSGKFIPESLRVVKNAVENDEDFRKEVEYLLSNKTDALKTILIGVDAFATYIFDEMYSGGYIQITEQGIKELDNMSDEELLKAICTPVAAVMASLEKRMNDKSPRYAKLDWGFDEVSNKAIQYADETMNKLSEITNGLSLDPIQVKVTSLLNAIFSIMGIHALLEVSKMLESDPSFVESISQGAHTAALGDVFSQTGAAVLSTKIAINFGEEFVQQLEAMSERELTGSKLQ	MF158040.1	hypothetical protein	ATE85901.1	Shigella phage Sf13
Cluster#85	MKTVNEILEEKGIDEAFMLNTVETLAIIMRSNSLSGKFIPESLRVVKNAVENDEDFRKEVEYLLSNKTDALKTIFIGVDAFAAYIFDEMYSGGYIQITEQGIKELDNMSDEDLLKGICTPVAAVMASLEKRMNDKSPRYAKLDWGFDEVSDKAIQYADETMNKLSEITNGLSLDPIQVKVTSLLNAIFSIMGIHALLEVSKMLESDPSFVESISQGAHTAALGDVFSQTGAAVLSTKIAINFGEEFVQQLEAMSERELTGSKLQ	MF158041.1	hypothetical protein	ATE85985.1	Shigella phage Sf15
Cluster#85	MKTVNEILEEKGIDEAFMLNTVETLAIIMRSNSLSGKFIPESLRVVENAVENDEDFRKEVEYLLANKTDALKTILIGVDAFATYIFDEMYSGGYIQITEKGIKELDNMSDEDLLKAICTPVAAVMASLEKRMNDKSPRYAKLDWGFDEVSDKAIQYADETMNKLSEITNGLSLDPIQVKVTSLLNAIFSIMGIHALLEVSKMLESDPSFVESISQGAHTAALGDVFSQTGAAVLSTKIAINFGEEFVQQLEAMSERELTGSKLQ	MF327005.1	hypothetical protein	AUV56295.1	Shigella phage Sf19
Cluster#85	MKTVNEILEEKGIDEAFMLNTVETLAIIMRSNSLSGKFIPESLRVVKNAVENDEDFRKEVEYLLANKTDALKTILIGVDAFATYIFDEMYSGGYIQITEQGIKELDNMSDEDLLKAICTPVAAVMASLEKRMNDKSPRYAKLDWGFDEVSDKAIQYADETMNKLSEITNGLSLDPIQVKVTSMLNAIFSIMGIHALLEVSKMLESDPSFVESMSQGAHTAALGEVFSQTGAAVLSTKIAINFGEEFVQQLEAMSERELSGSKLQ	MF327003.1	hypothetical protein	AUV62815.1	Shigella phage Sf14
Cluster#85	MKTVNEILEEKGIDEAFMLNTVETLAIIMRSNSLSGKFIPESLRVVKNAVENDEDFRKEVEYLLSNKTDALKTIFIGVDAFAAYIFDEMYSGGYIQITEQGIKELDNMSDEDLLKGICTPVAAVMASLEKRMNDKSPRYAKLDWGFDEVSDKAIQYVDETMNKLEEITNGLSLDPIQVKVTSMLNAIFSIMGIHALLEVSKMLESDPSFVESMSQGAHTAALGEVFSQTGAAVLSTKIAINFGEEFVQQLEAMSERELTGSKLQ	MK562502.1	hypothetical protein	QBP32796.1	Shigella phage KPS64
Cluster#86	MQRMYIHPDITNFVQALERIETLYLEAQKEYAYQHRRMVDVQHEIELSEGYDDELKCSVFEHMKEISSERRKAKDTIFLIDTLKNKLQNGTDLDSLSKLLQDAESIWDRNYFPRSEKGLDFSSQEGLRLSRLTINKMREIKDENCK	KM236239.1	hypothetical protein	AIW03772.1	Citrobacter phage Moogle
Cluster#86	MQRMYIHPDITNFVQALERIETLYLEAQKEYAYQHRRMVDVQHEIELSEGYDDELKCSVFEHMKEISSERRKAKDTIFLIDTLKNKLQNGTDLDSLSKLLQDAESIWDRNYFPRSEKGLDFSSQEGLRLSRLTINKMREIKDENCK	KT001916.1	hypothetical protein	AKU43984.1	Citrobacter phage Michonne
Cluster#86	MQRMYIHPDITNFVQALERIETLYLEAQKEYAYQHRRMVDVQHEIELSEGYDDELKCSVFEHMKEISSERRKAKDTIFLIDTLKNKLQNGTDLDSLSKLLQDAESIWDRNYFPRSEKGLDFSSQEGLRLSRLTINKMREIKDENCK	KT363872.2	hypothetical protein	ALA06853.1	Citrobacter phage Mordin
Cluster#86	MQRMFVHPDIADFMRALKKLEELDIAAQKEYAYHHRRMVDVQHEIELSEGYDERMKCSVFEHMKEISAERRKAKDTLFLIDSLKKKLQNGTDLDNLATLISDVESSWDRHYFPRSEKVLDFSSTESLKLSRQTLNKMREN	KT454805.2	hypothetical protein	ALH47077.1	Escherichia phage SUSP1
Cluster#86	MQRMYVHPDILNFIEALEKIEKLDLESQKEYAYQHRRMVDVQHEIELSEGYDEEMKCSVFEHMKEISSERRKAKDTTFLIDTLKKKLQNGTDLVSLATLLQDAESTWDRHYFPRSEKGLDFSSQESLRLSRLTINKMREIKDEDCK	MF158040.1	hypothetical protein	ATE85902.1	Shigella phage Sf13
Cluster#86	MQRMYVHPDINNLVQALEKVEALYIEAQKEYAYQHRRMVDVQHEIELSSGYDEGLKCSVFEHMKEISSERRKAKDTIFLIDTLKNKLQNGTDLDSLSQLLQDAENTWDRNYFPRSEKGLDFSSQESLRLSRLTINKMREIKDENCK	MF158041.1	hypothetical protein	ATE85986.1	Shigella phage Sf15
Cluster#86	MQRMYVHPDINNLVQALERVEALYIEAQKEYAYQHRRMVDVQHEIELSSGYDEGLKCSVFEHMKEISSERRKAKDTIFLIDTLKNKLQNGTDLDSLSQLLQDAENTWDRNYFPRSEKGLDFSSQESLRLSRLTINKMREIKDENCK	MF327005.1	hypothetical protein	AUV56294.1	Shigella phage Sf19
Cluster#86	MQRMYVHPDINNLVQALERVEALYIEAQKEYAYQHRRMVDVQHEIELSSGYDEGLKCSVFEHMKEISSERRKAKDTIFLIDTLKNKLQNGTDLDSLSQLLQDAENTWDRNYFPRSEKGLDFSSQESLRLSRLTINKMREIKDENCK	MF327003.1	hypothetical protein	AUV62814.1	Shigella phage Sf14
Cluster#86	MQRMFVHPDIADFMRALKKLEELDIAAQKEYAYHHRRMVDVQHEIELSEGYDERMKCSVFEHMKEISAERRKAKDTLFLIDSLKKKLQNGTDLDNLATLISDVESSWDRHYFPRSEKVLDFSSTESLKLSRQTLNKMREN	MH791400.1	hypothetical protein	QAX98277.1	Escherichia phage EcSzw-2
Cluster#86	MYVHPDINNLVQALERVEALYIEAQKEYAYQHRRMVDVQHEIELSSGYDEGLKCSVFEHMKEISSERRKAKDTIFLIDTLKNKLQNGTDLDSLSQLLQDAENTWDRNYFPRSEKGLDFSSQESLRLSRLTINKMREIKDENCK	MK562502.1	hypothetical protein	QBP32797.1	Shigella phage KPS64
Cluster#86	MQRMFVHPDIADFMRALKKLEGLDIAAQKEYAYHHRRMVDVQHEIELSEGYDERMKCSVFEHMKEISAERRKAKDTLFLIDSLKKKLQNGTDLDNLATLISDVESSWDRHYFPRSEKVLDFSSTESLKLSRQTLNKMREN	MK562504.1	hypothetical protein	QBP32988.1	Enterobacteria phage CHB7
Cluster#86	MQRMYVHPDILNFIEALEKIEKLDLESQKEYAYQHRRMVDVQHEIELSEGYDEEMKCSVFEHMKEISSERRKAKDTTFLIDTLKKKLQNGTDLVSLATLLQDAESTWDRHYFPRSEKGLDFSSQEGLRLSRLTINKMREIKNENCK	MK562505.1	hypothetical protein	QBP33122.1	Shigella phage Silverhawkium
Cluster#86	MQRMFVHPDIADFMRALKKLEELDIAAQKEYAYHHRRMVDVQHEIELSEGYDERMKCSVFEHMKEISAERRKAKDTLFLIDSLKKKLQNGTDLDNLATLISDVESSWDRHYFPRSEKVLDFSSTESLKLSRQTLNKMREN	MN850587.1	hypothetical protein	QHR67949.1	Escherichia phage mistaenkt
Cluster#87	MLTKNRLKELLEYDPDTGVFTWLPRDGNTRSVKVFNSRYAGKVAGSIQVDSSKHKQLVIYVDKKSYKAHRLAWLYMYGELPDGIVDHKNGDSLDNRFVNLRLVDDYQSAWNKGKLLTNKSGFKGVSRKKRTGRWVAQISYKGKKIHIGTYDTPEEAHEAYCEAAIKLHGDFAKLS	MF158040.1	putative HNH homing endonuclease	ATE85904.1	Shigella phage Sf13
Cluster#88	MWKTIIALGVLFLTGCNPSYENKDASYRLPPEMQDCRVYKLNGDTTSRDVIVVRCPNSQTTTSYKYGKNSQSHTTVFD	KM236239.1	hypothetical protein	AIW03777.1	Citrobacter phage Moogle
Cluster#88	MLKLLIPALVVLLVGCNPSYENKDASYRLPPEMQDCKIYKLNGDATSRDVIVVRCPNSQTTTSYKYGKNSQSHTTVFD	KT001916.1	hypothetical protein	AKU43992.1	Citrobacter phage Michonne
Cluster#88	MLKLLIPALVVLLVGCNPSYENKDASYRLPPEMQDCKIYKLNGDATSRDVIVVRCPNSQTTTSYKYGKNSQSHTTVFD	KT363872.2	hypothetical protein	ALA06859.1	Citrobacter phage Mordin
Cluster#88	MLKLLIPALVVLLVGCNPSYENKDASYRLPPEMQDCKIYKLNGDAISRDVIVVRCPNSQTTTSYKYGKNSQSHTTVFDGGY	MF158040.1	hypothetical protein	ATE85908.1	Shigella phage Sf13
Cluster#88	MLKLLIPALVVLLVGCNPSYENKDASYRLPPEMQDCKIYKLNGDAISRDVIVVRCPNSQTTTSYKYGKNSQSHTTVFDGGY	MF158041.1	hypothetical protein	ATE85993.1	Shigella phage Sf15
Cluster#88	MLKLLIPALVVLLVGCNPSYENKDASYRLPPEMQDCKIYKLNGDAISRDVIVVRCPNSQTTTSYKYGKNSQSHTTVFDGEY	MF327005.1	hypothetical protein	AUV56289.1	Shigella phage Sf19
Cluster#88	MLKLLIPALAVLLVGCNPSYENKDASYRLPPEMQDCKIYKLNGDATSRDVIVVRCPNSQTTTSYKYGKNSQSHTTVFDEGY	MF327003.1	hypothetical protein	AUV62809.1	Shigella phage Sf14
Cluster#88	MLKLLIPALVVLLVGCNPSYENKDASYRLPPEMQDCKIYKLNGDAISRDVIVVRCPNSQTTTSYKYGKNSQSHTTVFDGGY	MK562502.1	hypothetical protein	QBP32805.1	Shigella phage KPS64
Cluster#88	MLKLLIPALAVLLVGCNPSYENKDASYRLPPEMQDCKIYKLNGDAISRDVIVVRCPNSQTTTSYKYGKNSQSHATVFDEGY	MK562504.1	hypothetical protein	QBP32994.1	Enterobacteria phage CHB7
Cluster#88	MLKLLIPALAVILVGCNPSYENKDASYRLPPEMQDCKIYKLNGDAISRDVIVVRCPNSQTTTSYKYGKNSQSHTTVFDGGY	MK562505.1	hypothetical protein	QBP33127.1	Shigella phage Silverhawkium
Cluster#88	MLKLLIPALAVLLVGCNPSYENKDASYRLPPEMQDCKIYKPNGDAISRDVIVVRCPNSQTTTSYKYGKNSQSHATVFDEGY	MN850587.1	hypothetical protein	QHR67955.1	Escherichia phage mistaenkt
Cluster#89	MKKIVLCLFAALSFNAYADMPKVDYNNVRVEACQVAQKVVSKAGELTKPISDKTVQDLTDKIIDLNYRVMGDYYLDVSDMMVTENIDILSPEQIAEIEVVKEHVSQDSMDGVEHFITHRNCVGM	MF158040.1	hypothetical protein	ATE85911.1	Shigella phage Sf13
Cluster#90	MAVGEIQISALPQASLPIDLSDIFHLKQGIEDKRCTLEQLLAPHASLRNNPHGVTKVHVELGNVINALQLVAANNLSDVVSVEEARQNLNILSSDEVNTLIQNHINDKNNPHNTNKIQVGLSNIQNWTYSNSYSEDADKYATAKAVNALYRAIQNSYPIGTIHLSVNPANPSTYLLCGGTWELVSKGRSLVGYDTDTRPVESVFGSATVTLTQNNIPSHTHSVLLTGGGHSHNATVVISSFDYGTKSTSSFDYGSKATNDSGSHAHNVNGSVSSAGSHSHRIPLRGSDRGGVNAITATADAGVGNASYTDFDGVHTHTFNVNSSVGGNHSHSVYIGAHGHSVAIGSHGHSGTVTVQSSEHTHSGTTGSFGAGQAFNIEQPSYVVYVWKRTA	MF158040.1	putative tail fiber protein	ATE85923.1	Shigella phage Sf13
Cluster#90	MPVGEIQISALPQASLPIDLSDIFHLKQGIEDKRCTLEQLLAPHASLRNNPHGVTKVHVELGNVVNALQLVAANNLSDVVSVEEARQNLNILSSDEVNALIQNHINDKNNPHNTNKIQVGLSNIQNWTYSNSYSEDADKYATAKAVNALYRAIQNSYPIGTIHLSVNPANPSTYLLCGGTWELVSKGRSLVGYDTDTRPVESVFGSATVTLTQNNIPSHTHSVLLTGGGHSHNATVVISSFDYGTKSTSSFDYGSKATNDSGSHAHNVNGSVSSAGSHSHRIPLRGSDRGGVNAITATADAGVGNASYTDFDGVHTHTFNVNSSVGGNHSHSVYIGAHGHSVAIGSHGHSGTVTVQSSEHTHSGTTGAFGAGQAFNIEQPSYVVYVWKRTA	MF158041.1	putative tail fiber protein	ATE86009.1	Shigella phage Sf15
Cluster#90	MPVGEIQISALPQASLPIDLSDIFHLKQGIEDKRCTLEQLLAPHASLRNNPHGVTKVHVELGNVVNALQLVAANNLSDVVSVEEARQNLNILSSDEVNALIQNHINDKNNPHNTNKIQVGLSNIQNWTYSNSYSEDADKYATAKAVNALYRAIQNSYPIGTIHLSVNPANPSTYLLCGGTWELVSKGRSLVGYDTDTRPVESVFGSATVTLTQNNIPSHTHSVLLTGGGHSHNATVVISSFDYGTKSTSSFDYGSKATNDSGSHAHNVNGSVSSAGSHSHRIPLRGSDRGGVNAITATADAGVGNASYTDFDGVHTHTFNVNSSVGGNHSHSVYIGAHGHSVAIGSHGHSGTVTVQSSEHTHSGTTGAFGAGQAFNIEQPSYVVYVWKRTA	MF327005.1	putative tail fiber protein	AUV56272.1	Shigella phage Sf19
Cluster#90	MPVGEIQISALPQASLPIDLSDIFHLKQGIEDKRCTLEQLLAPHASLRNNPHGVTKVHVELGNVVNALQLVAANNLSDVVSVEEARQNLNILSSDEVNALIQNHINDKNNPHNTNKIQVGLSNIQNWTYSNSYSEDADKYATAKAVNALYRAIQNSYPIGTIHLSVNPANPSTYLLCGGTWELVSKGRSLVGYDTDTRPVESVFGSATVTLTQNNIPSHTHSVLLTGGGHSHNATVVISSFDYGTKSTSSFDYGSKATNDSGSHAHNVNGSVSSAGSHSHRIPLRGSDRGGVNAITATADAGVGNASYTDFDGVHTHTFNVNSSVGGNHSHSVYIGAHGHSVAIGSHGHSGTVTVQSSEHTHSGTTGAFGAGQAFNIEQPSYVVYVWKRTA	MF327003.1	putative tail fiber protein	AUV62793.1	Shigella phage Sf14
Cluster#90	MPVGEIQISALPQASLPIDLSDIFHLKQGIEDKRCTLEQLLAPHASLRNNPHGVTKVHVELGNVVNALQLVAANNLSDVVSVEEARQNLNILSSDEVNALIQNHINDKNNPHNTNKIQVGLSNIQNWTYSNSYSEDADKYATAKAVNALYRAIQNSYPIGTIHLSVNPANPSTYLLCGGTWELVSKGRSLVGYDTDTRPVESVFGSATVTLTQNNIPSHTHSVLLTGGGHSHNATVVISSFDYGTKSTSSFDYGSKATNESGSHAHNVNGSVSSAGSHSHRIPLRGSDRGGVNAITATADAGVGNASYTDFDGVHTHTFNVNSSVGGNHSHSVYIGAHGHSVAIGSHGHSGTVTVQSSEHTHSGTTGAFGAGQAFNIEQPSYVVYVWKRTA	MK562502.1	putative tail fiber protein	QBP32822.1	Shigella phage KPS64
Cluster#90	MAVGEIQISALPQASLPIDMSDIFHLKQGIEDKRCTLEQLLAPHASLKNNPHGVTKSQVGLSSVINALQLVAANNLSDVVSVEEARTNLGILSSDEVNALIQAHIDDKNNPHNVTKIQVGLGNIQNWTYTNSYSEDADKYASARAVNALYRAIQNSYPIGTIHLSVNPANPATYLLCGGTWELVSKGRSLVGYDSDERPVESVFGSSTVSLTQNNIPSHTHSVYLTGGGHTHGATVSISSFDYGSKNTSSYDYGSKATTDGGNHAHNVNGSVSSAGNHSHRIPLRGNDRPGSNGITASSDAGVGNASYTDFDGVHTHTFNVNSSAAGNHNHSVYIGAHSHSVAIGAHSHSGTVTVQSSEHTHSGTTGAFGSGQAFNIEQPSYVVYVWKRTA	MK562505.1	putative tail fiber protein	QBP33145.1	Shigella phage Silverhawkium
Cluster#91	MSLKLKEGQKVVVVDYATKTVMAKGEVTEIYTSAAYPIAVRIDNSFVKTCCDEDMTFQSGERLTFNGEYLFRGKHHSSHNDFDLEVLSEEYYNRVYLERASSTYKYLMDSFLKEAVKVSEDVDKAIALLIPHIKSGKLSVETVKALIEEKL	MF327003.1	hypothetical protein	AUV62749.1	Shigella phage Sf14
Cluster#92	MNKEIQVKVDTSCHGVQTQELMDATIYERGGELCLRFTEADNELRRVRDDEDGCPVFGWYGIDFPLYAYHYPDGQEDWTTQAILDELNGVPLEDEVTEPTLLTFTFIKEEKVGDISVTEALQVTQVV	KT001916.1	hypothetical protein	AKU44047.1	Citrobacter phage Michonne
Cluster#92	MNKEIQVKVDTSCHGVQTQELMDATIYERGGELCLRFTEADNELRRVRDDEDGCPVFGWYGIDFPLYAYHYPDGQEDWTTQAILDELNGVPLEDEVTETTLLTFTFIKEEKVGDISVTEALQVTQVV	KT363872.2	hypothetical protein	ALA06911.1	Citrobacter phage Mordin
Cluster#92	MNKEIQVKVDTSYRELDDASIYERDGELFLRFTKSDNELRRVRDDEDGCPVFGWCSVDFPLYTYHYPDGQEDWTTQAIFDELNGVPLEDEVPKTTLLTFTFIKEEKVGDISVTEALQVTQVV	MF327003.1	hypothetical protein	AUV62758.1	Shigella phage Sf14
Cluster#93	MIKAKTYPDFKEFVKDFVANVKAGKRYDFRKYQEAVLPLTYSSPWPESDIPEVTDFNYTPDYTVPFSEELLYSVGAQMRTADFFMDLQYAIINGKDVDTVYCEWLARVKPFSMLNAKLKDSAQPPVITTQPTGGAVNEGSAINLSIVATNATSYQWKKGSSDISGATSATYTKAGAVPADAGSYTCVVTNDVGSTTSDAAVITINPLPVITTQPTSKAVNESSTLTLSVVATGATSYQWKKNGTNISGATSATYSKANAKTTDAGSYTCVVTNAVGSVTSNAATVTINPLPVITVQPQDQDLTVGQTLTISITATGATGYQWRKGNSNISGATSATYTKASVTTADDGNYDCVVTNAVGSVTSHQAKVQVTA	MF327003.1	putative tail protein	AUV62761.1	Shigella phage Sf14
Cluster#94	MFKKIENFYEKTLDERTVTQFKDKFIYTSLLKSITDELQLLEDISNQLYTERNIRVGVGTQLDNIGALIKVPRPIGADDDIYRATLYIQIFLRRSDTTPSFLQKAVMTLYNASFSQIFEHITPMTGGIVIRVNTRNDVLDTAYTLSKIAATTIGSAVILRDVTLNGTAWTPVEVADSSLAITDENNNWFVTNTNKGLITNNTGGSLEANKLGSFADAGVRDGYVRVDKTGGSTSKDYLKVSKTNNSNDYFIAGKETVAGGDYGIMAEVAQIVKGRKDKSQQEGSS	MF327003.1	hypothetical protein	AUV62791.1	Shigella phage Sf14
Cluster#95	MYYIADLDLKVKMPDGSWKEHIRYVDCFNPKQTYARPLDMFNKDKWVVMTTTEARNFLDTGILPE	MF327003.1	hypothetical protein	AUV62830.1	Shigella phage Sf14
Cluster#96	MKTIISVLLHSQKKGAHQEEFNIIQFPSGEIGGNFSEELVTYAEENASQIENVIFTVQGYDKDTLFALALAKEAIDKMIPQKATMKTVIFAYLPNARYDRHMFKGDAAALKVFANLVNAMDFDAVCALDAHSDVADNLFKCFQNIHQKDVAAHYASEPTIDFLVAPDAGAAKKIAETAKEVDKPYVTMAKVRDLKTGEITGMRLLDDVDLTGKTVLIIDDICDGGRTFIEAAKYLREAGASKVELYVTHGIFSKGVENLLDNGISHIYTTDSLGSAKDRGLTHFGQVTVANIY	MN850587.1	phosphoribosylpyrophosphate synthetase	QHR67922.1	Escherichia phage mistaenkt
Cluster#96	MKTIISVLLHSQKKGAHQEEFNIIQFPSGEIGGNFSEDLVIYAEENASQIENVIFTVQGYDKDTLFALALAKEAIDKMIPQQATMKTVIFAYLPNARYDRHIFKGDAAALKVFANLVNAMGFDAVCALDAHSDVADNLFKCFQNIHQKDVAAHYASEPTIDFLVAPDAGAAKKIAETAKEVDKPYVTMAKVRDLKTGEITGMRLLDDVDLTGKTVLIIDDICDGGRTFIEAAKYLREAGAAKVELYVTHGIFSKGVENLLDNGISHIYTTDSLGSAKDRGLTHFGQVTVANIY	MH791400.1	putative ribose-phosphate pyrophosphokinase	QAX98249.1	Escherichia phage EcSzw-2
Cluster#96	MKTTIRVLLNSNSKGSHQEAFNIIQFPSGEIGGNFSEDLVDFAEHAAGKIENVIFTVQGYDKDTLFALAMAKEAIDRLIPQKATMKTVLFGFLPNARYDRHMFKGDSAALKVFANLVNAMEFDAVCALDTHSNVAENLFKCFYNLPQKEAAVHFASDPRIDFLVAPDAGAAKKTEEAAKEVDKPYITMAKVRNLKTGEITGMRILDDVDLTGKTVMILDDICDGGRTFVEAAKYLREAGASRVELYVTHGIFSKGVENLLDNGIDHIYTTDSLGSASSRGLSQFSQVTVANIE	MF327003.1	ribose-phosphate pyrophosphokinase	AUV62842.1	Shigella phage Sf14
Cluster#97	MSEEVKPENQEEFMPQVTLVQHFGNIEGILAAFQPTVNSPAKVCTVTMNVNNISACVIEEVQYFKYNDKEVDAALLKYRATLDKDINHRDVVSLFGDLHKLLEKVLKRTYYMNSGAIITTYTSPCITEPVLTDDAQFYVTAASSPDWWMKNNALKTVVEAIREHIPGFSPWRGAKDDFISMLENERNRRSALLPKK	KT454805.2	hypothetical protein	ALH47010.1	Escherichia phage SUSP1
Cluster#97	MSEEVKPENQEEFMPRVTLVQHFGNIEGILAAFQPTVNSPAKVCTVTMNVNNISACVIEEVQYFKYNDKEVDAALLKYRATLDKDINHRDVVSLFGDLHKLLEKVLKRTYYMNSGAIITTYISPCITEPVLTDDAQFYVTAASSPDWWMKNNALKTVVEAIREHIPGFSPWRGAKDDFISMLENERNRRSALLPKK	MH791400.1	hypothetical protein	QAX98339.1	Escherichia phage EcSzw-2
Cluster#97	MSEEVKPENQEEFMPQVTLVQHFGNIEGILAAFQPTVNSPAKVCTVTMNVNNISACVIEEVQYFKYNDKEVDAALLKYRATLDKDINHRDVVSLFGDLHKLLEKVLKRTYYMNSGAIITTYISPCITEPVLTDDAQFYVTAASSPDWWMKNNALKTVVEAIREHIPGFSPWRGAKDDFISMLENERNRRSALLPKK	MK562504.1	hypothetical protein	QBP33053.1	Enterobacteria phage CHB7
Cluster#97	MSEEVKPENQEEFMPQVTLVQHFGNIEGILAAFQPTVNSPAKVCTVTMNVNNISACVIEEVQYFKYNDKEVDAALLKYRATLDKDINHRDVVSLFGDLHKLLEKVLKRTYYMNSGAIITTYISPCITEPVLTDDAQFYVTAASSPDWWMKNNALKTVVEAIREHIPGFSPWRGAKDDFISMLENERNRRSALLPKK	MN850587.1	hypothetical protein	QHR68016.1	Escherichia phage mistaenkt
Cluster#98	MKVQKGDVIAIRVLHGLATKHDTVYADVTFVSGNGRVYFKPRANMRFLVDRRGKVENGIYAGQVYSTDEFGKGIFTGAWRGILTLGLCTSMKSEEAEEVCEETFEAPVINAEDLPKHDYGAARFTTKADANGAASVVVDKAQDFFKAFSSSNQHHHHFNPQTKLDSVLTSKCEDAKKLAKEVYEASFTASEVIEENQFEKVIRTMMKAGLTPHQIAEEIQRQFYNAMVNE	MH791400.1	hypothetical protein	QAX98340.1	Escherichia phage EcSzw-2
Cluster#99	MIYEDSRDVISFQQSNHHVSLKITKPNGEAGVISHFGGDNWFGTGCFEGYSKEYLKAFYRDFINDYNELVQAKNDCTSSEYKARGWAGTILMLGIFLVMICVISFMGFYNQDLTLNQTEKKLGELWFLYVLPIAGMIAAYWRMKVHKKRLVDAENKFEEVSKECNLRF	KT454805.2	hypothetical protein	ALH47007.1	Escherichia phage SUSP1
Cluster#99	MIYEDSRDVISYQKSQHHVSIKIVKPDGEEGVISHFGGDNWFGTGCFEGYSKEYLKAFYRDFSSDYNELIEVKNKCTASEYKVRGWAGMILMLGIFLLMICAISFMGFYTQDLTLNQTEKKIGEIWFLYVLPIAGMIAAYWRMKVHKKRLVDAENKFEEVSKECNLRF	MH791400.1	hypothetical protein	QAX98342.1	Escherichia phage EcSzw-2
Cluster#99	MIYEDSRDVISYQKSQHHVSIKIVKPNGEEGVISHFGGDNWFGTGCFEGYSKEYLKAFYRDFSNDYNELIEVKNKCTASEYKVRGWAGMILMLGIFLLMICAISFMGFYNQDLTLNQTEKKIGEIWFLYVLPIAGMIAAYWKMKVHKKRLVDAENKFEEVSKECNLRF	MN850587.1	membrane protein	QHR68018.1	Escherichia phage mistaenkt
Cluster#99	MIYEDSRDVISFQQSNHHVSLKITKPNGEAGVISHFGGDNWFGTGCFEGYSKEYLKAFYRDFINDYNELVQAKNDCTSSEYKARGWAGTILMLGIFLLMICVISFMGFYNQELTLNQTEKKLGELWFLYVLPIAGMIAAYWRMKVHKKRLVDAENKFEEVSKECNLRF	MK562504.1	putative cytoplasmic membrane protein	QBP33056.1	Enterobacteria phage CHB7
Cluster#100	MTYEEAIEAMKQGKKVRNENFTPEEFFEMKDGKIVCEMGYPMASWYKGEPWQKTGWSIFNEILHHLG	KT001916.1	hypothetical protein	AKU43989.1	Citrobacter phage Michonne
Cluster#100	MTYEEAIEAMKQGKKVRNENFTPEEFFEMKDGKIVCEMGYPMASWYKGEPWQKTGWSIFNEILHHLG	KT363872.2	hypothetical protein	ALA06857.1	Citrobacter phage Mordin
Cluster#100	MTYEEALEAMKQGKKVRNENFTSDEFFEIKDGKVVCEMGYPMAAWYKGEPWQKTGWSIFNETL	MF158041.1	hypothetical protein	ATE85990.1	Shigella phage Sf15
Cluster#100	MTYEEAVEAMKQGKKVRNENFTSDEFFEMKDGKIVCEMGYPMASWYRGLDWQKSGWSIVQDSPKASDLFF	MH791400.1	hypothetical protein	QAX98280.1	Escherichia phage EcSzw-2
Cluster#100	MTYEEALEAMKQGKKVRNENFTSDEFFEMKDGKVVCEMGYPMAAWYKGEPWQKTGWSIFNETL	MK562502.1	hypothetical protein	QBP32802.1	Shigella phage KPS64
Cluster#101	MVVVFYRTARDRYGFEQAWAKIYTDQDKPTPSEIGAYTKAETDQKIAEAISDSTDLNKIYPVGIVTWFNSNVNPNTALPGLTWTYLNNGVGRTIRIAAANGSDVATTGGSDSVTLSVGNLPSHTHSFSATTSSFDYGTKTSSTTGNHNHNRGTMEISGAFGWFRSDNSSFYTASGAFVMGSSQASHGFTGSNFTYGAPVDFHASRTWTGATNTTGNHSHTVGIGAHSHTVSGNTGGTGSGSAFSVTNQFYKLMAWVRTA	JX560968.1	hypothetical protein	AFU62387.1	Escherichia phage EC6
Cluster#102	MIEKVFFRLARYLASKTDTPIDDEFVDNLEKAFKGENK	JX560968.1	hypothetical protein	AFU62388.1	Escherichia phage EC6
Cluster#102	MFFKLARYLAGKTDTPIDDEFVDNLEKAFKGEK	KP143762.1	hypothetical protein	AJF40587.1	Salmonella phage Mushroom
Cluster#102	MIEKVFFRLARYLASKTDTPIDDEFVDNLEKAFKGEK	KP010413.1	hypothetical protein	AJT60654.1	Salmonella phage vB_SPuM_SP116
Cluster#102	MIEKVFFKLARYLAGKTDTPIDDEFVDNLEKAFKGEK	MF370225.1	hypothetical protein	ASR76735.1	Salmonella phage ST11
Cluster#102	MIEKVFFKLARYLASKTDTPIDDEFVDNLEKAFKGEK	MG646669.1	hypothetical protein	AUM59167.1	Salmonella phage BPS17W1
Cluster#102	MIEKVFFKLARYLASKTDTPIDDEFVDNLEKAFKGEK	MN850566.1	hypothetical protein	QHR65066.1	Escherichia phage garuso
Cluster#102	MIEKVFFKLARYLAGKTDTPIDDEFVDNLEKAFKGEK	MN850603.1	hypothetical protein	QHR70005.1	Escherichia phage pinkbiff
Cluster#102	MIEKVFFRLARYLASKTDTPIDDEFVDNLEKAFKGENK	MN850610.1	hypothetical protein	QHR70882.1	Escherichia phage Andreotti
Cluster#102	MIEKVFFKLARYLASKTDTPIDDEFVDNLEKAFKGEK	MN850614.1	hypothetical protein	QHR71355.1	Escherichia phage adrianh
Cluster#102	MIEKVFFKLARYLASKTDTPIDDEFVDNLEKAFKGEK	MN850644.1	hypothetical protein	QHR75276.1	Escherichia phage ekra
Cluster#102	MIEKVFFKLARYLASKTDTPIDDEFVDNLEKAFKGEK	MN850647.1	hypothetical protein	QHR75798.1	Escherichia phage tootiki
Cluster#102	MIEKVFFRLARYLASKTDTPIDDEFVDNLEKAFKGENK	MT833282.1	hypothetical protein	QNR52185.1	Escherichia coli phage vB_EcoM_Shy
Cluster#102	MIEKVFFKLARYLAGKTDTPIDDEFVDNLEKAFKGEK	AF320576.1	unknown	AAQ14805.1	Salmonella phage FelixO1
Cluster#103	MSKTKKLTAEEIKSGIELGVDKFDEPLHFGDFVMYTQDCKGRSDICFGRVVCKVRGNFSIARIDDNIYEKLDRIMGEYCGHWFCNAMSKGSITKVSQKFYELWESKKIFNI	KM236239.1	hypothetical protein	AIW03758.1	Citrobacter phage Moogle
Cluster#104	MDSQNINKEGVAQKSHFSNYNISMTVFMNDPLLEKYGETPDTLLDNEQVLKAVLYKYGIDIEKEYSFEICQHRNTFGKVVMAPLFMGVERTDYGWLYLKRNLEKYRV	EU877232.1	hypothetical protein	ACJ71931.1	Escherichia phage wV8
Cluster#104	MDSQNINKEGVAQKSHFSNYNISMTVFMNDPLLEKYGETPDTLLDNEQVLKAVLYKYGIDIEKEYSFEICQHRNAFGKVVMAPLFMGVERTDYGWLYLKRNLEKYRV	GU169904.1	hypothetical protein	ACZ55599.1	Staphylococcus phage SA1
Cluster#104	MDSQNINKECVAQKSHFSNYNISMTVFMNDPLLEKYGETPDTLLDNEQVLKAVLYKYGIDIEKEYSFEICQHRNTFGKVVMAPLFMGVERTDYGWLYLKRNLEKYRV	JN225449.1	hypothetical protein	AFQ96126.1	Enterobacteriaphage UAB_Phi87
Cluster#104	MDSQNINKEGVAQKSHFSNYNISMTVFMYDPLLEKYGETPDTLLDNEQVLKAVLYKYGIDIEKEYSFEICQHRNTFGKVVMAPLFMGVERTDYGWLYLKRNLEKYRV	JX560968.1	hypothetical protein	AFU62423.1	Escherichia phage EC6
Cluster#104	MDSQNINKEGVAQKSHFSNYNISMTVFMNDPLLEKYGETPDTLLDNEQVLKAVLYKYGIDIEKEYSFEICQHRNTFGKVVMAPLFMGVERTDYGWLYLKRNLEKYRV	KC139526.1	hypothetical protein	AGF88694.1	Salmonella phage FSL SP-010
Cluster#104	MDSQNINKEGVAQKSHFSNYNISMTVFMNDPLLEKYGETPDTLLDNEQVLKAVLYKYGIDIEKEYSFEICQHRNTFGKVVMAPLFMGVERTDYGWLYLKRNLEKYRV	KM657822.1	hypothetical protein	AIW02369.1	Escherichia phage vB_EcoM-VpaE1
Cluster#104	MDSQNINKGEEVVAKSHFSNYNLSMTVFISDSLLEKYGETPDTLLDNEQVLAAVLYKYGLNIDKPYSYEICQHRNTFGKVVVAPLFMGVERTDEQWTYLKRNLDRYHV	KM236239.1	hypothetical protein	AIW03759.1	Citrobacter phage Moogle
Cluster#104	MDSQNINKEGVAQKSHFSNYNISMTVFMNDPLLEKYGETPDTLLDNEQVLKAVLYKYGIDIEKEYSFEICQHRNTFGKVVMAPLFMGVERTDYGWLYLKRNLEKYRV	KP143762.1	hypothetical protein	AJF40552.1	Salmonella phage Mushroom
Cluster#104	MDSQNINKEGVAQKSHFSNYNISMTVFMNDPLLEKYGETPDTLLDNEQVLKAVLYKYGIDIEKEYSFEICLHRNTFGKVVMAPLFMGVERTDYGWLYLKRNLEKYRV	KP010413.1	hypothetical protein	AJT60682.1	Salmonella phage vB_SPuM_SP116
Cluster#104	MDSQNINKEGVAQKSHFSNYNISMTVFMNDPLLEKYGETPDTLLDNEQVLKAVLYKYGIDIEKEYSFEICQHRNTFGKVVMAPLFMGVERTDYGWLYLKRNLEKYRV	KP869100.1	hypothetical protein	AKE44991.1	Escherichia typing phage 1
Cluster#104	MDSQNINKGEEVVAKSHFSNYNLSMTVFISDSLLEKYGETPDTLLDNEQVLAAVLYKYGLNIDKPYSYEICQHRNTFGKVVVVPLFMGVERTDEQWTYLKRNLDRYHV	KT001916.1	hypothetical protein	AKU43972.1	Citrobacter phage Michonne
Cluster#104	MDSQNINKGEEVVAKSHFSNYNLSMTVFISDSLLEKYGETPDTLLDNEQVLAAVLYKYGLNIDKPYSYEICQHRNTFGKVVVAPLFMGVERTDEQWTYLKRNLDRYHV	KT363872.2	hypothetical protein	ALA06841.1	Citrobacter phage Mordin
Cluster#104	MDSQNINTEEVAPKSHFSNYNLSMTVFMNDSLLVKYGETPETLLDNEQVLKAVLFKYGLNIEKTYSYEICQHRNTFGKVVTAPLFMGVERTDDGWLYLKRNLDKYHV	KT454805.2	hypothetical protein	ALH46950.1	Escherichia phage SUSP1
Cluster#104	MDSQNINKEGVAQKSHFSNYNISMTVFMNDPLLEKYGETPDTLLDNEQVLKAVLYKYGIDIEKEYSFEICQHRNTFGKVVMAPLFMGVERTDYGWLYLKRNLEKYRV	KX377933.1	hypothetical protein	ANT42171.1	Escherichia phage vB_EcoM_Alf5
Cluster#104	MDSQNINKEGVAQKSHFSNYNISMTVFMNDPLLEKYGETPDTLLDNEQVLKAVLYKYGIDIEKEYSFEICQHRNTFGKVVMAPLFMGVERTDYGWLYLKRNLEKYRV	KT184313.1	hypothetical protein	ANZ51870.1	Enterobacteria phage KhF1
Cluster#104	MDSQNINKEGVAQKSHFSNYNISMTVFMNDPLLEKYGETPDTLLDNEQVLKAVLYKYGIDIEKEYSFEICQHRNTFGKVVMAPLFMGVERTDYGWLYLKRNLEKYRV	KT184316.1	hypothetical protein	ANZ52147.1	Enterobacteria phage XTG1
Cluster#104	MDSQNINKEGVAQKSHFSNYNISMTVFMNDPLLEKYGETPDTLLDNEQVLKAVLYKYGIDIEKEYSFEICQHRNTFGKVVMAPLFMGVERTDYGWLYLKRNLEKYRV	MF370225.1	hypothetical protein	ASR76765.1	Salmonella phage ST11
Cluster#104	MDSQNINKGEEVVAKSHFSNYNLSMTVFMNDSLLDKYGEKPETILDNEQVLAAVLYKYGLNIDKPYSYEICQHRNTFGKVVVAPLFMGVERTDDQWIYLKRNLDRYHV	MF158040.1	hypothetical protein	ATE85890.1	Shigella phage Sf13
Cluster#104	MDSQNINKGEEVVAKSHFSNYNLSMTVFMNDSLLDKYGEKPETILDNEQVLAAVLYKYGLNIDKPYSYEICQHRNTFGKVVVAPLFMGVERTDDQWIYLKRNLDRYHV	MF158041.1	hypothetical protein	ATE85974.1	Shigella phage Sf15
Cluster#104	MDSQNINKEGVAQKSHFSNYNISMTVFMYDPLLEKYGETPDTLLDNEQVLKAVLYKYGIDIEKEYSFEICQHRNTFGKVVMAPLFMGVERTDYGWLYLKRNLEKYRV	MG646669.1	hypothetical protein	AUM59134.1	Salmonella phage BPS17W1
Cluster#104	MDSQNINKEGVAQKSHFSNYNISMTVFMNDPLLEKYGETPDTLLDNEQVLKAVLYKYGIDIEKEYSFEICQHRNTFGKVVMAPLFMGVERTDYGWLYLKRNLEKYRV	MG646672.1	hypothetical protein	AUM59522.1	Salmonella phage BPS17L1
Cluster#104	MDSQNINKGEEVVAKSHFSNYNLSMTVFMNDSLLDKYGEKPETILDNEQVLAAVLYKYGLNIDKPYSYEICQHRNTFGKVVVAPLFMGVERTDDQWIYLKRNLDRYHV	MF327005.1	hypothetical protein	AUV56306.1	Shigella phage Sf19
Cluster#104	MDSQNINKGEEVVAKSHFSNYNLSMTVFMNDSLLDKYGEKPETILDNEQVLAAVLYKYGLNIDKPYSYEICQHRNTFGKVVVAPLFMGVERTDDQWIYLKRNLDRYHV	MF327003.1	hypothetical protein	AUV62827.1	Shigella phage Sf14
Cluster#104	MDSQNINKEGVAQKSHFSNYNISMTVFMNDPLLEKYGETPDTLLDNEQVLKAVLYKYGIDIEKEYSFEICLHRNTFGKVVMAPLFMGVERTDYGWLYLKRNLEKYRV	MH051914.1	hypothetical protein	AWD91393.1	Enterobacteria phage vB_EcoM_IME338
Cluster#104	MDSQNINKEGVAQKSHFSNYNISMTVFMNDPLLEKYGETPDTLLDNEQVLKAVLYKYGIDIEKEYSFEICQHRNTFGKVVMAPLFMGVERTDYGWLYLKRNLEKYRV	MH586731.1	hypothetical protein	AXY86284.1	Salmonella phage Meda
Cluster#104	MDSQNINTEEVAPKSHFSNYNLSMTVFMSDSLLAKYGETPETLLDNEQVLKAVLFKYGLDIEKTYSYEICQHRNTFGKVVTAPLFMGVERTDDGWLYLKRNLDKYHV	MH791400.1	hypothetical protein	QAX98264.1	Escherichia phage EcSzw-2
Cluster#104	MDSQNINKGEEVVAKSHFSNYNLSMTVFMNDSLLDKYGEKPETILDNEQVLAAVLYKYGLNIDKPYSYEICQHRNTFGKVVVAPLFMGVERTDDQWIYLKRNLDRYHV	MK562502.1	hypothetical protein	QBP32785.1	Shigella phage KPS64
Cluster#104	MDSQNINTEEVAPKSHFSNYNLSMTVFMNDSLLVKYGETPETLLDNEQVLKAVLFKYGLNIEKTYSYEICQHRNTFGKVVTAPLFMGVERTDDGWLYLKRSLDKYHV	MK562504.1	hypothetical protein	QBP32975.1	Enterobacteria phage CHB7
Cluster#104	MDSQNIDKAEVAQASHFSNYNISMTVFMNDSLLEKYGETPDTLLDNEQVLKAVLYKYGFNIDKEYSYEICQHRNTFGKVVVAPLFMGVERTDEQWTYLKRNLDRYHV	MK562505.1	hypothetical protein	QBP33109.1	Shigella phage Silverhawkium
Cluster#104	MDSQNINKEGVAQKSHFSNYNISMTVFMYDPLLEKYGETPDTLLDNEQVLKAVLYKYGIDIEKEYSFEICQHRNTFGKVVMAPLFMGVERTDYGWLYLKRNLEKYRV	MK965969.1	hypothetical protein	QCW19190.1	Salmonella phage DaR-2019a
Cluster#104	MDSQNINKDGVAQKSHFSNYNISMTVFMNDPLLEKYGETPDTLLDNEQVLKAVLYKYGIDIEKEYSFEICQHRNTFGKVVMAPLFMGVERTDYGWLYLKRNLEKYRA	MK965970.1	hypothetical protein	QCW19315.1	Salmonella phage DaR-2019b
Cluster#104	MDSQNINKEGVAQKSHFSNYNISMTVFMNDPLLEKYGETPDTLLDNEQVLKAVLYKYGIDIEKEYSFEICQHRNTFGKVVMAPLFMGVERTDYGWLYLKRNLEKYRV	MK962758.1	hypothetical protein	QEG06766.1	Shigella phage JK55
Cluster#104	MDSQNINKEGVAQKSHFSNYNISMTVFMYDPLLEKYGETPDTLLDNEQVLKAVLYKYGIDIEKEYSFEICQHRNTFGKVVMAPLFMGVERTDYGWLYLKRNLEKYRV	MN227145.1	hypothetical protein	QEP52969.1	Salmonella phage BPSELC-1
Cluster#104	MDSQNINKEGVAQKSHFSNYNISMTVFMYDPLLEKYGETPDTLLDNEQVLKAVLYKYGIDIEKEYSFEICQHRNTFGKVVMAPLFMGVERTDYGWLYLKRNLEKYRV	MN481367.1	hypothetical protein	QGF20778.1	Salmonella phage D1-2
Cluster#104	MDSQNINKEGVAQKSHFSNYNISMTVFMNDPLLEKYGETPDTLLDNEQVLKAVLYKYGIDIEKEYSFEICQHRNTFGKVVMAPLFMGVERTDYGWLYLKRNLEKYRV	MN655999.1	hypothetical protein	QHB48923.1	Shigella phage Z31
Cluster#104	MDSQNINKEGVAQKSHFSNYNISMTVFMNDPLLEKYGETPDTLLDNEQVLKAVLYKYGIDIEKEYSFEICQHRNTFGKVVMAPLFMGVERTDYGWLYLKRNLEKYRV	MN850566.1	hypothetical protein	QHR65100.1	Escherichia phage garuso
Cluster#104	MDSQNINKEGVAQKSHFSNYNISMTVFMNDPLLEKYGETPDTLLNNEQVLKAVLYKYGIDIEKEYSFEICQHRNTFGKVVMAPLFMGVERTDYGWLYLKRNLEKYRV	MN850585.1	hypothetical protein	QHR67694.1	Escherichia phage skuden
Cluster#104	MDSQNINTEEVAPKSHFSNYNLSMTVFMNDSLLVKYGETPETLLDNEQVLKAVLFKYGLNIEKTYSYEICQHRNTFGKVVTAPLFMGVERTDDGWLYLKRNLDKYHV	MN850587.1	hypothetical protein	QHR67937.1	Escherichia phage mistaenkt
Cluster#104	MDSQNINKEGVAQKSHFSNYNISMTVFMNDPLLEKYGETPDTLLDNEQVLKAVLYKYGIDIEKEYSFEICQHRNTFGKVVMAPLFMGVERTDYGWLYLKRNLEKYRV	MN850603.1	hypothetical protein	QHR70100.1	Escherichia phage pinkbiff
Cluster#104	MDSQNINKEGVAQKSHFSNYNISMTVFMYDPLLEKYGETPDTLLDNEQVLKAVLYKYGIDIEKEYSFEICQHRNTFGKVVMAPLFMGVERTDYGWLYLKRNLEKYRV	MN850610.1	hypothetical protein	QHR70849.1	Escherichia phage Andreotti
Cluster#104	MDSQNINKEGVAQKSHFSNYNISMTVFMNDPLLEKYGETPDTLLDNEQVLKAVLYKYGIDIEKEYSFEICQHRNTFGKVVMAPLFMGVERTDYGWLYLKRNLEKYRV	MN850614.1	hypothetical protein	QHR71390.1	Escherichia phage adrianh
Cluster#104	MDSQNINKEGVAQKSHFSNYNISMTVFMNDPLLEKYGETPDTLLDNEQVLKAVLYKYGIDIEKEYSFEICQHRNTFGKVVMAPLFMGVERTDYGWLYLKRNLEKYRV	MN850619.1	hypothetical protein	QHR72205.1	Escherichia phage finno
Cluster#104	MDSQNINKEGVAQKSHFSNYNISMTVFMNDPLLEKYGETPDTLLDNEQVLKAVLYKYGIDIEKEYSFEICQHRNTFGKVVMAPLFMGVERTDYGWLYLKRNLEKYRV	MN850637.1	hypothetical protein	QHR74430.1	Escherichia phage warpig
Cluster#104	MDSQNINKEGVAQKSHFSNYNISMTVFMNDPLLEKYGETPDTLLDNEQVLKAVLYKYGIDIEKEYSFEICQHRNTFGKVVMAPLFMGVERTDYGWLYLKRNLEKYRV	MN850644.1	hypothetical protein	QHR75243.1	Escherichia phage ekra
Cluster#104	MDSQNINKEVVAQKSHFSNYNISMTVFMNDPLLEKYGETPDTLLDNEQVLKAVLYKYGIDIEKEYSFEICLHRNTFGKVVMAPLFMGVERTDYGWLYLKRNLEKYRV	MN850647.1	hypothetical protein	QHR75888.1	Escherichia phage tootiki
Cluster#104	MDSQNINKEGVAQKSHFSNYNISMTVFMNDPLLEKYGETPDTLLDNEQVLKAVLYKYGIDIEKEYSFEICQHRNTFGKVVMAPLFMGVERTDYGWLYLKRNLEKYRV	MN850631.1	hypothetical protein	QIG66598.1	Escherichia phage mio
Cluster#104	MDSQNINKEGVAQKSHFSNYNISMTVFMNDPLLEKYGETPDTLLDNEQVLKAVLYKYGIDIEKEYSFEICQHRNTFGKVVMAPLFMGVERTDYGWLYLKRNLEKYRV	MN994498.1	hypothetical protein	QIN92436.1	Phage NBEco004
Cluster#104	MDSQNINKEGVAQKSHFSNYNISMTVFMNDPLLEKYGETPDTLLDNEQVLKAVLYKYGIDIEKEYSFEICQHRNTFGKVVMAPLFMGVERTDYGWLYLKRNLEKYRV	MN994503.1	hypothetical protein	QIN93022.1	Phage NBSal004
Cluster#104	MDSQNINKEGVAQKSHFSNYNISMTVFMNDPLLEKYGETPDTLLDNEQVLKAVLYKYGIDIEKEYSFEICQHRNTFGKVVMAPLFMGVERTDYGWLYLKRNLEKYRV	MN994499.1	hypothetical protein	QIQ68414.1	Phage NBEco005
Cluster#104	MDSQNINKEGVAQKSHFSNYNISMTVFMNDPLLEKYGETPDTLLDNEQVLKAVLYKYGIDIEKEYSFEICQHRNTFGKVVMAPLFMGVERTDYGWLYLKRNLEKYRV	MT887289.1	hypothetical protein	QNI21320.1	Escherichia phage SME50
Cluster#104	MDSQNINKEGVAQKSHFSNYNISMTVFMNDPLLEKYGETPDTLLDNEQVLKAVLYKYGIDIEKEYSFEICQHRNTFGKVVMAPLFMGVERTDYGWLYLKRNLEKYRV	MT833282.1	hypothetical protein	QNR52136.1	Escherichia coli phage vB_EcoM_Shy
Cluster#104	MDSQNINKEGVAQKSHFSNYNISMTVFMNDPLLEKYSETPDTLLDNEQVLKAVLYKYGIDIEKEYSFEICQHRNTFGKVVMAPLFMGVERTDYGWLYLKRNLEKYRV	MW006474.1	hypothetical protein	QPI14167.1	Salmonella phage GEC vB B1
Cluster#104	MDSQNINKEGVAQKSHFSNYNISMTVFMNDPLLEKYGETPDTLLDNEQVLKAVLYKYGIDIEKEYSFEICQHRNTFGKVVMAPLFMGVERTDYGWLYLKRNLEKYRV	MW296865.1	hypothetical protein	QQG31115.1	Salmonella phage SP3 SHan-2021
Cluster#104	MDSQNINKEGVAQKSHFSNYNISMTVFMYDPLLEKYGETPDTLLDNEQVLKAVLYKYGIDIEKEYSFEICQHRNTFGKVVMAPLFMGVERTDYGWLYLKRNLEKYRV	MZ150758.1	hypothetical protein	QVW09163.1	Salmonella phage S19cd
Cluster#104	MDSQNINKEGVAQKSHFSNYNISMTVFMYDPLLEKYGETPDTLLDNEQVLKAVLYKYGIDIEKEYSFEICQHRNTFGKVVMAPLFMGVERTDYGWLYLKRNLEKYRV	MW321605.1	hypothetical protein	QXN66974.1	Salmonella phage SP4 SHa-2019
Cluster#104	MDSQNINKEGVAQKSHFSNYNISMTVFMNDPLLEKYGETPDTLLDNEQVLKAVLYKYGIDIEKEYSFEICQHRNTFGKVVMAPLFMGVERTDYGWLYLKRNLEKYRV	OK040806.1	hypothetical protein	UCJ01259.1	Escherichia phage CL1
Cluster#104	MDSQNINKEGVAQKSHFSNYNISMTVFMNDPLLEKYGETPDTLLDNEQVLKAVLYKYGIDIEKEYSFEICQHRNTFGKVVMAPLFMGVERTDYGWLYLKRNLEKYRV	OK040807.1	hypothetical protein	UCJ01404.1	Escherichia phage C600M2
Cluster#104	MDSQNINKEGVAQKSHFSNYNISMTVFMNDPLLEKYGETPDTLLDNEQVLKAVLYKYGIDIEKEYSFEICQHRNTFGKVVMAPLFMGVERTDYGWLYLKRNLEKYRV	LC519489.1	late promoter transciption	BBU53714.1	Escherichia phage SP22
Cluster#104	MDSQNINKECVAQKSHFSNYNISMTVFMYDPLLEKYGETPDTLLDNEQVLKAVLYKYGIDVEKEYSFEICQHRNTFGKVVMAPLFMGVERTDYGWLYLKRNLEKYRV	LC473039.1	phage protein	BBJ27131.1	Escherichia phage L27
Cluster#104	MDSQNINKEGVAQKSHFSNYNISMTVFMNDPLLEKYGETPDTLLDNEQVLKAVLYKYGIDIEKEYSFEICQHRNTFGKVVMAPLFMGVERTDYGWLYLKRNLEKYRV	LR597663.1	Phage protein	VUF57021.1	Escherichia phage VpaE1_ev78
Cluster#104	MDSQNINKEGVAQKSHFSNYNISMTVFMNDPLLEKYGETPDTLLDNEQVLKAVLYKYGIDIEKEYSFEICQHRNTFGKVVMAPLFMGVERTDYGWLYLKRNLEKYRV	LR699048.1	Phage protein	VVC17449.1	Escherichia phage VpaE1_ev035
Cluster#104	MVIMDSQNINKEGVAQKSHFSNYNISMTVFMNDPLLEKYGETPDTLLDNEQVLKAVLYKYGIDIEKEYSFEICQHRNTFGKVVMAPLFMGVERTDYGWLYLKRNLEKYRV	AF320576.1	unknown	AAQ14724.1	Salmonella phage FelixO1
Cluster#105	MSSKEEEGLAIIRHKNPQISFVSEAWCRGLDYQWYLDLCKMKSVEPVKEETFKELYKTVQEGYEENCEKGNVLCGKQSLHLECFF	KM236239.1	hypothetical protein	AIW03776.1	Citrobacter phage Moogle
Cluster#106	MKKNICRTDYGEVVDDDGVVIYRVWANDFSTVVESLDNYINGTRENVRATNLDSLIDTSRKRRKKDE	KM236239.1	hypothetical protein	AIW03783.1	Citrobacter phage Moogle
Cluster#106	MKKNICRTDYGEVVDDDGVVIYRVWASDYSTIVESLDNYINGTRENVRATNLDSLIDTSRKRRKKDE	KT001916.1	hypothetical protein	AKU43998.1	Citrobacter phage Michonne
Cluster#106	MKKNICRTDYGEVVDDDGVVIYRVWASDYSTIVESLDNYINGTRENVRATNLDSLIDTSRKRRKKDE	KT363872.2	hypothetical protein	ALA06864.1	Citrobacter phage Mordin
Cluster#106	MKKNICRVDYGEVIDDDGVVIYKVWAKDLSTVIAHLDAYINGTRETVRATNIDSLIDTSRKRRKKDE	MF158040.1	hypothetical protein	ATE85912.1	Shigella phage Sf13
Cluster#106	MKKNICRVDYGEVVDDDGVVIYRVWASDYSTVVESLDNYINGTRENVRATNLDSLIDTSRKRRKKDE	MF158041.1	hypothetical protein	ATE85998.1	Shigella phage Sf15
Cluster#106	MKKNICRVDYGEVVDDDGVVIYRVWASDYSTVVESLDNYINGTRENVRATNLDSLIDTSRKRRKKDE	MF327005.1	hypothetical protein	AUV56283.1	Shigella phage Sf19
Cluster#106	MRKNICRTDYGEVVDDDGVVIYRVWANDFATVVESLDNYINGTRENVRATNLDSLIDTSRKRRKKDE	MF327003.1	hypothetical protein	AUV62804.1	Shigella phage Sf14
Cluster#106	MKKNICRTDYGEVVNDDGVVIYRVWASDYSTVVESLDNYINGTRENVRATNLDSLIDTSRKRRKKDE	MK562502.1	hypothetical protein	QBP32811.1	Shigella phage KPS64
Cluster#106	MKKNICRTDYGEVVDDDGVVIYRVWANDFATVVESLDNYINGTRENVRATNLDSLIDTSRKRRKKDE	MK562505.1	hypothetical protein	QBP33134.1	Shigella phage Silverhawkium
Cluster#107	MSLPLKLDLYFGYSVLQGSILSLPKSDYRCDLGSVKRASHFNNNILGLQTLHRWLEEDGHLNEYLHQLELAKEEGHMGYEMLPRLYKPVSPNEIRWNEQAVESYNKFNITIGSRAWKEYMKLREIIIQTIGKRVAKGLAYDEKVDWNTQKCIKFFKYDNDKDTFVEV	KM236239.1	hypothetical protein	AIW03786.1	Citrobacter phage Moogle
Cluster#107	MSLPLKLDLYFGYSVLQGSILSLPKSDYRCDLGSVKRASHFNNNILGLQTLHRWLEEDGRLNEYLHQLELAKEEGHMGYEMLPRLYKPVSPNEIRWNEQAVESYSKFNITIGSRAWKEYMKLREIIIQTVGKRVAKGLAYDEKVDWNTQKCIKFFKYDNDKDTFVEV	KT001916.1	hypothetical protein	AKU44001.1	Citrobacter phage Michonne
Cluster#107	MSLPLKLDLYFGYSVLQGSILSLPKSDYRCDLGSVKRASHFNNNILGLQTLHRWLEEDGRLNEYLHQLELAKEEGHMGYEMLPRLYKPVSPNEIRWNEQAVESYSKFNITIGSRAWKEYMKLREIIIQTVGKRVAKGLAYDEKVDWNTQKCIKFFKYDNDKDTFVEV	KT363872.2	hypothetical protein	ALA06867.1	Citrobacter phage Mordin
Cluster#107	MSLPLKLNLYFGYSVLQGSILSLPKSDYRCDLGSVKRASHFNNNILGLQTLHRWLEEDGRLNEYLHQLELAKEEGHMGWDLLPHLYKPASPMEIRYNEQAIDSYNKYNITIGSRAWKEYGKLREIIIQTIGKRVAKGIAYDEKVDWNTQKCIKFFKYDNDKDTFVEV	MF158041.1	hypothetical protein	ATE86001.1	Shigella phage Sf15
Cluster#107	MSLPLKLDLYFGYSVLQGSILSLPKSDYRCDLGSVKRASHFNNNILGLQTLHRWLEEDGRLNEYLHQLELAKEEGHMGWNLLPHLYKPASPMEIRYNEQAIDSYNKYNITIGSRPWKEYGKLREIIIQTIGKRVAKGIAYDEKVDWNTQKCIKFFKYDNDKDTFVEV	MF327005.1	hypothetical protein	AUV56280.1	Shigella phage Sf19
Cluster#107	MSLPLKLDLYFGYSVLQGSILSLPKSDYRCDLGSVKRASHFNKNILGLQTLHRWLEEDGRLNEYLHQLELAKEEGHMGWNLLPHLYKPASPMEIRYNEQAIDSYNKYNITIGSRDWKEYVKLREIITQTIGKRVAKGIAYDEKVDWNTQKCIKFFKYDNDKDTFVEV	MF327003.1	hypothetical protein	AUV62801.1	Shigella phage Sf14
Cluster#107	MSLPLKLDLYFGYSVLQGSILSLPKSDYRCDLGSVKRASHFNNNILGLQTLHRWLEEDGRLNEYLHQLELAKEEGHMGWNLLPHLYKPASPMEIRYNEQAIDSYNKYNITIGSRPWKEYGKLREIIIQTIGKRVAKGIAYDEKVDWNTQKCIKFFKYDNDKDTFVEV	MK562502.1	hypothetical protein	QBP32814.1	Shigella phage KPS64
Cluster#108	MIKLIFASGINGEFGTATGMPWPRNKQDMAEFKKQTVNQLVLMGSETWKTLGSKPLPNRENLVLTNSLDFFGLDFKDDSHCKARVKPESFGAFLKYIDNSIVEDVLVIGGANILVSALPYADVVFHSVIQEVTEEATVKLPYEGFFQYLYDTELFAKVQSKPSEDKSVVFDTYVPQVRGRF	KM236239.1	dihydrofolate reducatse	AIW03789.1	Citrobacter phage Moogle
Cluster#108	MIKLIFASGINGEFGTATGMPWPRNKQDMAEFKKQTVNQLVLMGSETWKTLGSKPLPNRENIVLTNSLDFYGLDFKDESHCKARVKPEAFGAFLKYIDSSIDEDVLVIGGANILVSALPYADVVFHSVISEVTEEVTVKLPYEGFFQYLYDTELFAKVQSKPSEDKSVVFDTYVPQVRGRF	KT001916.1	dihydrofolate reductase	AKU44004.1	Citrobacter phage Michonne
Cluster#108	MIKLIFASGINGEFGTATGMPWPRNKQDMAEFKKQTVNQLVLMGSETWKTLGSKPLPNRENIVLTNSLDFYGLDFKDESHCKARVKPEAFGAFLKYIDSSIDEDVLVIGGANILVSALPYADVVFHSVISEVTEEVTVKLPYEGFFQYLYDTELFAKVQSKPSEDKSVVFDTYVPQVRGRF	KT363872.2	dihydrofolate reductase	ALA06870.1	Citrobacter phage Mordin
Cluster#108	MIKLIFASGINGEFGTATGMPWPRNKQDMAEFKKQTVNQLVLMGSETWKTLGSKPLPNRENLVLTNSLDFYGLDFKDDSYCKARVKPEAFGAFLKYIDSSIDEDVLVIGGANILISALPYADVVFHSVIKEVTEEATVKLPYEGFFQYLYDTDLFAKVQSKPSEDKSVVFDTYVPQVRGRF	MF158041.1	dihydrofolate reductase	ATE86004.1	Shigella phage Sf15
Cluster#108	MIKLIFASGINGEFGTATGMPWPRNKQDMAEFKKQTVNQLVLMGSETWKTLGSKPLPNRENLILTNSLDFYGLDFKDDSHCKARVKPEAFGAFLKYIDSSIEEDVLVIGGANILISALPYADVVFHSVIKEVTEEATVKLPYEGFFQYLYDTDLFAKVQSKPSEDKSVVFDTYVPQVRGRF	MF327005.1	dihydrofolate reductase	AUV56277.1	Shigella phage Sf19
Cluster#108	MIKLIFASGINGEFGTATGMPWPRNKQDMAEFKKQTVNQLVLMGSETWKTLGSKPLPNRENLVLTNSLDFYGLDFKDDSHCKAKVKPEAFGAFLKYIDSSIEEDVLVIGGANILISALPYADVVFHSVIKEVTEEATVKLPYEGFFQYLYDTDLFAKVQSKPSEDKSVVFDTYVPQVRGLF	MF327003.1	dihydrofolate reductase	AUV62798.1	Shigella phage Sf14
Cluster#108	MIKLIFASGINGEFGTATGMPWPRNKQDMAEFKKQTVNQLVLMGSETWKTLGSKPLPNRENLVLTNSLDFYGLDFKDDSYCKARVKPEAFGAFLKYIDSSIDEDVLVIGGANILISALPYADVVFHSVIKEVTEEATVKLPYEGFFQYLYDTELFAKVQSKPSEDKSVVFDTYVPQVRGRF	MK562502.1	dihydrofolate reductase	QBP32817.1	Shigella phage KPS64
Cluster#109	MSQADVSYKAILNHVLSVGELRKTRTGSVISTFAPPEFRFDMRSGFPLITSKQTFMRQVLGEALWFMNGENQLGHLRYRTWGENDGERWTIWTDDFKRWLKTTYATENDWLEDAGGRIYGVQWRAYEGHGGVVVDQLSNLVEKMRKSPTDRYMLVNAWNAADISSNSMALAPCHVLFQIYISNTNEVDLKWYQRSCDTFLGLPFNIASYAFILEVLCKLTGYTPRYLVGTYGDTQIYQNHMSQVFQLLGNEEFPAPKFEIHQDLKSLEDLRHMTADDFLGGLKGYKHAGKIEAPLSVGK	MF327005.1	dTMP thymidylate synthase	AUV56276.1	Shigella phage Sf19
Cluster#109	MSQADVSYKAILNHVLAVGELRKTRTGSVISTFAPPEFRFDMRSGFPLITSKQTFMRQVLGEALWFMNGENKLSDLRYRTWGENDGERWTIWTDDFERWLKTTYATESDWLEDSGGRIYGVQWRAYEGHGGVVVDQLSNLVEKMKKSPTDRYMLVNAWNAADISSNSMALAPCHVLFQIYISNTNEVDLKWYQRSCDTFLGLPFNIASYAFILEVLCKLTGYTPRYLIGTYGDTQIYQNHMSQVFQLLGNEEFPAPKFEIHQDLKSLEDLKHMTANDFIGGLKDYKHAGKIEAPLSVGK	KM236239.1	thymidylate synthase	AIW03790.1	Citrobacter phage Moogle
Cluster#109	MSQADVNYKAILNHVLSVGELRQTRTGSVISTFAPPEFRFDMRSGFPLITSKQTFMRQVLGEALWFINGENKLGDLRYRTWGENDGERWTIWTDDFKRWLKTSYATENDWLEDAGGRIYGVQWRAYEGHGGVVVDQLSNLVEKMRKSPTDRYMLVNAWNAADISSNSMALAPCHVLFQIYISNTNEVDLKWYQRSCDTFLGLPFNIASYAFILEVLCKLTGYTPRYLVGTYGDTQIYQNHMSQVFQLLGNEEFPAPKFEIHQDLKSLEDLKHMTANDFIGGLKDYKHAGNIAAPLSVGK	KT001916.1	thymidylate synthase	AKU44005.1	Citrobacter phage Michonne
Cluster#109	MSQADVNYKAILNHVLSVGELRQTRTGSVISTFAPPEFRFDMRSGFPLITSKQTFMRQVLGEALWFINGENKLGDLRYRTWGENDGERWTIWTDDFKRWLKTSYATENDWLEDAGGRIYGVQWRAYEGHGGVVVDQLSNLVEKMRKSPTDRYMLVNAWNAADISSNSMALAPCHVLFQIYISNTNEVDLKWYQRSCDTFLGLPFNIASYAFILEVLCKLTGYTPRYLVGTYGDTQIYQNHMSQVFQLLGNEEFPAPKFEIHQDLKSLEDLKHMTANDFIGGLKDYKHAGNIAAPLSVGK	KT363872.2	thymidylate synthase	ALA06871.1	Citrobacter phage Mordin
Cluster#109	MSQADVSYKAILNHVLSVGELRKTRTGSVISTFAPPEFRFDMRSGFPLITSKQTFMRQVLGEALWFMNGENQLGHLRYRTWGENDGERWTIWTDDFKRWLKTTYATENDWLEDAGGRIYGVQWRAYEGHGGVVVDQLSNLVEKMRKSPTDRYMLVNAWNAADISSNSMALAPCHVLFQIYISNTNEVDLKWYQRSCDTFLGLPFNIASYAFILEVLCKLTGYTPRYLVGTYGDTQIYQNHMSQVFKLLGNEEFPAPKFEIHQDLKSLEDLRHMTADDFLGGLKGYKHAGKIEAPLSVGK	MF158041.1	thymidylate synthase	ATE86005.1	Shigella phage Sf15
Cluster#109	MSQADVSYKAILNHVLSVGELRKTRTGSVISTFAPPEFRFDMRSGFPLITSKQTFMRQVLGEALWFMNGENQLGHLRYRTWGENDGERWTIWTDDFKRWLKTTYATENDWLEDAGGRIYGVQWRAYEGHGGVVVDQLSNLVEKMRKSPTDRYMLVNAWNAADISSNSMALAPCHVLFQIYISNTNEVDLKWYQRSCDTFLGLPFNIASYAFILEVLCKLTGYTPRYLVGTYGDTQIYQNHMSQVFQLLGNEEFPAPKFEIHQDLKSLEDLRHMTADDFLGGLKGYKHAGKIEAPLSVGK	MF327003.1	thymidylate synthase	AUV62797.1	Shigella phage Sf14
Cluster#109	MSQADVSYKAILNHVLSVGELRKTRTGSVISTFAPPEFRFDMRSGFPLITSKQTFMRQVLGEALWFMNGENQLGHLRYRTWGENDGERWTIWTDDFKRWLKTTYATENDWLEDAGGRIYGVQWRAYEGHGGVVVDQLSNLVEKMRKSPTDRYMLVNAWNAADISSNSMALAPCHVLFQIYISNTNEVDLKWYQRSCDTFLGLPFNIASYAFILEVLCKLTGYTPRYLVGTYGDTQIYQNHMSQVFQLLGNEEFPAPKFEIHQDLKSLEDLRHMTADDFLGGLKGYKHAGKIEAPLSVGK	MK562502.1	thymidylate synthase	QBP32818.1	Shigella phage KPS64
Cluster#110	MKWLEDAFKNNIGAIVVGIFSVIGMYTTMQVSDGKQEVSITNKLQQLDGYSKGNYSAIRDLQSDMKLLQLGMENQKVQLENVKGENAKLTKTLDKFSDSVNNLAQSVSALQAITEQNTQSTKKK	KT363872.2	holin	ALA06872.1	Citrobacter phage Mordin
Cluster#110	MKWLEDAFKNNIGAIVVGIFSVIGMYTTMQVSDGKQEVSITNKLQQLDGYSKGNYSAIRDLQSDMKLLQLGMENQKVQLENVKGENAKLTKTLDKFSDSVNNLAQSVSALQAITEQNTQNNKNK	MF158040.1	holin	ATE85920.1	Shigella phage Sf13
Cluster#110	MKWLEEAFKNNIGAIVVGIFSVIGMYTTMQVSSGKQEVSVTTKLQQLDNYSKSNYSAIRDLQSDMRLIQLGMENQKVQLENVKGENAKLTKTLDKFSDSVNNLAQSVSALQAITEKNTKNTEK	MG646669.1	holin	AUM59166.1	Salmonella phage BPS17W1
Cluster#110	MKWLEEAFKNNIGAIVVGIFSVIGMYTTMQVSDGKQEVSITTKLQQLDNYSKSNYSAIRDLQSDMRLLQLGMENQKVQLENVKGENAKLTKTLDKFSDSVNNLAQSVSALQAITEKNTKNTEK	MG646672.1	holin	AUM59551.1	Salmonella phage BPS17L1
Cluster#110	MKWLEDAFKNNIGAIVVGIFSVIGMYTTMQVSDGKQEVSITNKLQQLDGYSKGNYSAIRDLQSDMKLLQLGMENQKVQLENVKGENAKLTKTLDKFSDSVNNLAQSVSALQAITEQNTQSTKKK	MF327005.1	holin	AUV56275.1	Shigella phage Sf19
Cluster#110	MKWLEEAFKNNIGAIVVGIFSVIGMYTTMQVSSGKQEVSVSTKLQQLDNYSKSNYSAIRDLQSDMRLLQLGMENQKVQLENVKGENAKLTKTLDKFSDSVNNLAQSVSALQAITEKNTKNTEK	MH051914.1	holin	AWD91365.1	Enterobacteria phage vB_EcoM_IME338
Cluster#110	MKWLEEAFKNNIGAIVVGIFSVIGMYTTMQVSEGKQEVSVTTKLQQLDNYSKSNYSAIRDLQSDMRLLQLGMENQKVQLENVKGENAKLTKTLDKFSDSVNNLAQSVSALQAITEKNTKNTEK	MN882542.1	holin	QHJ72622.1	Escherichia phage JN01
Cluster#110	MKWLEEAFKNNIGAIVVGIFSVIGMYTTMQVSSGKQEVSVTTKLQQLDNYSKSNYSAIRDLQSDMRLIQLGMENQKVQLENVKGENAKLTKTLDKFSDSVNNLAQSVSALQAITEKNTKNTEK	MN850585.1	holin	QHR67722.1	Escherichia phage skuden
Cluster#110	MRWLEDAFKNNIGAIVVGIFSVIGMYTTMQVSSGKQEVSVSTKLQQLDSYNKSNYSAIRDLQSDMKLLQLGMENQKVQLENVKGENAKLTKTLDKFSDSVNNLAQSVSALQAITEQNTQNAKKK	MN850587.1	holin	QHR67969.1	Escherichia phage mistaenkt
Cluster#110	MKWIEEAFKNNIGAIVVGIFSVIGMYTTMQVSSGKQEVSVTTKLQQLDNYSKSNYSAIRDLQSDMRLIQLGMENQKVQLENVKGENAKLTKTLDKFSDSVNNLAQSVSALQAITEKNTKNTEK	MN850603.1	holin	QHR70004.1	Escherichia phage pinkbiff
Cluster#110	MKWLEEAFKNNIGVIVVGIFSVIGMYTTMQVSSGKQEVSVTTKLQQLDNYSKSNYSAIRDLQSDMRLIQLGMENQKVQLENVKGENAKLTKTLDKFSDSVNNLAQSVSALQAITEKNTKNTEK	MN850610.1	holin	QHR70881.1	Escherichia phage Andreotti
Cluster#110	MKWLEEAFKNNIGAIVVGIFSVIGMYTTMQVSSGKQEVSVTTKLQQLDNYSKSNYSAIRDLQSDMRLIQLGMENQKVQLENVKGENAKLTKTLDKFSDSVNNLAQSVSALQAITEKNTKNTEK	MN850614.1	holin	QHR71356.1	Escherichia phage adrianh
Cluster#110	MKWLEEAFKNNIGAIVVGIFSVIGMYTTMQVSDGKQEVSITTKLQQLDNYSKSNYSAIRDLQSDMRLLQLGMENQKVQLENVKGENAKLTKTLDKFSDSVNNLAQSVSALQAITEKNTKNTEK	MN850619.1	holin	QHR72233.1	Escherichia phage finno
Cluster#110	MKWLEEAFKNNIGAIVVGIFSVIGMYTTMQVSSGKQEVSITTKLQQLDNYSKSNYSAIRDLQSDMRLLQLGMENQKVQLENVKGENAKLTKTLDKFSDSVNNLAQSVSALQAITEKNTKNTEK	MN850637.1	holin	QHR74521.1	Escherichia phage warpig
Cluster#110	MKWLEEAFKNNIGAIVVGIFSVIGMYTTMQVSSGKQEVSVTTKLQQLDNYSKSNYSAIRDLQSDMRLVQLGMENQKVQLENVKGENAKLTKTLDKFSDSVNNLAQSVSALQAITEKNTKNTEK	MN850644.1	holin	QHR75275.1	Escherichia phage ekra
Cluster#110	MKWLEEAFKNNIGAIVVGIFSVIGMYTTMQVSSGKQEVSVTTKLQQLDNYSKSNYSAIRDLQSDMRLIQLGMENQKVQLENVKGENAKLTKTLDKFSDSVNNLAQSVSALQAITEKNTKNTEK	MN850647.1	holin	QHR75797.1	Escherichia phage tootiki
Cluster#110	MKWLEEAFKNNIGAIVVGIFSVIGMYTTMQVSSGKQEVSVKTKLQQLDNYTSSNYSAIRDLQSDMRLIQLGMENQKVQLENVKGENAKLTKTLDKFSDSVNNLAQSVSALQAITEKNTKNTEK	MN850631.1	holin	QIG66628.1	Escherichia phage mio
Cluster#110	MKWLEEAFKNNIGAIVVGIFSVIGMYTTMQVSEGKQEVSITTKLQQLDNYSKSNYSAIRDLQSDMRLLQLGMENQKVQLENVKGENAKLTKTLDKFSDSVNNLAQSVSALQAITEKNTKNTEK	MT887289.1	holin	QNI21288.1	Escherichia phage SME50
Cluster#110	MKWLEEAFKNNIGAIVVGIFSVIGMYTTMQVSSGKQEVSVTTKLQQLDNYSRSNYSAIRDLQSDMRLIQLGMENQKVQLENVKGENAKLTKTLDKFSDSVNNLAQSVSALQAITEKNTKEH	MW006474.1	holin	QPI14133.1	Salmonella phage GEC vB B1
Cluster#110	MKWLEEAFKNNIGAIVVGIFSVIGMYTTMQVSDGKQEVSITTKLQQLDNYSKSNYSAIRDLQSDMRLLQLGMENQKVQLENVKGENAKLTKTLDKFSDSVNNLAQSVSALQAITEKNTKNTEK	OK040806.1	holin	UCJ01228.1	Escherichia phage CL1
Cluster#110	MKWLEEAFKNNIGAIVVGIFSVIGMYTTMQVSSGKQEVSVTTKLQQLDNYSKSNYSAIRDLQSDMRLIQLGMENQKVQLENVKGENAKLTKTLDKFSDSVNNLAQSVSALQAITEKNTKNTEK	EU877232.1	hypothetical protein	ACJ71899.1	Escherichia phage wV8
Cluster#110	MKWLEEAFKNNIGAIVVGIFSVIGMYTTMQVSDGKQEVSITTKLQQLDNYSKSNYSAIRDLQSDMRLLQLGMENQKVQLENVKGENAKLTKTLDKFSDSVNNLAQSVSALQAITEKNTKNTEK	GU169904.1	hypothetical protein	ACZ55586.1	Staphylococcus phage SA1
Cluster#110	MKWLEDAFKNNIGAIVVGIFSVIGMYTTMQVSSGKQEVSVTTKLQQLDNYSKSNYSAIRDLQSDMRLLQLGMENQKVQLENVKGENAKLTKTLDKFSDSVNNLAQSVSALQAITEKNTKNTEK	JN225449.1	hypothetical protein	AFQ96158.1	Enterobacteriaphage UAB_Phi87
Cluster#110	MKWLEEAFKNNIGAIVVGIFSVIGMYTTMQVSDGKQEVSITTKLQQLDNYSKSNYSAIRDLQSDMRLLQLGMENQKVQLENVKGENAKLTKTLDKFSDSVNNLAQSVSALQAITEKNTKNTEK	JX560968.1	hypothetical protein	AFU62389.1	Escherichia phage EC6
Cluster#110	MKWLEEAFKNNIGAIVVGIFSVIGMYTTMQVSDGKQEVSITTKLQQLDNYSKSNYSAIRDLQSDMRLLQLGMENQKVQLENVKGENAKLTKTLDKFSDSVNNLAQSVSALQAITEKNTKSTEK	KC139526.1	hypothetical protein	AGF88726.1	Salmonella phage FSL SP-010
Cluster#110	MKWLEEAFKNNIGAIVVGIFSVIGMYTTMQVSSGKQEVSITTKLQQLDNYSKSNYSAIRDLQSDMRLLQLGMENQKVQLENVKGENAKLTKTLDKFSDSVNNLAQSVSALQAITEKNTKNTEK	KM657822.1	hypothetical protein	AIW02337.1	Escherichia phage vB_EcoM-VpaE1
Cluster#110	MKWLEEAFKNNIGAIVVGIFSVIGMYTTMQVSSGKQEVSVTTKLQQLDNYSKSNYSAIRDLQSDMRLIQLGMENQKVQLENVKGENAKLTKTLDKFSDSVNNLAQSVSALQAITEKNTKNTEK	KP143762.1	hypothetical protein	AJF40586.1	Salmonella phage Mushroom
Cluster#110	MKWLEEAFKNNIGAIVVGIFSVIGTFTTMQVSSGKQEVSVTTKLQQLDSYSKSNYSAIRDLQSDMRLLQLGMENQKVQLENVKGENAKLTKTLDKFSDSVNNLAQSVSALQAITEKNTKNTEK	KP010413.1	hypothetical protein	AJT60655.1	Salmonella phage vB_SPuM_SP116
Cluster#110	MKWLEEAFKNNIGAIVVGIFSVIGMYTTMQVSSGKQEVSVTTKLQQLDNYSKSNYSAIRDLQSDMRLIQLGMENQKVQLENVKGENAKLTKTLDKFSDSVNNLAQSVSALQAITEKNTKNTEK	KP869100.1	hypothetical protein	AKE45022.1	Escherichia typing phage 1
Cluster#110	MKWIEEAFKNNIGAIVVGIFSVIGMYTTKQVSSGKQEVSVTTKLQQLDNYSKSNYSAIRDLQSDIRLIQLGMENQKVQLENVKGENAKLTKTLDKFSDSVNNLAQSVSALQAITEKNTKNTEK	KX377933.1	hypothetical protein	ANT42138.1	Escherichia phage vB_EcoM_Alf5
Cluster#110	MKWLEEAFKNNIGAIVVGIFSVIGMYTTMQVSSGKQEVSVTTKLQQLDNYSRSNYSAIRDLQSDMRLIQLGMENQKVQLENVKGENAKLTRTLDKFSDSVNNLAQSVSALQAITEKNTKEH	MF370225.1	hypothetical protein	ASR76736.1	Salmonella phage ST11
Cluster#110	MKWLEEAFKNNIGAIVVGIFSVIGMYTTMQVSSGKQEVSITTKLQQLDNYSKSNYSAIRDLQSDMRLLQLGMENQKVQLENVKGENAKLTKTLDKFSDSVNNLAQSVSALQAITEKNTKNTEK	MH586731.1	hypothetical protein	AXY86312.1	Salmonella phage Meda
Cluster#110	MKWLEEAFKNNIGAIVVGIFSVIGMYTTMQVSDGKQEVSVTTKLQQLDNYSKSNYSAIRDLQSDMRLIQLGMENQKVQLENVKGENAKLTKTLDKFSDSVNNLAQSVSALQAITEKNTKNTEK	LC519489.1	hypothetical protein	BBU53684.1	Escherichia phage SP22
Cluster#110	MKWLEEAFKNNIGAIVVGIFSVIGMYTTMQVSSGKQEVSVTTKLQQLDNYSKSNYSAIRDLQSDMRLIQLGMENQKVQLENVKGENAKLTKTLDKFSDSVNNLAQSVSALQAITEKNTKNTEK	MK965969.1	hypothetical protein	QCW19158.1	Salmonella phage DaR-2019a
Cluster#110	MKWLEEAFKNNIGAIVVGIFSVIGMYTTMQVSDGKQEVSITTKLQQLDNYSKSNYSAIRDLQSDMRLLQLGMENQKVQLENVKGENAKLTKTLDKFSDSVNNLAQSVSALQAITEKNTKSTEK	MK965970.1	hypothetical protein	QCW19284.1	Salmonella phage DaR-2019b
Cluster#110	MKWLEEAFKNNIGAIVVGIFSVIGMYTTMQVSSGKQEVSVTTKLQQLDNYSKSNYSAIRDLQSDMRLIQLGMENQKVQLENVKGENAKLTKTLDKFSDSVNNLAQSVSALQAITEKNTKNTEK	MK962758.1	hypothetical protein	QEG06738.1	Shigella phage JK55
Cluster#110	MKWLEEAFKNNIGAIVVGIFSVIGMYTTMQVSSGKQEVSVTTKLQQLDNYSKSNYSAIRDLQSDMRLIQLGMENQKVQLENVKGENAKLTKTLDKFSDSVNNLAQSVSALQAITEKNTKNTEK	MN227145.1	hypothetical protein	QEP52999.1	Salmonella phage BPSELC-1
Cluster#110	MKWLEEAFKNNIGAIVVGIFSVIGMYTTMQVSSGKQEVSVTTKLQQLDNYSKSNYSAIRDLQSDMRLIQLGMENQKVQLENVKGENAKLTKTLDKFSDSVNNLAQSVSALQAITEKNTKNTEK	MN481367.1	hypothetical protein	QGF20807.1	Salmonella phage D1-2
Cluster#110	MKWLEEAFKNNIGAIVVGIFSVIGTFTTMQVSSGKQEVSVTTKLQQLDSYSKSNYSAIRDLQSDMRLLQLGMENQKVQLENVKGENAKLTKTLDKFSDSVNNLAQSVSALQAITEKNTKNTEK	MN655999.1	hypothetical protein	QHB48952.1	Shigella phage Z31
Cluster#110	MKWLEEAFKNNIGAIVVGIFSVIGMYTTMQVSSGKQEVSVTTKLQQLDNYSKSNYSAIRDLQSDMRLIQLGMENQKVQLENVKGENAKLTKTLDKFSDSVNNLAQSVSALQAITEKNTKSTEK	MN994498.1	hypothetical protein	QIN92464.1	Phage NBEco004
Cluster#110	MRWLEEAFKNNIGAIVVGIFSVIGMYTTMQVSSGKQEVSVTTKLQQLDNYSKANYSAIRDLQSDMRLLQLGMENQKVQLENVKGENAKLTKTLDKFSDSVNNLAQSVSALQAITEKNTKEH	MN994503.1	hypothetical protein	QIN92991.1	Phage NBSal004
Cluster#110	MKWLEEAFKNNIGAIVVGIFSVIGMYTTMQVSDGKQEVSITTKLQQLDNYSKSNYSAIRDLQSDMRLLQLGMENQKVQLENVKGENAKLTKTLDKFSDSVNNLAQSVSALQAITEKNTKSTEK	MN994499.1	hypothetical protein	QIQ68384.1	Phage NBEco005
Cluster#110	MKWLEEAFKNNIGAIVVGIFSVIGMYTTMQVSDGKQEVSITTKLQQLDNYSKSNYSAIRDLQSDMRLLQLGMENQKVQLENVKGENAKLTKTLDKFSDSVNNLAQSVSALQAITEKNTKNTEK	MT833282.1	hypothetical protein	QNR52125.1	Escherichia coli phage vB_EcoM_Shy
Cluster#110	MKWLEEAFKNNIGAIVVGIFSVIGMYTTMQVSEGKQEVSITTKLQQLDNYSKSNYSAIRDLQSDMRLLQLGMENQKVQLENVKGENAKLTKTLDKFSDSVNNLAQSVSALQAITEKNTKNTEK	MW296865.1	hypothetical protein	QQG31086.1	Salmonella phage SP3 SHan-2021
Cluster#110	MKWLEEAFKNNIGAIVVGIFSVIGMYTTMQVSSGKQEVSVSTKLQQLDNYSKSNYSAIRDLQSDMRLLQLGMENQKVQLENVKGENAKLTKTLDKFSDSVNNLAQSVSALQAITEKNTKSTEK	MZ150758.1	hypothetical protein	QVW09136.1	Salmonella phage S19cd
Cluster#110	MKWLDEAFKNNIGAIVVGIFSVIGMYTTMQVSSGKQEVSITTKLQQLDNYSKSNYSTIRDLQSDMRLLQLGMENQKVQLENVKGENAKLTKTLDKFSDSVNNLAQSVSALQAITEKNTKEH	MW321605.1	hypothetical protein	QXN66948.1	Salmonella phage SP4 SHa-2019
Cluster#110	MKWLEEAFKNNIGAIVVGIFSVIGMYTTMQVSDGKQEVSITTKLQQLDNYSKSNYSAIRDLQSDMRLLQLGMENQKVQLENVKGENAKLTKTLDKFSDSVNNLAQSVSALQAITEKNTKNTEK	OK040807.1	hypothetical protein	UCJ01374.1	Escherichia phage C600M2
Cluster#110	MKWLEEAFKNNIGAIVVGIFSVIGMYTTMQVSSGKQEVSITTKLQQLDNYSKSNYSAIRDLQSDMRLLQLGMENQKVQLENVKGENAKLTKTLDKFSDSVNNLAQSVSALQAITEKNTKNTEK	LC473039.1	phage protein	BBJ27097.1	Escherichia phage L27
Cluster#110	MKWLEEAFKNNIGAIVVGIFSVIGMYTTMQVSSGKQEVSVTTKLQQLDNYSKSNYSAIRDLQSDMRLIQLGMENQKVQLENVKGENAKLTKTLDKFSDSVNNLAQSVSALQAITEKNTKNTEK	LR597663.1	Phage protein	VUF56992.1	Escherichia phage VpaE1_ev78
Cluster#110	MKWLEEAFKNNIGAIVVGIFSVIGMYTTMQVSSGKQEVSVTTKLQQLDNYSKSNYSAIRDLQSDMRLIQLGMENQKVQLENVKGENAKLTKTLDKFSDSVNNLAQSVSALQAITEKNTKNTEK	LR699048.1	Phage protein	VVC17417.1	Escherichia phage VpaE1_ev035
Cluster#110	MKWLEDAFKNNIGAIVVGIFSVIGMYTTMQVSDGKQEVSINTKLQQLDSYSKGNYSAIRDLQSDMRLLQLGMENQKVQLENVKGENAKLTKTLDKFSDSVNNLAQSVSALQAITEQNTQGTKKK	KM236239.1	putative holin	AIW03791.1	Citrobacter phage Moogle
Cluster#110	MKWLEDAFKNNIGAIVVGIFSVIGMYTTMQVSDGKQEVSITNKLQQLDGYSKGNYSAIRDLQSDMKLLQLGMENQKVQLENVKGENAKLTKTLDKFSDSVNNLAQSVSALQAITEQNTQSTKKK	KT001916.1	putative holin	AKU44006.1	Citrobacter phage Michonne
Cluster#110	MKWLEDAFKNNIGAIVVGIFSVIGMYTTMQVSSGKQEVSVSTKLQQLDSYNKSNYSAIRDLQSDMKLLQLGMENQKVQLENVKGENAKLTKTLDKFSDSVNNLAQSVSALQAITEQNTQNAKKK	KT454805.2	putative holin	ALH47058.1	Escherichia phage SUSP1
Cluster#110	MKWLEDAFKNNIGAIVVGIFSVIGMYTTMQVSDGKQEVSITNKLQQLDGYSKGNYSAIRDLQSDMKLLQLGMENQKVQLENVKGENAKLTKTLDKFSDSVNNLAQSVSALQAITEQNTQSTKKK	MF158041.1	putative holin	ATE86006.1	Shigella phage Sf15
Cluster#110	MKWLEDAFKNNIGAIVVGIFSVIGMYTTMQVSDGKQEVSITNKLQQLDGYSKGNYSAIRDLQSDMKLLQLGMENQKVQLENVKGENAKLTKTLDKFSDSVNNLAQSVSALQAITEQNTQSTKKK	MF327003.1	putative holin	AUV62796.1	Shigella phage Sf14
Cluster#110	MKWLEDAFKNNIGAIVVGIFSVIGMYTTMQVSDGKQEVSVSTKLQQLDSYNKSNYSAIRDLQSDMKLLQLGMENQKVQLENVKGENAKLTKTLDKFSDSVNNLAQSVSALQAITEQNTQNAKKK	MH791400.1	putative holin	QAX98293.1	Escherichia phage EcSzw-2
Cluster#110	MKWLEDAFKNNIGAIVVGIFSVIGMYTTMQVSDGKQEVSITNKLQQLDGYSKGNYSAIRDLQSDMKLLQLGMENQKVQLENVKGENAKLTKTLDKFSDSVNNLAQSVSALQAITEQNTQSTKKK	MK562502.1	putative holin	QBP32819.1	Shigella phage KPS64
Cluster#110	MKWLEDAFKNNIGAIVVGIFSVIGMYTTMQVSSGKQEVSVSTKLQQLDSYNKSNYSAIRDLQSDMKLLQLGMENQKVQLENVKGENAKLTKTLDKFSDSVNNLAQSVSALQAITEQNTQNAKKK	MK562504.1	putative holin	QBP33008.1	Enterobacteria phage CHB7
Cluster#110	MKWIEEAFKNNIGAIVVGIFSVIGMYTTMQVSDGKQEVSINTKLQQLDGYSKGNYSAIRDLQSDMKLLQLGMENQKVQLENVKGENAKLTKTLDKFSDSVNNLAQSVSALQAITEQNTQNNKNK	MK562505.1	putative holin	QBP33142.1	Shigella phage Silverhawkium
Cluster#110	MKWLEEAFKNNIGAIVVGIFSVIGMYTTMQVSSGKQEVSVTTKLQQLDNYSKSNYSAIRDLQSDMRLIQLGMENQKVQLENVKGENAKLTKTLDKFSDSVNNLAQSVSALQAITEKNTKEH	MN850566.1	putative holin	QHR65067.1	Escherichia phage garuso
Cluster#110	MKWLEEAFKNNIGAIVVGIFSVIGMYTTMQVSSGKQEVSVTTKLQQLDNYSKSNYSAIRDLQSDMRLIQLGMENQKVQLENVKGENAKLTKTLDKFSDSVNNLAQSVSALQAITEKNTKEH	AF320576.1	unknown	AAQ14806.1	Salmonella phage FelixO1
Cluster#111	MAEYKLSELNTIDTVRSDDLLHLRVIKRSDMLGDEDRKMTYANFLASFRLERFLQLAGGNMTGNLGIVKLTYGGKDLLDPTGSSEIILGDVAKTFKINANGLALKVSDATRTAFVYHTLNKPSPADLGMRTNEENDARYSRLAANNIFTSQQVIQANGEAIRLKNSSENSPLYIRGQDSTGANRWYVGNDSGSDDVIFYNNKTGSLVNLTNDIAINKTLRITGQVQPSDFSNLDARYFTQNAADQRFARLTENNTFSGANNFTNYQTIISDGSLLRLKPATANGAVFVQAYAGSGSESWYLGQPDGTKQDVNLFNQMTGATMRLSTEFFFSKPLNVTGQVKPSDFANFDSRYIPAATLSSLARNNSANTFTGAQTILADGVPLVLQNTQPMNSNGVIAK…	KM236239.1	tail fiber protein	AIW03793.1	Citrobacter phage Moogle
Cluster#112	MLWDNNMQIKYSGKDGIYFHLRDNVDAFLTLSATENMEYDSPMLVTTQTVQSGQTVTDNVQRSPKTISISGVVVVGYEGSLLLTRQGQLVENFISTVETWRDQKQIISIVCKDGIKIDDSIITQFKATKEHTISNGLRIQMTFQEINFKAVVGTTDVSAATGKTATTKDDGVTSKKNTGNTTTSIGSGKLNCQLLYDLDANGVRELSASESKALGMCGRSANTRKGVTSFSDEANAAAASAIRQSSITAGEGNALKTYSVNPNKKGAY	KM236239.1	hypothetical protein	AIW03802.1	Citrobacter phage Moogle
Cluster#112	MLWDNNMQIKYSGKDGIYFHLRDNVDAFLTLSATENMEYDSPMLVTTQTVQSGQTVTDNVQRSPKTISISGVVVVGYEGSLLLTRQGQLVENFISTVETWRDQKQIISIVCKDGIKIDDSIITQFKATKEHTISNGLRIQMTFQEINFKAVVGTTDVSAATGKTATTKDDGVTSKKNTGNTTTSIGSGKLNCQLLYDLQANGVRELSSSEYKALGMCGRSANTRKGVTSFSDEANAAAASAIRQSSITAGEGNALKTYSVNPNKKGTY	KT001916.1	hypothetical protein	AKU44017.1	Citrobacter phage Michonne
Cluster#112	MLWDNNMQIKYSGKDGIYFHLRDNVDAFLTLSATENMEYDSPMLVTTQTVQSGQTVTDNVQRSPKTISISGVVVVGYEGSLLLTRQGQLVENFISTVETWRDQKQIISIVCKDGIKIDDSIITQFKATKEHTISNGLRIQMTFQEINFKAVVGTTDVSAATGKTATTKDDGVTSKKNTGNTTTSIGSGKLNCQLLYDLQANGVRELSSSEYKALGMCGRSANTRKGVTSFSDEANAAAASAIRQSSITAGEGNALKTYSVNPNKKGTY	KT363872.2	hypothetical protein	ALA06883.1	Citrobacter phage Mordin
Cluster#112	MLWDNNMQIKYSGKDGIYFHLRDNVDAFLTLSATENMEYDSPMLVTTQSVQSGQTVTDNVQRSPKTISISGVVVVGYEGSLLLTRQGQLVENFISTVETWRDQKQIISIVCKDGIKIDDSIITQFKASKEHTISNGLRIQMTFQEINFKAVVGTTDVSAATGKTATTKDDGVTSKKNTGNTTTSIGSGKLNCQLLYDLEANGVRELSPAELKALGVCGRTANTKKGVTSFSDEANAAAASAIRQSSITAGEGNALKTYSVNPNKKGTY	MF158040.1	hypothetical protein	ATE85931.1	Shigella phage Sf13
Cluster#112	MLWDNNMQIKYSGKDGIYFHLRDNVDAFLTLSATENMEYDSPMLVTTQSVQSGQTVTDNVQRSPKTISISGVVVVGYEGSLLLTRQGQLVENFISTVETWRDQKQIISIVCKDGIKIDDSIITQFKASKEHTIANGLRIQMTFQEINFKAVVGTTDVSAATGKTATTKDDGVTSKKNTGNTTTSIGSGKLNCQLLYDLEANGVRELSPAELKALGVCGRTANTKKGVTSFSDEANAAAASAIRQSSITAGEGNALKTYSVNPNKKGTY	MF158041.1	hypothetical protein	ATE86017.1	Shigella phage Sf15
Cluster#112	MLWDNNMQIKYSGKDGIYFHLRDNVDAFLTLSATENMEYDSPMLVTTQSVQSGQTVTDNVQRSPKTISISGVVVVGYEGSLLLTRQGQLVENFISTVETWRDQKQIISIVCKDGIKIDDSIITQFKASKEHTISNGLRIQMTFQEINFKAVVGTTDVSAATGKTATTKDDGVTSKKNTGNTTTSIGSGKLNCQLLYDLDANGVRELSPAESKALGVCGRTANTKKGVTSFSDEANAAAARAIRQSSITAGEGNALKTYSVNPNKKGTY	MF327005.1	hypothetical protein	AUV56264.1	Shigella phage Sf19
Cluster#112	MLWDNNMQIKYSGKDGIYFHLRDNVDAFLTLSATENMEYDSPMLVTTQSVQSGQTVTDNVQRSPKTISISGVVVVGYEGSLLLTRQGQLVENFISTVETWRDQKQIISIVCKDGIKIDDSIITQFKASKEHTISNGLRIQMTFQEINFKAVVGTTDVSAATGKTATTKDDGVTSKKNTGNTTTSIGSGKLNCQLLYDLEANGVRELSPAELKALGVCGRTANTKKGVTSFSDEANSAAASAIRQSSITAGEGNALKTYSVNPNKKGTY	MF327003.1	hypothetical protein	AUV62785.1	Shigella phage Sf14
Cluster#112	MLWDNNMQIKYSGKDGIYFHLRDNVDAFLTLSATENMEYDSPMLVTTQSVQSGQTVTDNVQRSPKTISISGVVVVGYEGSLLLTRQGQLVENFISTVETWRDQKQIISIVCKDGIKIDDSIITQFKASKEHTISNGLRIQMTFQEINFKAVVGTTDVSAATGKTATTKDDGVTSKKNTGNTTTSIGSGKLNCQLLYDLDANGVRELSPAESKALGVCGRTANTKKGVTSFSDEANAAAARAIRQSSITAGEGNALKTYSVNPNKKGTY	MK562502.1	hypothetical protein	QBP32830.1	Shigella phage KPS64
Cluster#112	MLWDNNMQIKYSGKDGIYFHLRDNVDAFLTLSATEQMEYDSPMMVTTQAMQSGQTITDNIQNAPKTISISGVVVVGYEGSLLRTRQGQLVENFIDTVETWRSQKQIISIVCKDGIKIEDAVITQFKASKEHTISNGLRIQMVFQEVNFKAVVGTTDVSAATGKTATTKDDGVTSKKNTGNTTTSLGNGKLNCQLLYDLQANGVRELSSAEYKALGACGRSANTKQGVTSFSDEANAAAASAIRQSQITAGEGNALKTYSVNPNKKGTY	MK562505.1	hypothetical protein	QBP33153.1	Shigella phage Silverhawkium
Cluster#113	MKTETKMINGKKVTIILLGARDGIRISMKLGKAVVPAFAQMFSGLTSKDGEAKIPFKELVEACFEKVDELDIDAMAETLFQGATVNDFPLKIDSYFQANYGEFIDFLAFALEANFGSFFEASIFKSLTSQQEA	MF158041.1	putative tail tape measure chaperone	ATE86020.1	Shigella phage Sf15
Cluster#113	MKTETKMINGKKVTIILLGARDGIRISMKLGKAVVPAFAQMFSGLTSKDGEAKIPFKELVEACFEKVDELDIDAMAETLFQGATVNDFPLKIDSYFQANYGEFIDFLAFALEANFGSFFEASIFKSLTSQQEA	MF327005.1	putative tape measure chaperone	AUV56261.1	Shigella phage Sf19
Cluster#113	MKTETKMINGKKVTIILLGARDGIRISMKLGKAVVPAFAQMFSGLTSKDGEAKIPFKELVEACFEKVDELDIDAMAETLFQGATVNDFPLKIDSYFQANYGEFIDFLAFALEANFGSFFEASIFKSLTSQQEA	MF327003.1	putative tape measure chaperone	AUV62782.1	Shigella phage Sf14
Cluster#113	MKTETKMINGKKVTIILLGARDGIRISMKLGKAVVPAFAQMFSGLTSKDGEAKIPFKELVEACFEKVDELDIDAMAETLFQGATVNDFPLKIDSYFQANYGEFIDFLAFALEANFGSFFEASIFKSLTSQQEA	MF158040.1	putative tape measure protein	ATE85802.1	Shigella phage Sf13
Cluster#113	MKTETKMINGKKVTIILLGARDGIRISMKLGKAVVPAFAQMFSGLTSKDGEVKVPFKELVEACFEKVDELDIDAMAETLFHGATVNDFPLKIDSYFQANYGEFIDFLAFALEANFGSFFEASIFKSLTSQQEG	KM236239.1	tape measure chaperone	AIW03805.1	Citrobacter phage Moogle
Cluster#113	MKTETKMINGKKVTIILLGARDGIRISMKLGKAVVPAFAQMFSGLTSKDGEAKIPFKELVEACFEKVDELDIDAMAETLFQGATVNDFPLKIDSYFQANYGEFIDFLAFALEANFGSFFEASIFKSLTSQQEA	MK562502.1	tape measure chaperone	QBP32833.1	Shigella phage KPS64
Cluster#113	MKTETKIINGKKVTIILLGAREGIKISMKLGKVVVPTFAQMMTSLAGKDGNADAPKVPFKELVEACFDKIDELNLDSMAELLFQGATVDDFPLKIDSYFQANYGEFIDFLAFALEANFGSFFEASIFKSLTSQEA	MK562505.1	tape measure chaperone	QBP33156.1	Shigella phage Silverhawkium
Cluster#113	MKTETKMINGKKVTIILLGARDGIRISMKLGKAVVPAFAQMFSGLTSTDGEVKVPFKELVEACFEKVDELDIDAMAETLFQGATVNDFPLKIDSYFQANYGEFIDFLAFALEANFGSFFEASIFKSLTSQQEG	KT001916.1	tape-measure chaperone	AKU44020.1	Citrobacter phage Michonne
Cluster#113	MKTETKMINGKKVTIILLGARDGIRISMKLGKAVVPAFAQMFSGLTSTDGEVKVPFKELVEACFEKVDELDIDAMAETLFQGATVNDFPLKIDSYFQANYGEFIDFLAFALEANFGSFFEASIFKSLTSQQEG	KT363872.2	tape-measure chaperone	ALA06886.1	Citrobacter phage Mordin
Cluster#114	MSSNIFRLADRLFNQPLLATESLAHSAATYVNNRLLGDVQAAVNFDKPKGEARSLLKVKDDIAIIPIMGGLTHRMTFIDAMCTGGLSSYEGLRRGFDEALADESIKTIVLHIDSGGGEASGCFELARHIMASRGQKKIIAYVDEFACSAAYALASSAEEIIASPDADVGSIGVIMVHQELTKAFEKNGVTINVIKAGEFKGMGSPFQALSEESKERLQKRINDTYATFTGFVAESRNLSEEAVKNTEANVYSAQEALELGLINSIMSQDDFLNYLQGSEEAPVSLNVNNSGEEMTEQEKQELEALRLQVAQMKAKEQEAALSDLTNKISASAEAFGFDAKEAATTILGAGLDNPLSVLFMNAMEGANQKLNEAIASHASAMEEKESEITKLKETAGAVL…	MH586731.1	capsid maturation protease	AXY86334.1	Salmonella phage Meda
Cluster#114	MSSNIFRLADRLFNQPLLATESLAHSAATYVNNRLLGDVQAAVNFDKPKGEARSLLKVKDDIAIIPIMGGLTHRMTFIDAMCTGGLSSYEGLRRGFDEALADESIKTIVLHIDSGGGEASGCFELARHIMASRGQKKIIAYVDEFACSAAYALASSAEEIIASPDADVGSIGVIMVHQELTKAFEKNGVTINVIKAGEFKGMGSPFQALSEESKERLQKRINDTYATFTGFVAESRNLSEEAVKNTEANVYSAQEALELGLINSIMSQDDFLNYLQGSEEAPVSLNVNNSGEEMTEQEKQELEALRLQVAQMKAKEQEAALSDLTNKISASAEAFGFDAKEVATTILGAGLDNPLSVLFMNAMEGANQKLNETIASHASAMEEKESEITKLKETAGAVL…	KM657822.1	head maturation protease	AIW02314.1	Escherichia phage vB_EcoM-VpaE1
Cluster#114	MSSNIFRLADRLFNQPLLATESLAHSAATYVNNRMLGEVQAAVNFDKPKGEARSLLKVKDDIAIIPIMGGLTHRMTFMDAMCTGGLSSYEGLRRGFDEAVADESIKTIVLHVDSGGGEASGCFELARHIMACRGKKKIIAYVDEFACSAAYALASSAEEIIASPDADVGSIGVIMVHQELTKAFEKSGVTINVIKAGEYKGMGSPFQALSEESKNRLQKRIDDTYGTFTSFVADSRNISEEAVKNTEANVYSAQEALELGLINSIMSQDDFLNYLQGSEEAPVSLNTNNSGEEMTEQEKQELEALRLQVAQMKAKEQEAALTDLTGKISASAEAFGFDAKEAATAILGAGLDNPLSVLFMNAMEGANQKLNETIASHASAMSEKDSEITKLKEAAGAVL…	KT001916.1	head maturation protease	AKU44029.1	Citrobacter phage Michonne
Cluster#114	MSSNIFRLADRLFNQPLLATESLAHSAATYVNNRMLGEVQAAVNFDKPKGEARSLLKVKDDIAIIPIMGGLTHRMTFMDAMCTGGLSSYEGLRRGFDEAVADESIKTIVLHVDSGGGEASGCFELARHIMACRGKKKIIAYVDEFACSAAYALASSAEEIIASPDADVGSIGVIMVHQELTKAFEKSGVTINVIKAGEYKGMGSPFQALSEESKNRLQKRIDDTYGTFTSFVADSRNISEEAVKNTEANVYSAQEALELGLINSIMSQDDFLNYLQGSEEAPVSLNTNNSGEEMTEQEKQELEALRLQVAQMKAKEQEAALTDLTGKISASAEAFGFDAKEAATAILGAGLDNPLSVLFMNAMEGANQKLNETIASHASAMSEKDSEITKLKEAAGAVL…	KT363872.2	head maturation protease	ALA06895.1	Citrobacter phage Mordin
Cluster#114	MSSNIFRLADRLFNQPLLATESLAHSAATYVNNRLLGEVQAAVNFDKPKGEARSLLKVKEDIAIIPIMGGLTHRMTFMDAMCTGGLSSYEGLRRGFDEALADESIKTIVLHVDSGGGEASGCFELARHIMASRGQKKIIAYVDEFACSAAYALASSAEEIIASPDADVGSIGVIMVHQELTKAFEKNGVTINVIKAGEFKGLGSPFQALSEESKNRLQKRIDDTYKTFTSFVADSRNISEEAVKNTEANVYSAQEALELGLINSIMSQDDFLNYLQGSEEAPVSLNTNNSGEEMTEQEKQELEALRLQVAQMKAKEQETVLTDLTGKISASAEAFGFDAKEAATTILGAGLDNPLSVLFMNAMEGANQKLNETIASHASAMSEKDSEITKLKETAGAVL…	MF158041.1	head maturation protease	ATE86029.1	Shigella phage Sf15
Cluster#114	MSSNIFRLADRLFNQPLLATESLAHSAATYVNNRLLGDVQAAVNFDKPKGEARSLLKVKDDIAIIPIMGGLTHRMTFIDAMCTGGLSSYEGLRRGFDEALADESIKTIVLHIDSGGGEASGCFELARHIMASRGQKKIIAYVDEFACSAAYALASSAEEIIASPDADVGSIGVIMVHQELTKAFEKNGVTINVIKAGEFKGMGSPFQALSEESKERLQKRINDTYATFTGFVAESRNLSEEAVKNTEANVYSAQEALELGLINSIMSQDDFLNYLQGSEEAPVSLNVNNSGEEMTEQEKQELEALRLQVAQMKAKEQEAALSDLTNKISASAEAFGFDAKEAATTILGAGLDNPLSVLFMNAMEGANQKLNETIASHASAMEEKESEITKLKETAGAVL…	MG646669.1	head maturation protease	AUM59189.1	Salmonella phage BPS17W1
Cluster#114	MSSNIFRLADRLFNQPLLATESLAHSAATYVNNRLLGDVQAAVNFDKPKGEARSLLKVKDDIAIIPIMGGLTHRMTFIDAMCTGGLSSYEGLRRGFDEALADESIKTIVLHIDSGGGEASGCFELARHIMASRGQKKIIAYVDEFACSAAYALASSAEEIIASPDADVGSIGVIMVHQELTKAFEKNGVTINVIKAGEFKGMGSPFQALSEESKERLQKRINDTYATFTGFVAESRNLSEEAVKNTEANVYSAQEALELGLINSIMSQDDFLNYLQGSEEAPVSLNVNNSGEEMTEQEKQELEALRLQVAQMKAKEQEAALSDLTNKISASAEAFGFDAKEAATTILGAGLDNPLSVLFMNAMEGANQKLNETIASHASAMEEKESEITKLKETAGAVL…	MG646672.1	head maturation protease	AUM59574.1	Salmonella phage BPS17L1
Cluster#114	MSSNIFRLADRLFNQPLLATESLAHSAATYVNNRLLGEVQAAVNFDKPKGEARSLLKVKEDIAIIPIMGGLTHRMTFMDAMCTGGLSSYEGLRRGFDEALADESIKTIVLHVDSGGGEASGCFELARHIMASRGQKKIIAYVDEFACSAAYALASSAEEIIASPDADVGSIGVIMVHQELTKAFEKNGVTINVIKAGEFKGMGSPFQALSEESKNRLQKRIDDTYKTFTSFVADSRNISEEAVKNTEANVYSAQEALELGLINSIMSQDDFLNYLQGSEEAPVSLNTNNSGEEMTEQEKQELEALRLQVAQMKAKEQEAVLTDLTGKISASAEAFGFDAKEAATAILGAGLDNPLSVLFMNAMEGANQKLNETIASHASAMSEKDSEITKLKETAGAVL…	MF327005.1	head maturation protease	AUV56252.1	Shigella phage Sf19
Cluster#114	MSSNIFRLADRLFNQPLLATESLAHSAATYVNNRLLGEVQAAVNFDKPKGEARSLLKVKEDIAIIPIMGGLTHRMTFMDAMCTGGLSSYEGLRRGFDEALADESIKTIVLHVDSGGGEASGCFELARHIMASRGQKKIIAYVDEFACSAAYALASSAEEIIASPDADVGSIGVIMVHQELTKAFEKNGVTINVIKAGEFKGMGSPFQALSEESKNRLQKRIDDTYKTFTSFVADSRNISEEAVKNTEANVYSAQEALELGLINSIMSQDDFLNYLQGSEEAPVSLNTNNSGEEMTEQEKQELEALRLQVAQMKAKEQEAVLTDLTGKISASAEAFGFDAKEAATAILGAGLDNPLSVLFMNAMEGANQKLNETIASHASAMSEKDSEITKLKEAAGAVL…	MF327003.1	head maturation protease	AUV62773.1	Shigella phage Sf14
Cluster#114	MSSNIFRLADRLFNQPLLATESLAHSAATYVNNRLLGEVQAAVNFDKPKGEARSLLKVKEDIAIIPIMGGLTHRMTFMDAMCTGGLSSYEGLRRGFDEALADESIKTIVLHVDSGGGEASGCFELARHIMASRGQKKIIAYVDEFACSAAYALASSAEEIIASPDADVGSIGVIMVHQELTKAFEKNGVTINVIKAGEFKGMGSPFQALSEESKNRLQKRIDDTYKTFTSFVADSRNISEEAVKNTEANVYSAQEALELGLINSIMSQDDFLNYLQGSEEAPVSLNTNNSGEEMTEQEKQELEALRLQVAQMKAKEQETVLTDLTGKISASAEAFGFDAKEAATAILGAGLDNPLSVLFMNAMEGANQKLNETIASHASAMSEKDSEITKLKETAGAVL…	MK562502.1	head maturation protease	QBP32842.1	Shigella phage KPS64
Cluster#114	MSSNIFRLADRLFNQPLLATESLAHSAATYVNNRLLGEVQAAVNFDKPKGEARSLLKVKDDIAIIPIMGGLTHRMTFMDAMCTGGLSSYEGLRRGFDEALADESIKTIVLHVDSGGGEASGCFELARHIVASRGKKKIVAYVDEFACSAAYALACSADEVIASPDADVGSIGVIMVHQELTKAFEKNGVTINVIKAGEFKGLGSPFQALSEESKTRLQQRINDTYNTFTGFVADARNISEEAVKNTEANVYSAQEALELGLINSIMSQDDFLNYLQGSDEAPVSLNVNNSGEEMTEQEKQELEALRAQVAQMKAKEQEKTMSELTGKISASAEAFGFDATEAAQAILGAGLDNPLSVLFMNAMEGANQKLNETIAAHASALSEKDSEITKLKETAGAVL…	MK562504.1	head maturation protease	QBP33032.1	Enterobacteria phage CHB7
Cluster#114	MSSNIFRLADRLFNQPLLATESLAHSAATYVNNRLLGEVQAAVNFDKPKGEARSLLKVKDDIAIIPIMGGLTHRMTFMDAMCTGGLSSYEGLRRGFDEALADESIKTIVLHVDSGGGEASGCFELARHIMASRGQKKIIAYVDEFACSAAYALASSAEEIIASPDADVGSIGVIMVHQELTKAFEKNGVTINVIKAGEFKGMGSPFQALSEESKERLQKRINDTYSTFTGFVAESRNISEEAVKNTEANVYSAQEALELGLINSIMSQDDFLNYLQGSEEAPVSLNVNNSGEEMTEQEKQELEALRLQVAQMKAKEQEAALSDLTGKISASAEAFGFDAKEAATAILGAGLDNPLSVLFMNAMEGANQKLNETIASHASAMEEKDSEITKLKETAGAVL…	MK562505.1	head maturation protease	QBP33165.1	Shigella phage Silverhawkium
Cluster#114	MSSNIFRLADRLFNQPLLATESLAHSAATYVNNRLLGDVQAAVNFDKPKGEARSLLKVKDDIAIIPIMGGLTHRMTFIDAMCTGGLSSYEGLRRGFDEALADESIKTIVLHIDSGGGEASGCFELARHIMASRGQKKIIAYVDEFACSAAYALASSAEEIIASPDADVGSIGVIMVHQELTKAFEKNGVTINVIKAGEFKGMGSPFQALSEESKERLQKRINDTYATFTGFVAESRNLSEEAVKNTEANVYSAQEALELGLINSIMSQDDFLNYLQGSEEAPVSLNVNNSGEEMTEQEKQELEALRLQVAQMKAKEQEAALSDLTNKISASAEAFGFDAKEAATTILGAGLDNPLSVLFMNAMEGANQKLNETIASHASAMEEKESEITKLKETAGAVL…	MK962758.1	head maturation protease	QEG06715.1	Shigella phage JK55
Cluster#114	MSSNIFRLADRLFNQPLLATESLAHSAATYVNNRLLGDVQAAVNFDKPKGEARSLLKVKDDIAIIPIMGGLTHRMTFIDAMCTGGLSSYEGLRRGFDEALADESIKTIVLHIDSGGGEASGCFELARHIMASRGQKKIIAYVDEFACSAAYALASSAEEIIASPDADVGSIGVIMVHQELTKAFEKSGVTINVIKAGEFKGMGSPFQALSEESKERLQKRINDTYATFTGFVAESRNLSEEAVKNTEANVYSAQEALELGLINSIMSQDDFLNYLQGSEEAPVSLNVNNSGEEMTEQEKQELEALRLQVAQMKAKEQEAALSDLTNKISASAEAFGFDAKEAATTILGAGLDNPLSVLFMNVMEGANQKLNETIASHASAMEEKESEITKLKETAGAVL…	MN227145.1	head maturation protease	QEP52897.1	Salmonella phage BPSELC-1
Cluster#114	MSSNIFRLADRLFNQPLLATESLAHSAATYVNNRLLGDVQAAVNFDKPKGEARSLLKVKDDIAIIPIMGGLTHRMTFIDAMCTGGLSSYEGLRRGFDEALADESIKTIVLHIDSGGGEASGCFELARHIMASRGQKKIIAYVDEFACSAAYALASSAEEIIASPDADVGSIGVIMVHQELTKAFEKNGVTINVIKAGEFKGMGSPFQALSEESKERLQKRINDTYATFTGFVAESRNLSEEAVKNTEANVYSAQEALELGLINSIMSQDDFLNYLQGSEEAPVSLNVNNSGEEMTEQEKQELEALRLQVAQMKAKEQEAALSDLTNKISASAEAFGFDAKEAATTILGAGLDNPLSVLFMNAMEGANQKLNETIASHASAMEEKESEITKLKETAGAVL…	MN850566.1	head maturation protease	QHR65172.1	Escherichia phage garuso
Cluster#114	MSSNIFRLADRLFNQPLLATESLAHSAATYVNNRLLGDVQAAVNFDKPKGEARSLLKVKDDIAIIPIMGGLTHRMTFIDAMCTGGLSSYEGLRRGFDEALADESIKTIVLHIDSGGGEASGCFELARHIMASRGQKKIIAYVDEFACSAAYALASSAEEIIASPDADVGSIGVIMVHQELTKAFEKNGVTINVIKAGEFKGMGSPFQALSEESKERLQKRINDTYATFTGFVAESRKLSEEAVKNTEANVYSAQEALELGLINSIMSQDDFLNYLQGSEEAPVSLNVNNSGEEMTEQEKQELEALRLQVAQMKAKEQEAALSDLTNKISASAEAFGFDAKEAATTILGAGLDNPLSVLFMNAMEGANQKLNETIASHASAMEEKESEITKLKETAGAVL…	MN850585.1	head maturation protease	QHR67744.1	Escherichia phage skuden
Cluster#114	MSSNIFRLADRLFNQPLLATESLAHSAATYVNNRLLGDVQAAVNFDKPKGEARSLLKVKDDIAIIPIMGGLTHRMTFIDAMCTGGLSSYEGLRRGFDEALADESIKTIVLHIDSGGGEASGCFELARHIMASRGQKKIIAYVDEFACSAAYALASSAEEIIASPDADVGSIGVIMVHQELTKAFEKNGVTINVIKAGEFKGMGSPFQALSEESKERLQKRINDTYATFTGFVAESRNLSEEAVKNTEANVYSAQEALELGLINSIMSQDDFLNYLQGSEEAPVSLNVNNSGEEMTEQEKQELEALRLQVAQMKAKEQEAALSDLTNKISASAEAFGFDAKEAATTILGAGLDNPLSVLFMNAMEGANQKLNETVASHASAMEEKESEITKLKETAGAVL…	MN850603.1	head maturation protease	QHR70027.1	Escherichia phage pinkbiff
Cluster#114	MSSNIFRLADRLFNQPLLATESLAHSAATYVNNRLLGDVQAAVNFDKPKGEARSLLKVKDDIAIIPIMGGLTHRMTFIDAMCTGGLSSYEGLRRGFDEALADESIKTIVLHIDSGGGEASGCFELARHIMASRGQKKIIAYVDEFACSAAYALASSAEEIIASPDADVGSIGVIMVHQELTKAFEKNGVTINVIKAGEFKGMGSPFQALSEESKERLQKRINDTYATFTGFVAESRNLSEEAVKNTEANVYSAQEALELGLINSIMSQDDFLNYLQGSEEAPVSLNVNNSGEEMTEQEKQELEALRLQVAQMKAKEQEAALSDLTNKISASAEAFGFDAKEAATTILGAGLDNPLSVLFMNAMEGANQKLNETIASHASAMEEKESEITKLKETAGAVL…	MN850610.1	head maturation protease	QHR70904.1	Escherichia phage Andreotti
Cluster#114	MSSNIFRLADRLFNQPLLATESLAHSAATYVNNRLLGDVQAAVNFDKPKGEARSLLKVKDDIAIIPIMGGLTHRMTFIDAMCTGGLSSYEGLRRGFDEALADESIKTIVLHIDSGGGEASGCFELARHIMASRGQKKIIAYVDEFACSAAYALASSAEEIIASPDADVGSIGVIMVHQELTKAFEKNGVTINVIKAGEFKGMGSPFQALSEESKERLQKRINDTYATFTGFVAESRNLSEEAVKNTEANVYSAQEALELGLINSIMSQDDFLNYLQGSEEAPVSLNVNNSGEEMTEQEKQELEALRLQVAQMKAKEQEAALSDLTNKISASAEAFGFDAKEAATTILGAGLDNPLSVLFMNAMEGANQKLNETIASHASAMEEKESEITKLKETAGAVL…	MN850614.1	head maturation protease	QHR71459.1	Escherichia phage adrianh
Cluster#114	MSSNIFRLADRLFNQPLLATESLAHSAATYVNNRLLGDVQAAVNFDKPKGEARSLLKVKDDIAIIPIMGGLTHRMTFIDAMCTGGLSSYEGLRRGFDEALADESIKTIVLHIDSGGGEASGCFELARHIMASRGQKKIIAYVDEFACSAAYALASSAEEIIASPDADVGSIGVIMVHQELTKAFEKNGVTINVIKAGEFKGMGSPFQALSEESKERLQKRINDTYATFTGFVAESRNLSEEAVKNTEANVYSAQEALELGLINSIMSQDDFLNYLQGSEEAPVSLNVNNSGEEMTEQEKQELEALRLQVAQMKAKEQEAALSDLTNKISASAEAFGFDAKEAATAILGAGLDNPLSVLFMNAMEGANQKLNETIASHASAMEEKESEITKLKETAGAVL…	MN850619.1	head maturation protease	QHR72255.1	Escherichia phage finno
Cluster#114	MSSNIFRLADRLFNQPLLATESLAHSAATYVNNRLLGDVQAAVNFDKPKGEARSLLKVKDDIAIIPIMGGLTHRMTFIDAMCTGGLSSYEGLRRGFDEALADESIKTIVLHIDSGGGEASGCFELARHIMASRGQKKIIAYVDEFACSAAYALASSAEEIIASPDADVGSIGVIMVHQELTKAFEKNGVTINVIKAGEFKGMGSPFQALSEESKERLQKRINDTYATFTGFVAESRNLSEEAVKNTEANVYSAQEALELGLINSIMSQDDFLNYLQGSEEAPVSLNVNNSGEEMTEQEKQELEALRLQVAQMKAKEQEAALSDLTNKISASAEAFGFDAKEAATTILGAGLDNPLSVLFMNAMEGANQKLNETIASHASAMEEKESEITKLKETAGAVL…	MN850637.1	head maturation protease	QHR74499.1	Escherichia phage warpig
Cluster#114	MSSNIFRLADRLFNQPLLATESLAHSAATYVNNRLLGDVQAAVNFDKPKGEARSLLKVKDDIAIIPIMGGLTHRMTFIDAMCTGGLSSYEGLRRGFDEALADESIKTIVLHIDSGGGEASGCFELARHIMASRGQKKIIAYVDEFACSAAYALASSAEEIIASPDADVGSIGVIMVHQELTKAFEKNGVTINVIKAGEFKGMGSPFQALSEESKERLQKRINDTYATFTGFVAESRNLSEEAVKNTEANVYSAQEALELGLINSIMSQDDFLNYLQGSEEAPVSLNVNNSGEEMTEQEKQELEALRLQVAQMKAKEQEAALSDLTNKISASAEAFGFDAKEAATTILGAGLDNPLSVLFMNAMEGANQKLNETIASHASAMEEKESEITKLKETAGAVL…	MN850644.1	head maturation protease	QHR75298.1	Escherichia phage ekra
Cluster#114	MSSNIFRLADRLFNQPLLATESLAHSAATYVNNRLLGDVQAAVNFDKPKGDARSLLKVKDDIAIIPIMGGLTHRMTFIDAMCTGGLSSYEGLRRGFDEALADESIKTIVLHIDSGGGEASGCFELARHIMASRGQKKIIAYVDEFACSAAYALASSAEEIIASPDADVGSIGVIMVHQELTKAFEKNGVTINVIKAGEFKGMGSPFQALSEESKERLQKRINDTYATFTGFVAESRNLSEEAVKNTEANVYSAQEALELGLINSIMSQDDFLNYLQGSEEAPVSLNVNNSGEEMTEQEKQELEALRLQVAQMKAKEQEAALSDLTNKISASAEAFGFDAKEAATTILGAGLDNPLSVLFMNAMEGANQKLNETIASHASAMEEKESEITKLKETAGAVL…	MN850647.1	head maturation protease	QHR75820.1	Escherichia phage tootiki
Cluster#114	MSSNIFRLADRLFNQPLLATESLAHSAATYVNNRLLGDVQAAVNFDKPKGEARSLLKVKDDIAIIPIMGGLTHRMTFIDAMCTGGLSSYEGLRRGFDEALADESIKTIVLHIDSGGGEASGCFELARHIMASRGQKKIIAYVDEFACSAAYALASSAEEIIASPDADVGSIGVIMVHQELTKAFEKNGVTINVIKAGEFKGMGSPFQALSEESKERLQKRINDTYATFTGFVAESRNLSEEAVKNTEANVYSAQEALELGLINSIMSQDDFLNYLQGSEEAPVSLNVNNSGEEMTEQEKQELEALRLQVAQMKAKEQEAALSDLTNKISASAEAFGFDAKEAATTILGAGLDNPLSVLFMNAMEGANQKLNETIASHASAMEEKESEITKLKETAGAVL…	MN850631.1	head maturation protease	QIG66651.1	Escherichia phage mio
Cluster#114	MSSNIFRLADRLFNQPLLATESLAHSAATYVNNRLLGDVQAAVNFDKPKGEARSLLKVKDDIAIIPIMGGLTHRMTFIDAMCTGGLSSYEGLRRGFDEALADESIKTIVLHIDSGGGEASGCFELARHIMASRGQKKIIAYVDEFACSAAYALASSAEEIIASPDADVGSIGVIMVHQELTKAFEKNGVTINVIKAGEFKGMGSPFQALSEESKERLQKRINDTYATFTGFVAESRNLSEEAVKNTEANVYSAQEALELGLINSIMSQDDFLNYLQGSEEAPVSLNVNNSGEEMTEQEKQELEALRLQVAQMKAKEQEAALSDLTNKISASAEAFGFDAKEAATTILGAGLDNPLSVLFMNAMEGANQKLNETIASHASAMEEKESEITKLKETAGAVL…	MW006474.1	head maturation protease	QPI14110.1	Salmonella phage GEC vB B1
Cluster#114	MSSNIFRLADRLFNQPLLATESLAHSAATYVNNRLLGDVQAAVNFDKPKGEARSLLKVKDDIAIIPIMGGLTHRMTFIDAMCTGGLSSYEGLRRGFDEALADESIKTIVLHIDSGGGEASGCFELARHIMASRGQKKIIAYVDEFACSAAYALASSAEEIIASPDADVGSIGVIMVHQELTKAFEKNGVTINVIKAGEFKGMGSPFQALSEESKERLQKRINDTYATFTGFVAESRNLSEEAVKNTEANVYSAQEALELGLINSIMSQDDFLNYLQGSEEAPVSLNVNNSGEEMTEQEKQELEALRLQVAQMKAKEQEAALSDLTNKISASAEAFGFDAKEAATTILGAGLDNPLSVLFMNAMEGANQKLNETIASHASAMEEKESEITKLKETAGAVL…	OK040807.1	head maturation protease	UCJ01351.1	Escherichia phage C600M2
Cluster#114	MSSNIFRLADRLFNQPLLATESLAHSAATYVNNRLLGDVQAAVNFDKPKGEARSLLKVKDDIAIIPIMGGLTHRMTFIDAMCTGGLSSYEGLRRGFDEALADESIKTIVLHIDSGGGEASGCFELARHIMASRGQKKIIAYVDEFACSAAYALASSAEEIIASPDADVGSIGVIMVHQELTKAFEKNGVTINVIKAGEFKGMGSPFQALSEESKERLQKRINDTYATFTGFVAESRNLSEEAVKNTEANVYSAQEALELGLINSIMSQDDFLNYLQGSEEAPVSLNVNNSGEEMTEQEKQELEALRLQVAQMKAKEQEAALSDLTNKISASAEAFGFDAKEAATTILGAGLDNPLSVLFMNAMEGANQKLNETIASHASAMEEKESEITKLKETAGAVL…	MZ150758.1	head-tail preconnector protein	QVW09113.1	Salmonella phage S19cd
Cluster#114	MSSNIFRLADRLFNQPLLATESLAHSAATYVNNRLLGDVQAAVNFDKPKGEARSLLKVKDDIAIIPIMGGLTHRMTFIDAMCTGGLSSYEGLRRGFDEALADESIKTIVLHIDSGGGEASGCFELARHIMASRGQKKIIAYVDEFACSAAYALASSAEEIIASPDADVGSIGVIMVHQELTKAFEKNGVTINVIKAGEFKGMGSPFQALSEESKERLQKRINDTYATFTGFVAESRNLSEEAVKNTEANVYSAQEALELGLINSIMSQDDFLNYLQGSEEAPVSLNVNNSGEEMTEQEKQELEALRLQVAQMKAKEQEAALLDLTNKISASAEAFGFDAKEAATTILGAGLDNPLSVLFMNAMEGANQKLNETIASHASAMEEKESEITKLKETAGAVL…	MN994498.1	hypothetical protein	QIN92488.1	Phage NBEco004
Cluster#114	MSSNIFRLADRLFNQPLLATESLAHSAATYVNNRLLGDVQTAVNFDKPKGEARSLLKVKDDIAIIPIMGGLTHRMTFIDAMCTGGLSSYEGLRRGFDEALADKSIKTIVLHIDSGGGEASGCFELARHIMASRGQKKIIAYVDEFACSAAYALASSAEEIIASPDADVGSIGVIMVHQELTKAFEKNGVTINVIKAGEFKGMGSPFQALSEESKERLQKRINDTYATFTGFVAESRNLSEEAVKNTEANVYSAQEALELGLINSIMSQDDFLNYLQGSEEAPVSLNVNNSGEEMTEQEKQELEALRLQVAQMKAKEQEAALSDLTNKISASAEAFGFDAKEAATTILGAGLDNPLSVLFMNAMEGANQKLNETIASHASAMEEKESEITKLKETAGAVL…	MN994503.1	hypothetical protein	QIN92968.1	Phage NBSal004
Cluster#114	MSSNIFRLADRLFNQPLLATESLAHSAATYVNNRLLGDVQAAVNFDKPKGDARSLLKVKDDIAIIPIMGGLTHRMTFIDAMCTGGLSSYEGLRRGFDEALADESIKTIVLHIDSGGGEASGCFELARHIMASRGQKKIIAYVDEFACSAAYALASSAEEIIASPDADVGSIGVIMVHQELTKAFEKNGVTINVIKAGEFKGMGSPFQALSEESKERLQKRINDTYATFTGFVAESRNLSEEAVKNTEANVYSAQEALELGLINSIMSQDDFLNYLQGSEEAPVSLNVNNSGEEMTEQEKQELEALRLQVAQMKAKEQEAALSDLTNKISASAEAFGFDAKEAATTILGAGLDNPLSVLFMNAMEGANQKLNETIASHASAMEEKESEITKLKETAGAVL…	MN994499.1	hypothetical protein	QIQ68361.1	Phage NBEco005
Cluster#114	MSSNIFRLADRLFNQPLLATESLAHSAATYVNNRLLGDVQAAVNFDKPKGEARSLXKVKDDIAIIPIMGGLTHRMTFIDAMCTGGLSSYEGLRRGFDEALADESIKTIVLHIDSGGGEASGCFELARHIMASRGQKKIIAYVDEFACSAAYALASSAEEIIASPDADVGSIGVIMVHQELTKAFEKNGVTINVIKAGEFKGMGSPFQALSEESKERLQKRINDTYATFTGFVAESRNLSEEAVKNTEANVYSAQEALELGLINSIMSQDDFLNYLQGSEEAPVSLNVNNSGEEMTEQEKQELEALRLQVAQMKAKEQEAALSDLTNKISASAEAFGFDAKEAATTILGAGLDNPLSVLFMNAMEGANQKLNETIASHASAMEEKESEITKLKETAGAVL…	JX560968.1	periplasmic serine protease	AFU62365.1	Escherichia phage EC6
Cluster#114	MSSNIFRLADRLFNQPLLATESLAHSAATYVNNRLLGDVQAAVNFDKPKGEARSLLKVKDDIAIIPIMGGLTHRMTFIDAMCTGGLSSYEGLRRGFDEALADESIKTIVLHIDSGGGEASGCFELARHIMASRGQKKIIAYVDEFACSAAYALASSAEEIIASPDADVGSIGVIMVHQELTKAFEKNGVTINVIKAGEFKGMGSPFQALSEESKERLQKRINDTYATFTGFVAESRNLSEEAVKNTEANVYSAQEALELGLINSIMSQDDFLNYLQGSEEAPVSLNVNNSGEEMTEQEKQELEALRLQVAQMKAKEQEAALSDLTNKISASAEAFGFDAKEAATTILGAGLDNPLSVLFMNAMEGANQKLNETIASHASAMEEKESEITKLKETAGAVL…	LC519489.1	phage capsid protein	BBU53661.1	Escherichia phage SP22
Cluster#114	MSSNIFRLADRLFNQPLLATESLAHSAATYVNNRLLGDVQAAVNFDKPKGEARSLLKVKDDIAIIPIMGGLTHRMTFIDAMCTGGLSSYEGLRRGFDEALADESIKTIVLHIDSGGGEASGCFELARHIMASRGQKKIIAYVDEFACSAAYALASSAEEIIASPDADVGSIGVIMVHQELTKAFEKNGVTINVIKAGEFKGMGSPFQALSEESKERLQKRINDTYATFTGFVAESRNLSEEAVKNTEANVYSAQEALELGLINSIMSQDDFLNYLQGSEEAPVSLNVNNSGEEMTEQEKQELEALRLQVAQMKAKEQEAALSDLTNKISASAEAFGFDAKEAATTILGAGLDNPLSVLFMNAMEGANQKLNETIASHASAMEEKESEITKLKETAGAVL…	LC473039.1	phage protein	BBJ27074.1	Escherichia phage L27
Cluster#114	MSSNIFRLADRLFNQPLLATESLAHSAATYVNNRLLGDVQAAVNFDKPKGEARSLLKVKDDIAIIPIMGGLTHRMTFMDAMCTGGLSSYEGLRRGFDEAVADESIKTIVLHVDSGGGEASGCFELARHIMACRGKKKIIAYVDEFACSAAYALASSAEEIIASPDADVGSIGVIMVHQELTKAFEKNGVTINVIKAGEFKGMGSPFQALSEESKNRLQKRIDDTYETFTSFVADSRNISEEAVKNTEANVYSAQEALELGLINSIMSQDDFLNYLQGSEEAPVSLNTNNSGEEMTEQEKQELEALRLQVAQMKAKEQEAALTDLTGKISASAEAFGFDAKEAATAILGAGLDNPLSVLFMNVMEGANQKLNETIASHASAMSEKDSEITKLKEAAGAVL…	KM236239.1	prohead protease	AIW03814.1	Citrobacter phage Moogle
Cluster#114	MSSNIFRLADRLFNQPLLATESLAHSAATYVNNRLLGDVQAAVNFDKPKGEARSLLKVKDDIAIIPIMGGLTHRMTFIDAMCTGGLSSYEGLRRGFDEALADESIKTIVLHIDSGGGEASGCFELARHIMASRGQKKIIAYVDEFACSAAYALASSAEEIIASPDADVGSIGVIMVHQELTKAFEKNGVTINVIKAGEFKGMGSPFQALSEESKERLQKRINDTYATFTGFVAESRNLSEEAVKNTEANVYSAQEALELGLINSIMSQDDFLNYLQGSEEAPVSLNVNNSGEEMTEQEKQELEALRLQVAQMKAKEQEAALSDLTNKISASAEAFGFDAKEAATTILGAGLDNPLSVLFMNAMEGANQKLNETIASHASAMEEKESEITKLKETAGAVL…	KP143762.1	prohead protease	AJF40609.1	Salmonella phage Mushroom
Cluster#114	MSSNIFRLADRLFNQPLLATESLAHSAATYVNNRLLGEVQAAVNFDKPKGEARSLLKVKEDIAIIPIMGGLTHRMTFMDAMCTGGLSSYEGLRRGFDEALADESIKTIVLHVDSGGGEASGCFELARHIMASRGQKKIIAYVDEFACSAAYALASSAEEIIASPDADVGSIGVIMVHQELTKAFEKNGVTINVIKAGEFKGMGSPFQALSEESKNRLQKRIDDTYKTFTSFVADSRNISEEAVKNTEANVYSAQEALELGLINSIMSQDDFLNYLQGSEEAPVSLNTNNSGEEMTEQEKQELEALRLQVAQMKAKEQETVLTDLTGKISASAEAFGFDAKEAATTILGAGLDNPLSVLFMNAMEGANQKLNETIASHASAMSEKDSEITKLKETAGAVL…	MF158040.1	prohead protease	ATE85811.1	Shigella phage Sf13
Cluster#114	MSSNIFRLADRLFNQPLLATESLAHSAATYVNNRLLGEVQAAVNFDKPKGEARSLLKVKDDIAIIPIMGGLTHRMTFMDAMCTGGLSSYEGLRRGFDEALADESIKTIVLHVDSGGGEASGCFELARHIVASRGKKKIVAYVDEFACSAAYALACSADEVIASPDADVGSIGVIMVHQELTKAFEKNGVTINVIKAGEFKGLGSPFQALSEESKTRLQQRINDTYNTFTGFVADARNISEEAVKNTEANVYSAQEALELGLINSIMSQDDFLNYLQGSDEAPVSLNVNNSGEEMTEQEKQELEALRAQVAQMKAKEQEKTMSELTGKISASAEAFGFDATEAAQAILGAGLDNPLSVLFMNAMEGANQKLNETIAAHASALSEKDSEITKLKETAGAVL…	MN850587.1	prohead protease	QHR67992.1	Escherichia phage mistaenkt
Cluster#114	MSSNIFRLADRLFNQPLLATESLAHSAATYVNNRLLGDVQAAVNFDNPKGDARSLLKVKDDIAIIPIMGGLTHRMTFIDAMCTGGLSSYEGLRRGFDEALADESIKTIVLHIDSGGGEASGCFELARHIMASRGQKKIIAYVDEFACSAAYALASSAEEIIASPDADVGSIGVIMVHQELTKAFEKNGVTINVIKAGEFKGMGSPFQALSEESKERLQKRINDTYATFTGFVAESRNLSEEAVKNTEANVYSAQEALELGLINSIMSQDDFLNYLQGSEEAPVSLNVNNSGEEMTEQEKQELEALRLQVAQMKAKEQEAALSDLTNKISASAEAFGFDAKEAATTILGAGLDNPLSVLFMNAMEGANQKLNETIASHASAMEEKESEITKLKETAGAVL…	MT833282.1	prohead protease	QNR52066.1	Escherichia coli phage vB_EcoM_Shy
Cluster#114	MSSNIFRLADRLFNQPLLATESLAHSAATYVNNRLLGDVQAAVNFDKPKGEARSLLKVKDDIAIIPIMGGLTHRMTFIDAMCTGGLSSYEGLRRGFDEALADESIKTIVLHIDSGGGEASGCFELARHIMASRGQKKIIAYVDEFACSAAYALASSAEEIIASPDADVGSIGVIMVHQELTKAFEKNGVTINVIKAGEFKGMGSPFQALSVESKERLQKRINDTYATFTGFVAESRNLSEEAVKNTEANVYSAQEALELGLINSIMSQDDFLNYLQGSEEAPVSLNVNNSGEEMTEQEKQELEALRLQVAQMKAKEQEAALSDLTNKISASAEAFGFDAKEAATTILGAGLDNPLSVLFMNAMEGANQKLNETIASHASAMEEKESEITKLKETAGAVL…	JN225449.1	protease	AFQ96181.1	Enterobacteriaphage UAB_Phi87
Cluster#114	MSSNIFRLADRLFNQPLLATESLAHSAATYVNNRLLGDVQAAVNFDKPKGEARSLLKVKDDIAIIPIMGGLTHRMTFIDAMCTGGLSSYEGLRRGFDEALADESIKTIVLHIDSGGGEASGCFELARHIMASRGQKKIIAYVDEFACSAAYALASSAEEVIASPDADVGSIGVIMVHQELTKAFEKNGVTINVIKAGEFKGMGSPFQALSEESKERLQKRINDTYATFTGFVAESRNLSEEAVKNTEANVYSAQEALELGLINSIMSQDDFLNYLQGSEEAPVSLNVNNSGEEMTEQEKQELEALRLQVAQMKAKEQEAALSDLTNKISASAEAFGFDAKEAATTILGAGLDNPLSVLFMNAMEGANQKLNETIASHASAMEEKESEITKLKETAGAVL…	MN481367.1	protease 4	QGF20830.1	Salmonella phage D1-2
Cluster#114	MSSNIFRLADRLFNQPLLATESLAHSAATYVNNRLLGDVQAAVNFDKPKGEARSLLKVKDDIAIIPIMGGLTHRMTFIDAMCTGGLSSYEGLRRGFDEALADESIKTIVLHIDSGGGEASGCFELARHIMASRGQKKIIAYVDEFACSAAYALASSAEEIIASPDADVGSIGVIMVHQELTKAFEKNGVTINVIKAGEFKGMGSPFQALSEESKERLQKRINDTYATFTGFVAESRNLSEEAVKNTEANVYSAQEALELGLINSIMSQDDFLNYLQGSEEAPVSLNVNNSGEEMTEQEKQELEALRLQVAQMKAKEQEAALSDLTNKISASAEAFGFDAKEAATTILGAGLDNPLSVLFMNAMEGANQKLNETIASHASAMEEKESEITKLKETAGAVL…	EU877232.1	putative head maturation protease	ACJ71875.1	Escherichia phage wV8
Cluster#114	MSSNIFRLADRLFNQPLLATESLAHSAATYVNNRLLGDVQAAVNFDKPKGEARSLLKVKDDIAIIPIMGGLTHRMTFIDAMCTGGLSSYEGLRRGFDEALADESIKTIVLHIDSGGGEASGCFELARHIMASRGQKKIIAYVDEFACSAAYALASSAEEIIASPDADVGSIGVIMVHQELTKAFEKNGVTINVIKAGEFKGMGSPFQALSEESKERLQKRINDTYATFTGFVAESRNLSEEAVKNTEANVYSAQEALELGLINSIMSQDDFLNYLQGSEEAPVSLNVNNSGEEMTEQEKQELEALRLQVAQMKAKEQEAALSDLTNKISASAEAFGFDAKEAATTILGAGLDNPLSVLFMNAMEGANQKLNETIASHASAMEEKESEITKLKETAGAVL…	GU169904.1	putative head maturation protease	ACZ55514.1	Staphylococcus phage SA1
Cluster#114	MSSNIFRLADRLFNQPLLATESLAHSAATYVNNRLLGDVQAAVNFDKPKGEARSLLKVKDDIAIIPIMGGLTHRMTFIDAMCTGGLSSYEGLRRGFDEALADESIKTIVLHIDSGGGEASGCFELARHIMASRGQKKIIAYVDEFACSAAYALASSAEEIIASPDADVGSIGVIMVHQELTKAFEKNGVTINVIKAGEFKGMGSPFQALSEESKERLQKRINDTYATFTGFVAESRNLSEEAVKNTEANVYSAQEALELGLINSIMSQDDFLNYLQGSEEAPVSLNVNNSGEEMTEQEKQELEALRLQVAQMKAKEQEAALSDLTNKISASAEAFGFDAKEAATTILGAGLDNPLSVLFMNAMEGANQKLNETIASHASAMEEKESEITKLKETAGAVL…	KP010413.1	putative head maturation protease	AJT60632.1	Salmonella phage vB_SPuM_SP116
Cluster#114	MSSNIFRLADRLFNQPLLATESLAHSAATYVNNRLLGEVQAAVNFDKPKGEARSLLKVKDDIAIIPIMGGLTHRMTFMDAMCTGGLSSYEGLRRGFDEALADESIKTIVLHVDSGGGEASGCFELARHIVASRGKKKIVAYVDEFACSAAYALACSADEVIASPDADVGSIGVIMVHQELTKAFEKNGVTINVIKAGEFKGLGSPFQALSEESKTRLQQRINDTYNTFTGFVADARNISEEAVKNTEANVYSAQEALELGLINSIMSQDDFLNYLQGSDEAPVSLNVNNSGEEMTEQEKQELEALRAQVAQMKAKEQEKTMSELTGKISASAEAFGFDATEAAQAILGAGLDNPLSVLFMNAMEGANQKLNETIASHASAMSEKDTEITKLKETAGAVL…	KT454805.2	putative head maturation protease	ALH47035.1	Escherichia phage SUSP1
Cluster#114	MSSNIFRLADRLFNQPLLATESLAHSAATYVNNRLLGDVQAAVNFDKPKGEARSLLKVKDDIAIIPIMGGLTHRMTFIDAMCTGGLSSYEGLRRGFDEALADESIKTIVLHIDSGGGEASGCFELARHIMASRGQKKIIAYVDEFACSAAYALASSAEEIIASPDADVGSIGVIMVHQELTKAFEKNGVTINVIKAGEFKGMGSPFQALSEESKERLQKRINDTYATFTGFVAESRNLSEEAVKNTEANVYSAQEALELGLINSIMSQDDFLNYLQGSEEAPVSLNVNNSGEEMTEQEKQELEALRLQVAQMKAKEQEAALSDLTNKISASAEAFGFDAKEAATTILGAGLDNPLSVLFMNAMEGANQKLNETIASHASAMEEKESEITKLKETAGAVL…	KX377933.1	putative head maturation protease	ANT42115.1	Escherichia phage vB_EcoM_Alf5
Cluster#114	MSSNIFRLADRLFNQPLLATESLAHSAATYVNNRLLGDVQAAVNFDKPKGEARSLLKVKDDIAIIPIMGGLTHRMTFIDAMCTGGLSSYEGLRRGFDEALADESIKTIVLHIDSGGGEASGCFELARHIMASRGQKKIIAYVDEFACSAAYALASSAEEIIASPDADVGSIGVIMVHQELTKAFEKNGVTINVIKAGEFKGMGSPFQALSEESKERLQKRINDTYATFTGFVAESRNLSEEAVKNTEANVYSAQEALELGLINSIMSQDDFLNYLQGSEEAPVSLNVNNSGEEMTEQEKQELEALRLQVAQMKAKEQEAALSDLTNKISASAEAFGFDAKEAATTILGAGLDNPLSVLFMNAMEGANQKLNETIASHASAMEEKESEITKLKETAGAVL…	KT184313.1	putative head maturation protease	ANZ51912.1	Enterobacteria phage KhF1
Cluster#114	MSSNIFRLADRLFNQPLLATESLAHSAATYVNNRLLGDVQAAVNFDKPKGEARSLLKVKDDIAIIPIMGGLTHRMTFIDAMCTGGLSSYEGLRRGFDEALADESIKTIVLHIDSGGGEASGCFELARHIMASRGQKKIIAYVDEFACSAAYALASSAEEIIASPDADVGSIGVIMVHQELTKAFEKNGVTINVIKAGEFKGMGSPFQALSEESKERLQKRINDTYATFTGFVAESRNLSEEAVKNTEANVYSAQEALELGLINSIMSQDDFLNYLQGSEEAPVSLNVNNSGEEMTEQEKQELEALRLQVAQMKAKEQEAALSDLTNKISASAEAFGFDAKEAATTILGAGLDNPLSVLFMNAMEGANQKLNETIASHASAMEEKESEITKLKETAGAVL…	KT184316.1	putative head maturation protease	ANZ52106.1	Enterobacteria phage XTG1
Cluster#114	MSSNIFRLADRLFNQPLLATESLAHSAATYVNNRLLGDVQAAVNFDKPKGDARSLLKVRDDIAIIPIMGGLTHRMTFIDAMCTGGLSSYEGLRRGFDEALADESIKTIVLHIDSGGGEASGCFELARHIMASRGQKKIIAYVDEFACSAAYALASSAEEIIASPDADVGSIGVIMVHQELTKAFEKNGVTINVIKAGEFKGMGSPFQALSEESKERLQKRINDTYATFTGFVAESRNLSEEAVKNTEANVYSAQEALELGLINSIMSQDDFLNYLQGSEEAPVSLNVNNSGEEMTEQEKQELEALRLQVAQMKAKEQEAALSDLTNKISASAEAFGFDAKEAATTILGAGLDNPLSVLFMNAMEGANQKLNETIASHASAMEEKESEITKLKETAGAVL…	MH051914.1	putative head maturation protease	AWD91342.1	Enterobacteria phage vB_EcoM_IME338
Cluster#114	MSSNIFRLADRLFNQPLLATESLAHSAATYVNNRLLGEVQAAVNFDKPKGEARSLLKVKDDIAIIPIMGGLTHRMTFMDAMCTGGLSSYEGLRRGFDEALADESIKTIVLHVDSGGGEASGCFELARHIVASRGKKKIVAYVDEFACSAAYALACSADEVIASPDADVGSIGVIMVHQELTKAFEKNGVTINVIKAGEFKGLGSPFQALSEESKTRLQQRINDTYNTFTGFVADARNISEEAVKNTEANVYSAQEALELGLINSIMSQDDFLNYLQGSDEAPVSLNVNNSGEEMTEQEKQELEALRAQVAQMKAKEQEKTMSELTGKISASAEAFGFDATEAAQAILGAGLDNPLSVLFMNAMEGANQKLNETIAAHASALSEKDSEITKLKETAGAVL…	MH791400.1	putative head maturation protease	QAX98316.1	Escherichia phage EcSzw-2
Cluster#114	MSSNIFRLADRLFNQPLLATESLAHSAATYVNNRLLGDVQAAVNFDKPKGEARSLLKVKDDIAIIPIMGGLTHRMTFIDAMCTGGLSSYEGLRRGFDEALADESIKTIVLHIDSGGGEASGCFELARHIMASRGQKKIIAYVDEFACSAAYALASSAEEIIASPDADVGSIGVIMVHQELTKAFEKNGVTINVIKAGEFKGMGSPFQALSEESKERLQKRINDTYATFTGFVAESRNLSEEAVKNTEANVYSAQEALELGLINSIMSQDDFLNYLQGSEEAPVSLNVNNSGEEMTEQEKQELEALRLQVAQMKAKEQEAALSDLTNKISASAEAFGFDAKEAATTILGAGLDNPLSVLFMNAMEGANQKLNETIASHASAMEEKESEITKLKETAGAVL…	MN655999.1	putative head maturation protease	QHB48975.1	Shigella phage Z31
Cluster#114	MSSNIFRLADRLFNQPLLATESLAHSAATYVNNRLLGDVQAAVNFDKPKGEARSLLKVKDDIAIIPIMGGLTHRMTFIDAMCTGGLSSYEGLRRGFDEALADESIKTIVLHIDSGGGEASGCFELARHIMASRGQKKIIAYVDEFACSAAYALASSAEEIIASPDADVGSIGVIMVHQELTKAFEKNGVTINVIKAGEFKGMGSPFQALSEESKERLQKRINDTYATFTGFVAESRNLSEEAVKNTEANVYSAQEALELGLINSIMSQDDFLNYLQGSEEAPVSLNVNNSGEEMTEQEKQELEALRLQVAQMKAKEQEAALSDLTNKISASAEAFGFDAKEAATTILGAGLDNPLSVLFMNAMEGANQKLNETIASHASAMEEKESEITKLKETAGAVL…	MN882542.1	putative head maturation protease	QHJ72600.1	Escherichia phage JN01
Cluster#114	MSSNIFRLADRLFNQPLLATESLAHSAATYVNNRLLGDVQAAVNFDKPKGEARSLLKVKDDIAIIPIMGGLTHRMTFIDAMCTGGLSSYEGLRRGFDEALADESIKTIVLHIDSGGGEASGCFELARHIMASRGQKKIIAYVDEFACSAAYALASSAEEIIASPDADVGSIGVIMVHQELTKAFEKNGVTINVIKAGEFKGMGSPFQALSEESKERLQKRINDTYATFTGFVAESRNLSEEAVKNTEANVYSAQEALELGLINSIMSQDDFLNYLQGSEEAPVSLNVNNSGEEMTEQEKQELEALRLQVAQMKAKEQEAALSDLTNKISASAEAFGFDAKEAATTILGAGLDNPLSVLFMNAMEGANQKLNETIASHASAMEEKESEITKLKETAGAVL…	MW296865.1	putative head maturation protease	QQG31191.1	Salmonella phage SP3 SHan-2021
Cluster#114	MSSNIFRLADRLFNQPLLATESLAHSAATYVNNRLLGDVQAAVNFDKPKGEARSLLKVKDDIAIIPIMGGLTHRMTFIDAMCTGGLSSYEGLRRGFDEALADESIKTIVLHIDSGGGEASGCFELARHIMASRGQKKIIAYVDEFACSAAYALASSAEEIIASPDADVGSIGVIMVHQELTKAFEKSGVTINVIKAGEFKGMGSPFQALSEESKERLQKRINDTYATFTGFVAESRNLSEEAVKNTEANVYSAQEALELGLINSIMSQDDFLNYLQGSEEAPVSLNVNNSGEEMTEQEKQELEALRLQVAQMKAKEQEAALSDLANKISASAEAFGFDAKEAATTILGAGLDNPLSVLFMNAMEGANQKLNETIASHASAMEEKESEITKLKETAGAVL…	MW321605.1	putative head maturation protease	QXN66926.1	Salmonella phage SP4 SHa-2019
Cluster#114	MSSNIFRLADRLFNQPLLATESLAHSAATYVNNRLLGDVQAAVNFDKPKGEARSLLKVKDDIAIIPIMGGLTHRMTFIDAMCTGGLSSYEGLRRGFDEALADESIKTIVLHIDSGGGEASGCFELARHIMASRGQKKIIAYVDEFACSAAYALASSAEEIIASPDADVGSIGVIMVHQELTKAFEKNGVTINVIKAGEFKGMGSPFQALSEESKERLQKRINDTYATFTGFVAESRNLSEEAVKNTEANVYSAQEALELGLINSIMSQDDFLNYLQGSEEAPVSLNVNNSGEEMTEQEKQELEALRLQVAQMKAKEQEAALSDLTNKISASAEAFGFDAKEAATTILGAGLDNPLSVLFMNAMEGANQKLNETIASHASAMEEKESEITKLKETAGAVL…	OK040806.1	putative head maturation protease	UCJ01335.1	Escherichia phage CL1
Cluster#114	MSSNIFRLADRLFNQPLLATESLAHSAATYVNNRLLGDVQAAVNFDKPKGEARSLLKVKDDIAIIPIMGGLTHRMTFIDAMCTGGLSSYEGLRRGFDEALADESIKTIVLHIDSGGGEASGCFELARHIMASRGQKKIIAYVDEFACSAAYALASSAEEIIASPDADVGSIGVIMVHQELTKAFEKNGVTINVIKAGEFKGMGSPFQALSEESKERLQKRINDTYATFTGFVAESRNLSEEAVKNTEANVYSAQEALELGLINSIMSQDDFLNYLQGSEEAPVSLNVNNSGEEMTEQEKQELEALRLQVAQMKAKEQEAALSDLTNKISASAEAFGFDAKEAATTILGAGLDNPLSVLFMNAMEGANQKLNETIASHASAMEEKESEITKLKETAGAVL…	MK965969.1	putative head or packaging protease	QCW19135.1	Salmonella phage DaR-2019a
Cluster#114	MSSNIFRLADRLFNQPLLATESLAHSAATYVNNRLLGDVQAAVNFDKPKGEARSLLKVKDDIAIIPIMGGLTHRMTFIDAMCTGGLSSYEGLRRGFDEALADESIKTIVLHIDSGGGEASGCFELARHIMASRGQKKIIAYVDEFACSAAYALASSAEEIIASPDADVGSIGVIMVHQELTKAFEKNGVTINVIKAGEFKGMGSPFQALSEESKERLQKRINDTYATFTGFVAESRNLSEEAVKNTEANVYSAQEALELGLINSIMSQDDFLNYLQGSEEAPVSLNVNNSGEEMTEQEKQELEALRLQVAQMKAKEQEAALSDLTNKISASAEAFGFDAKEAATTILGAGLDNPLSVLFMNAMEGANQKLNETIASHASAMEEKESEITKLKETAGAVL…	MK965970.1	putative head or packaging protease	QCW19261.1	Salmonella phage DaR-2019b
Cluster#114	MSSNIFRLADRLFNQPLLATESLAHSAATYVNNRLLGDVQAAVNFDKPKGEARSLLKVKDDIAIIPIMGGLTHRMTFIDAMCTGGLSSYEGLRRGFDEALADESIKTIVLHIDSGGGEASGCFELARHIMASRGQKKIIAYVDEFACSAAYALASSAEEIIASPDADVGSIGVIMVHQELTKAFEKNGVTINVIKAGEFKGMGSPFQALSEESKERLQKRINDTYATFTGFVAESRNLSEEAVKNTEANVYSAQEALELGLINSIMSQDDFLNYLQGSEEAPVSLNVNNSGEEMTEQEKQELEALRLQVAQMKAKEQEAALSDLTNKISASAEAFGFDAKEAATTILGAGLDNPLSVLFMNAMEGANQKLNETIASHASAMEEKESEITKLKETAGAVL…	LR597663.1	Putative head or packaging protease (ACLAME 133)	VUF56969.1	Escherichia phage VpaE1_ev78
Cluster#114	MSSNIFRLADRLFNQPLLATESLAHSAATYVNNRLLGDVQAAVNFDKPKGEARSLLKVKDDIAIIPIMGGLTHRMTFIDAMCTGGLSSYEGLRRGFDEALADESIKTIVLHIDSGGGEASGCFELARHIMASRGQKKIIAYVDEFACSAAYALASSAEEIIASPDADVGSIGVIMVHQELTKAFEKNGVTINVIKAGEFKGMGSPFQALSEESKERLQKRINDTYATFTGFVAESRNLSEEAVKNTEANVYSAQEALELGLINSIMSQDDFLNYLQGSEEAPVSLNVNNSGEEMTEQEKQELEALRLQVAQMKAKEQEAALSDLTNKISASAEAFGFDAKEAATTILGAGLDNPLSVLFMNAMEGANQKLNETIASHASAMEEKESEITKLKETAGAVL…	LR699048.1	Putative head or packaging protease (ACLAME 133)	VVC17394.1	Escherichia phage VpaE1_ev035
Cluster#114	MSSNIFRLADRLFNQPLLATESLAHSAATYVNNRLLGDVQAAVNFDKPKGDARSLLKVKDDIAIIPIMGGLTHRMTFIDAMCTGGLSSYEGLRRGFDEALADESIKTIVLHIDSGGGEASGCFELARHIMASRGQKKIIAYVDEFACSAAYALASSAEEIIASPDADVGSIGVIMVHQELTKAFEKNGVTINVIKAGEFKGMGSPFQALSEESKERLQKRINDTYATFTGFVAESRNLSEEAVKNTEANVYSAQEALELGLINSIMSQDDFLNYLQGSEEAPVSLNVNNSGEEMTEQEKQELEALRLQVAQMKAKEQEAALSDLTNKISASAEAFGFDAKEAATTILGAGLDNPLSVLFMNAMEGANQKLNETIASHASAMEEKESEITKLKETAGAVL…	KP869100.1	putative signal peptide peptidase	AKE44913.1	Escherichia typing phage 1
Cluster#114	MSSNIFRLADRLFNQPLLATESLAHSAATYVNNRLLGDVQAAVNFDKPKGEARSLLKVKDDIAIIPIMGGLTHRMTFIDAMCTGGLSSYEGLRRGFDEALADESIKTIVLHIDSGGGEASGCFELARHIMASRGQKKIIAYVDEFACSAAYALASSAEEIIASPDADVGSIGVIMVHQELTKAFEKNGVTINVIKAGEFKGMGSPFQALSEESKERLQKRINDTYATFTGFVAESRNLSEEAVKNTEANVYSAQEALELGLINSIMSQDDFLNYLQGSEEAPVSLNVNNSGEEMTEQEKQELEALRLQVAQMKAKEQEAALSDLTNKISASAEAFGFDAKEAATTILGAGLDNPLSVLFMNAMEGANQKLNETIASHASAMEEKESEITKLKETAGAVL…	MT887289.1	signal peptide peptidase	QNI21403.1	Escherichia phage SME50
Cluster#114	MSSNIFRLADRLFNQPLLATESLAHSAATYVNNRLLGDVQAAVNFDKPKGEARSLLKVKDDIAIIPIMGGLTHRMTFIDAMCTGGLSSYEGLRRGFDEALADESIKTIVLHIDSGGGEASGCFELARHIMASRGQKKIIAYVDEFACSAAYALASSAEEIIASPDADVGSIGVIMVHQELTKAFEKNGVTINVIKAGEFKGMGSPFQALSEESKERLQKRINDTYATFTGFVAESRNLSEEAVKNTEANVYSAQEALELGLINSIMSQDDFLNYLQGSEEAPVSLNVNNSGEEMTEQEKQELEALRLQVAQMKAKEQEAALSDLTNKISASAEAFGFDAKEAATTILGAGLDNPLSVLFMNAMEGANQKLNETIASHASAMEEKESEITKLKETAGAVL…	AF320576.1	unknown	AAQ14669.1	Salmonella phage FelixO1
Cluster#114	MNNRLLGDVQAAVNFDKPKGEARSLLKVKDDIAIIPIMGGLTHRMTFIDAMCTGGLSSYEGLRRGFDEALADESIKTIVLHIDSGGGEASGCFELARHIMASRGQKKIIAYVDEFACSAAYALASSAEEIIASPDADVGSIGVIMVHQELTKAFEKNGVTINVIKAGEFKGMGSPFQALSEESKERLQKRINDTYATFTGFVAESRNLSEEAVKNTEANVYSAQEALELGLINSIMSQDDFLNYLQGSEEAPVSLNVNNSGEEMTEQEKQELEALRLQVAQMKAKEQEAALSDLTNKISASAEAFGFDAKEAATTILGAGLDNPLSVLFMNAMEGANQKLNETIASHASAMEEKESEITKLKETAGAVLEHSNAMEEVGNDGEADLVEEEKEPAKNASE…	AF320576.1	unknown	AAQ14783.1	Salmonella phage FelixO1
Cluster#115	MKPYGRNGKVEIASCGCCASHAGEEDYYKWRTDHRKRFLRRDKKRARQESQKDIAELVQMDRAAAYEVVS	KM236239.1	hypothetical protein	AIW03821.1	Citrobacter phage Moogle
Cluster#115	MKPYGRHGKVEIASCGCCAAHDGEEDYYKWRTDHRKRFLRRDKKRARQESQKDIAELVQMDRAATYEVVS	KT001916.1	hypothetical protein	AKU44036.1	Citrobacter phage Michonne
Cluster#115	MKPYGRHGKVEIASCGCCAAHNGEEDYYKWRTDHRKRFLRRDKKRARQESQKDIAELVQMDRAATYEVVS	KT363872.2	hypothetical protein	ALA06902.1	Citrobacter phage Mordin
Cluster#115	MKPYGRHGKVEIASCGCCASHDGEEDYYKWRTDHRRRFLRRDKKRARQESQKNIAELVQMDRAAAYEVAC	KT454805.2	hypothetical protein	ALH47027.1	Escherichia phage SUSP1
Cluster#115	MKPYGRHGKVEIASCGCCAAHDGEEDYYKWRTDHRKRFLRRDKKRARQESQKDIAELVQMDRAATYEVVS	MF158040.1	hypothetical protein	ATE85818.1	Shigella phage Sf13
Cluster#115	MKPYGRHGKVEIASCGCCAAHDGEEDYYKWRTDHRKRFLRRDKKRARQESQKDIAELVQMDRAATYEVVS	MF158041.1	hypothetical protein	ATE86036.1	Shigella phage Sf15
Cluster#115	MKPYGRHGKVEIASCGCCAAHDGEEDYYKWRTDHRKRFLRRDKKRARQESQKDIAELVQMDRAATYEVVS	MF327005.1	hypothetical protein	AUV56243.1	Shigella phage Sf19
Cluster#115	MKPYGRHGKVEIASCGCCASHDGEEDYYKWRTDHRRRFLRRDKKRARQESQKNIAELVQMDRAATYEVVC	MH791400.1	hypothetical protein	QAX98324.1	Escherichia phage EcSzw-2
Cluster#115	MKPYGRHGKVEIASCGCCAAHDGEEDYYKWRTDHRKRFLRRDKKRARQESQKDIAELVQMDRAATYEVVS	MK562502.1	hypothetical protein	QBP32850.1	Shigella phage KPS64
Cluster#115	MKPYGRHGKVEIASCGCCASHAGEEDYYKWRTDHRRRFLRRDKKRARQESQKNIAELVQTDRAATYEVVC	MK562504.1	hypothetical protein	QBP33040.1	Enterobacteria phage CHB7
Cluster#115	MKPYGRHGKVEIASCGCCASHAGEEDYYKWRTDHRRRFLRRDKKRARQESQKNIAELVQMDRAATYEVVC	MN850587.1	hypothetical protein	QHR68000.1	Escherichia phage mistaenkt
Cluster#116	MTKRTNKGQFKKGQSGNPSGRPKGSRNKSSLVKAQLTIDNSAEYAAKLFEAVVTRDPVKLAEFGLTVDNVNLKSMMEAGKTIMTHSAGEMKAIAADSKNSGEKGGDKPQENKPTFSAVATLKK	KM236239.1	hypothetical protein	AIW03823.1	Citrobacter phage Moogle
Cluster#116	MTKRTNKGQFKKGQSGNPSGRPKGSRNKSSLVKAQLTIDNSAEYAAKLFEAVVTRDPVKLAEFGLTVDNVNLKSMMEAGKTIMTHSAGEMKAIAADSKNSGEKGGDKPQENKPTFSAVATLKK	KT001916.1	hypothetical protein	AKU44039.1	Citrobacter phage Michonne
Cluster#116	MTKRTNKGQFRKGQSGNPSGRPKGSRNKSSLVKAQLTIDNSAEYAAKLFEAVVTRDPVKLAEFGLTVDNVNLKSMMEAGKTIMTHSAGEMKAIAADVKNGGEKGGDKPQENKPTFSAVATLKK	KT363872.2	hypothetical protein	ALA06904.1	Citrobacter phage Mordin
Cluster#116	MTKRTNKGQFKKGQSGNPSGRPKGSRNKSSLVKAQLTIDNSAEFAAKLFEAVVTRDPVKLAEFGLAPNDVQLKSMMEAGKVIMTHSAGEMKAIAEDSKKVGDKGGEKPQDNKPTFSAVATLKK	MK562505.1	hypothetical protein	QBP33175.1	Shigella phage Silverhawkium
Cluster#117	MSKVQVIFPINDFSYEAEFDLYEELTDDVIWGVVSKAIKKLYGGLLNPNNAKVSTKQVSEPYTSYDAEKRKFEITCYDLLVSENKINYFFVREYNDG	KM236239.1	hypothetical protein	AIW03831.1	Citrobacter phage Moogle
Cluster#117	MSKVQVIFPINDFSYEAEFDLYEELTDDVIWDVVSKAIKKLYGGLLNPNNAKVSTKQVSEPYTSYDADKRKFEITCYALLVSENKINYFFVREYNDG	KT001916.1	hypothetical protein	AKU44048.1	Citrobacter phage Michonne
Cluster#117	MSKVQVIFPINDFSYEAEFDLYEELTDDVIWDVVSKAIKKLYGGLLNPNNAKVSTKQVSEPYTSYDADKRKFEITCYDLLVSENKINYFFVREYNDG	KT363872.2	hypothetical protein	ALA06912.1	Citrobacter phage Mordin
Cluster#117	MSKVQVIFPINDFSYEAEFDLYEELTDDVIWSVVTKAIKKLYGGLLNPNNPKVSTKQVSEPYTSYDAEKSKFEITCYDLLVSDNKINYFFVREYADA	MF158040.1	hypothetical protein	ATE85828.1	Shigella phage Sf13
Cluster#117	MSKVQVIFPINDFSYEAEFDLYEELTDDVIWSVVTKAIKKLYGGLLNPNNPKVSTKQVSEPYTSYDAEKSKFEITCYDLLVSDNKINYFFVREYADA	MF158041.1	hypothetical protein	ATE86046.1	Shigella phage Sf15
Cluster#117	MSKVQVIFPINDFSYEAEFDLYEELTDDVIWSVVSKAIKKLYGGLLNPNNPKVSTKQVSEPYTSYDAEKSKFEITCYDLLVSDNKINYFFVREYADA	MF327005.1	hypothetical protein	AUV56231.1	Shigella phage Sf19
Cluster#117	MSKVQVIFPINDFSYEAEFDLYEELTDDVIWSVATKAIKKLYGGLLNPNNPKVSTKQVSEPYTSYDAEKNKFEITCYDLLVSDNKINYFFVREYADA	MF327003.1	hypothetical protein	AUV62757.1	Shigella phage Sf14
Cluster#117	MSKVQVIFPINDFSYEAEFDLYEELTDDVIWSVVSKAIKKLYGGLLNPNNPKVSTKQVSEPYTSYDAEKSKFEITCYDLLVSDNKINYFFVREYADA	MK562502.1	hypothetical protein	QBP32860.1	Shigella phage KPS64
Cluster#118	MATIKEHDGVESPQVMLVQHYGNIQGVLAAFQPSITSPVKVVKQTMNLNNISTCVIEEVQYFKFTDKEVDEALLKYRLDLEKDIDHPEVVNLFGDLHKMLDGVPKRTYYMNSGAVITTFTSPFTDEVILTDDKQFFVMSASVSDWWMKNTGLRTIIEAIREHIPDFSPWKGSRDDFIAILESVRDRKSKLLPRKYA	KM236239.1	hypothetical protein	AIW03833.1	Citrobacter phage Moogle
Cluster#118	MATIKEHDEVHSPQVMLVQHYGNIQGVVAAFQPSITSPVKVVKQTMNINNVSTCVIEEVQYFKFTDKEVDEALLKYRLDLEKDIDHPEVVNLFGDLHKMLDGVPKRTYYMNSGAVVTTFTSPFTDEVILTDDKQFFVMSASVSDWWMKNTGLRTIIEAIREHIPDFSPWKGSRDDFIAILESVRDKRSKLLPKKYA	KT001916.1	hypothetical protein	AKU44050.1	Citrobacter phage Michonne
Cluster#118	MTTIKEHDEVHSPQVMLVQHYGNIQGVVAAFQPSITSPVKVVKQTMNINNVSTCVIEEVQYFKFTDKEVDEALLKYRLDLEKDIDHPEVVNLFGDLHKMLDGVPKRTYYMNSGAVVTTFTSPFTDEVILTDDKQFFVMSASVSDWWMKNTGLRTIIEAIREHIPDFSPWKGSRDDFIAILESVRDKRSKLLPKKYA	KT363872.2	hypothetical protein	ALA06914.1	Citrobacter phage Mordin
Cluster#118	MSVHIKEKGGVDSPQVALVQHYGNVQGVLAAFQPNINSPAKVVKLTMDVNNISACIIEDVQYFKFSSKEVDEALLKYRLDLEKDINHQEVVKLFGDLHDMLDKVHKRTYYMNGGSVITTYTSPFTKEVILTDDEQFFVMTASSSDWWMKNTGMKTIIEAIRQHIPNFSPWKGASDDFIAILEDVRSRKSKLLPRKYT	MF158040.1	hypothetical protein	ATE85830.1	Shigella phage Sf13
Cluster#118	MSVHIKEKGGVDSPQVALVQHYGNVQGVLAAFQPNINSPAKVAKLTMDVNNISACVIEDVQYFKFSSKEVDEALLKYRLDLEKDINHQEVVKLFGDLHDMLDKVHKRTYYMNGGSVITTYTSPFTKEVILTDDEQFFVMTASSSDWWMKNTGMKTIIEAIRQHIPNFSPWKGASDDFIAILEDVRSRKSKLLPRKYT	MF158041.1	hypothetical protein	ATE86048.1	Shigella phage Sf15
Cluster#118	MSVHIKEKGGVDSPQVALVQHYGNVQGVLAAFQPNINSPAKVAKLTMDVNNISACVIEDVQYFKFSSKEVDEALLKYRLDLEKDINHQEVVKLFGDLHDMLDKVHKRTYYMNGGSVITTYTSPFTKEVILTDDEQFFVMTASSSDWWMKNTGMKTIIEAIRQHIPNFSPWKGASDDFIAILEDVRSRKSKLLPRKYT	MF327005.1	hypothetical protein	AUV56229.1	Shigella phage Sf19
Cluster#118	MGVNIKENGGVDSPQVALVQHYGNVQGVLAAFQPNINSPAKVVKLTMDVNNISACIIEDVQYFKFSSKEVDEALLKYRLDLEKDINHQEVVKLFGDLHDMLDKVHKRTYYMNGGSVITTYTSPFTKEVILTDDEQFFVMTASSSDWWMKNTGMKTIIEAIRQHIPNFSPWKGASDDFIAILEDVRSRKSKLLPRKYT	MF327003.1	hypothetical protein	AUV62755.1	Shigella phage Sf14
Cluster#118	MSVHIKEKGGVDSPQVALVQHYGNVQGVLAAFQPNINSPAKVAKLTMDVNNISACVIEDVQYFKFSSKEVDEALLKYRLDLEKDINHQEVVKLFGDLHDMLDKVHKRTYYMNGGSVITTYTSPFTKEVILTDDEQFFVMTASSSDWWMKNTGMKTIIEAIRQHIPNFSPWKGASDDFIAILEDVRSRKSKLLPRKYT	MK562502.1	hypothetical protein	QBP32862.1	Shigella phage KPS64
Cluster#119	MIYEDSRDQISYEKSRHHVSFKIVKANGEEGTISHFGGENWFGTGCFEGYSREYLKAFYRDFSADYNELINLENKCRSAEYNTRGWAGLAIMLTVFLAMICVISFSGMYMQDLTFNQAEKKISELWFLYVLPIVGIILSCWRMTTYKKKIVEFESKFEEVSRECNLKF	KM236239.1	hypothetical protein	AIW03836.1	Citrobacter phage Moogle
Cluster#119	MIYEDSRDQISYVKSRHHVSFKIVKANGEEGTISHFGGENWFGTGCFEGYSREYLKAFYRDFSADYNELINLENKCRSAEYNTRGWAGLAIMLSVFLAMICVISFSGMYMQDLTFNQAEKKISELWFLYVIPIVGIILSCWRMTAYKKKIVEFESKFEEVSRECNLKF	KT001916.1	hypothetical protein	AKU44053.1	Citrobacter phage Michonne
Cluster#119	MIYEDSRDQISYEKSRHHVSFKIVKANGEEGTISHFGGENWFGTGCFEGYSREYLKAFYRDFSADYNELINLENKRRNAEHNTRGWAGIAIMLSVFLAMICVISFGGMYTQDLTFNQAEKKISEIWFLYVIPIVGIILSCWRMTTYKKKIVESEKKFEEVSRECNLKF	KT363872.2	hypothetical protein	ALA06917.1	Citrobacter phage Mordin
Cluster#119	MIYEDSRDQISYEQSKHHVSFKIVKANGDKGTISHFGGENWFGTGCFEGYSREYLKAFYRDFSADYNELINLENKRRNAEYNTRGWAGIAIMLSVVLAMICIISFGSVYMQDLTFNQAEKKISEIWFLYVIPIVGIILSCWRMTTYKKRIVESEKNFEEVSKECNLKF	MF158040.1	hypothetical protein	ATE85833.1	Shigella phage Sf13
Cluster#119	MIYEDSRDQISYEQSKHHVSFKIVKANGDAGTISHFGGENWFGTGCFEGYSREYLKAFYRDFSADYNELINLENKRRNAEHNTRGWAGIAIMLSVFLAMICVISFGGMYMQDLTFNQAEKKISEIWFLYVIPIVGISLSCWRMTTYKKRIVESEKNFEEVSRECNLKF	MF158041.1	hypothetical protein	ATE86051.1	Shigella phage Sf15
Cluster#119	MIYEDSRDQISYEQSKHHVSFKIVKANGDAGTISHFGGENWFGTGCFEGYSREYLKAFYRDFSADYNELINLENKRRNAEYNTRGWAGLAIMVSVVLAMICIISFGSVYMQDLTFNQAEKKISEIWYLFVLPIVGIILSYWRMTTYKKKIVESEKKFEEVSRECNLKF	MF327005.1	hypothetical protein	AUV56226.1	Shigella phage Sf19
Cluster#119	MIYEDSRDQISYEQSKHHVSFKIVKANGEEGTISHFGGENWFGTGCFEGYSREYLKAFYRDFSADYNELINLENKRRNAEHNTRGWAGIAIMLSVFLAMICVISFGGMYMQDLTFNQAEKKISEIWFLYVIPIVGIILSCWRMTTYKKRIVESEKNFEEVSKECNLKF	MF327003.1	hypothetical protein	AUV62752.1	Shigella phage Sf14
Cluster#119	MIYEDSRDQISYEQSKHHVSFKIVKANGDAGTISHFGGENWFGTGCFEGYSREYLKAFYRDFSADYNELINLENKRRNAEYNTRGWAGIAIMLSVVLAMICIISFGSVYMQDLTFNQAEKKISEIWFLYVIPIVGIILSCLRMTTYKKKIVEFESKFEEVSKECNLKF	MK562502.1	putative cytoplasmic membrane protein	QBP32865.1	Shigella phage KPS64
Cluster#120	MIRTPIKPFGFNTLEEFKEYLEKGFYNEQPVTVIKSDLVQLVDIAIAATEPKKKDKKASSKKDKESVEE	KM236239.1	hypothetical protein	AIW03837.1	Citrobacter phage Moogle
Cluster#120	MIRTPVKPFGFNTLEEFKEYLEKGFYNEQPVTVIKSDLVQLVDIAIAATEPKKKEKKASSKKDKESVEE	KT001916.1	hypothetical protein	AKU44055.1	Citrobacter phage Michonne
Cluster#120	MIRTPIKPFGFNSLEEFKEYLEKGFYNEQPVTVIKSDLVQLVDIAIAATEPKKKEKKASSKKDKESVEE	KT363872.2	hypothetical protein	ALA06919.1	Citrobacter phage Mordin
Cluster#120	MIRTPVKPFGFNTLEEFKEYLEKGFYNEQPVTVIKSDLAQLVDIAIAATETKKKDKKTSSKKDKESAEE	MF158040.1	hypothetical protein	ATE85835.1	Shigella phage Sf13
Cluster#120	MIRTPVKPFGFNTLEEFKEYLEKGFYNEQPVTVIKSDLAQLVDIAIAATEPKKKEKKASSKKDKESVEE	MF158041.1	hypothetical protein	ATE86053.1	Shigella phage Sf15
Cluster#120	MIRTPVKPFGFNTLEEFKEYLEKGFYNEQPVTVIKSDLAQLVDIAIAATETKKKDKKTSSKKDKESAEE	MF327005.1	hypothetical protein	AUV56224.1	Shigella phage Sf19
Cluster#120	MIRTPVKPFGFNTLEEFKEYLEKGFYNEQPVTVIKSDLAQLVDIAIAATEPKKKEKKSSSKKDKESVEE	MF327003.1	hypothetical protein	AUV62750.1	Shigella phage Sf14
Cluster#120	MIRTPVKPFGFNTLEEFKEYLEKGFYNEQPVTVIKSDLAQLVDIAIAATEPKKKEKKASSKKDKESVEE	MK562502.1	hypothetical protein	QBP32867.1	Shigella phage KPS64
Cluster#121	MKNVKEVVRKAMLDNSTKEEMYKEICDKLNCSRHAAMTLLHSFIWECSEAYMVHVALENSHLLGDVELSKNEEIPVKLNTLYFVESVADGSVVGTIHIERECDGKYVGYGEASQHSEFANAHWIVEKDGNIQINGKNVFKLRV	KM236239.1	hypothetical protein	AIW03838.1	Citrobacter phage Moogle
Cluster#122	MGHRLKKSWKNLTDMVPLLKRKKKCSEEWEAVTKKCFKDLIEMKKFELDRKYLVLSINDINTYLSEGEQAYLNNIVEILYNARIEDCKDQLEGIFIKKSYPFYEDTLKKLEMYVKQQNRKEVSMISLGGHIMRVLEDINPSRVNKGVCIKVTEKEEFIDIGHLRNVVEGGSISLNGNHYYIQTYPIKDSQIMLQIMECNSGFTHFFQTTKQAIQAIIEELC	KM236239.1	hypothetical protein	AIW03839.1	Citrobacter phage Moogle
Cluster#123	MATIRATVNTFGFNVLDVKFDMVGTGNAFGMVEMCLKATIQDYKPTENFWKEVKQEVLKDGVSSYYWGDALITLYYEVDGFNN	KM236239.1	hypothetical protein	AIW03840.1	Citrobacter phage Moogle
Cluster#123	MATIRATVNNFGFNVLDVKFDMVGTGDAFGMVEMCLKATIQDYNPSEPFWKETKQEVLKDGVSSYYWGDSLITLYYEVDGFNN	KT001916.1	hypothetical protein	AKU44061.1	Citrobacter phage Michonne
Cluster#123	MATIRATVNNFGFNVLDVKFDMVGTGDAFGMVEMCLKATIQDYNPSEPFWKETKQEVLKDGVSSYYWGDSLITLYYEVDGFNN	KT363872.2	hypothetical protein	ALA06924.1	Citrobacter phage Mordin
Cluster#123	MATIRATVNNFGFNVLDVKFDMVGTGDAFGMVEMCLKATIQDYNPSEPFWKETKQEVLKDGVTSYYWGDSLITLYYQKFGVIN	KT454805.2	hypothetical protein	ALH47002.1	Escherichia phage SUSP1
Cluster#123	MATIHATVNNFGFHVLDVKFDMVGTGDVFGMVDMCLKATIQDYNQSEWFWKEVKQEVLKDGKSSYYWGDSLITLYYEVDGFNN	MF158040.1	hypothetical protein	ATE85839.1	Shigella phage Sf13
Cluster#123	MATIHATVNNFGFHVLDVKFDMVGTGDVFGMVDMCLKATIQDYNQSEWFWKEVKQEVLKDGKSSYYWGDSLITLYYEVDGFNN	MF158041.1	hypothetical protein	ATE86058.1	Shigella phage Sf15
Cluster#123	MATIHATVNNFGFHVLDVKFDMVGTGDVFGMVDMCLKATIQDYNQSEWFWKEVKQEVLKDGKSSYYWGDSLITLYYEVDGFNN	MF327005.1	hypothetical protein	AUV56219.1	Shigella phage Sf19
Cluster#123	MATIRATVNNFGFHVLDVKFDMVGTGDAFGMVDMCLKATIQDYNQSEWFWKEVKQEVLKDGVSSYYWGDSLITLYYEVDGFNN	MF327003.1	hypothetical protein	AUV62745.1	Shigella phage Sf14
Cluster#123	MATIRATVNNFGFHVLDVKFDMVGTGDAFGMVEMCLKATIQDYNPSETFWKETKQEVLKDGVSYYYWGDSLITLYYQKFGVIN	MK562502.1	hypothetical protein	QBP32871.1	Shigella phage KPS64
Cluster#123	MATIRATVNNFGFHVLDVKFDMVGTGDAFGMIEMCLKATIQDYQPSENFWKETKQEVLKYGVTTYYWGDSIITLYYNKNGFND	MK562504.1	hypothetical protein	QBP33062.1	Enterobacteria phage CHB7
Cluster#123	MATIRATVNNFGFHVLDVKFDMVGTGDAFGMIEMCLKATIQDYQPSENFWKETKQEVLKDGVTTYYWGDSIITLYYNKNGFND	MK562505.1	hypothetical protein	QBP33194.1	Shigella phage Silverhawkium
Cluster#123	MATIRATVNNFGFHVLDVKFDMVGTGDAFGMIEMCLKATIQDYNPSETFWKETKQEVLKDGVSSYYWGDSLITLYYQKFGVIN	MN850587.1	hypothetical protein	QHR67889.1	Escherichia phage mistaenkt
Cluster#124	MNNAEITILLQIGTDKEDIQLCKRIESDWFNGEIIAESYEVVGFMNGEIVSHFGLTKSEAIVKYDVLSCEILTKYNEKRLATYAAMN	KM236239.1	hypothetical protein	AIW03841.1	Citrobacter phage Moogle
Cluster#124	MNNQEITNMLQIGTDKEDIQLCKRIESDWFNGEIIAESYEVVGFMNGEIVSHFGLTKSEAIAKYDVLSCEILTKYNEKRLATYAAMN	KT001916.1	hypothetical protein	AKU44062.1	Citrobacter phage Michonne
Cluster#124	MNNQEITIMLQIGTDKEDIQLCKRIESDWFNGEIIAESYEVVGFMNGEIVSHFGLTKSEAIAKYDVLSCEILTKYNEKRLATYAAMN	KT363872.2	hypothetical protein	ALA06925.1	Citrobacter phage Mordin
Cluster#124	MNNQEITIMLQIGTDKEDIQLCKRIESDWFNGEIIAESYEVVGFMNGEIVSHFGLTKSEAIVKYDVLSCEILTKYNEKRLATYAAMN	KT454805.2	hypothetical protein	ALH47001.1	Escherichia phage SUSP1
Cluster#124	MNNQEITILLQIGTDKEDIQLCKRIESDWFNGEIIAESYEVVGFMNGEIVSHFGLTKSEAVAKYDVLSCEILTKYNEKRLATYAAMN	MF158040.1	hypothetical protein	ATE85840.1	Shigella phage Sf13
Cluster#124	MNNQEITILLQIGTDKEDIQLCKRIESDWFNGEIIAESYEVVGFMNGEIVSHFGLTKSEAVAKYDVLSCEILTKYNEKRLATYAAMN	MF158041.1	hypothetical protein	ATE86059.1	Shigella phage Sf15
Cluster#124	MNNQEITILLQIGTDKEDIQLCKRIESDWFNGEIIAESYEVVGFMNGEIVSHFGLTKSEAVAKYDVLSCEILTKYNEKRLATYAAMN	MF327005.1	hypothetical protein	AUV56218.1	Shigella phage Sf19
Cluster#124	MNNQEITILLQIGTDKEDIQLCKRIESDWFNGEIIAESYEVVGFMNGEIVSHFGLTKSEAVAKYDVLSCEILTKYNEKRLATYAAMN	MF327003.1	hypothetical protein	AUV62744.1	Shigella phage Sf14
Cluster#124	MNNQEITILLQIGTDKEDIQLCKRIESDWFNGEIIAESYEVVGFMNGEIVSHFGLTKSEAVAKYDVLSCEILTKYNEKRLATYAAMN	MK562502.1	hypothetical protein	QBP32872.1	Shigella phage KPS64
Cluster#124	MNNQEITILLQIGTDKEDIQLCKRIESDWFNGEIIAESYEVVGFMNGEVVSHFGLTKSEAVAKYDVLSCEILTKYNEKRLATYAAMN	MN850587.1	hypothetical protein	QHR67890.1	Escherichia phage mistaenkt
Cluster#125	MLTTIYLILSICNGHSCDFKGLEEFTGSKENAIQVCQIARQDYPASDDIQCYFKTEDDEGIYFDSVDGQYEIIIEKD	EU877232.1	hypothetical protein	ACJ71834.1	Escherichia phage wV8
Cluster#125	MLTTVYLILSICNGHSCDFKGLEEFTGSKENAIQVCQIARQDYPASDDIQCYFKTEDSDGVYFDSVDGQYEIIIDKE	JN225449.1	hypothetical protein	AFQ96079.1	Enterobacteriaphage UAB_Phi87
Cluster#125	MLTTVYLILSICNGHSCDFKGLEEFTGSKENAIQVCQIARQDYPASDDIQCYFKTEDSDGVYFDSVDGQYEIIIDKD	JX560968.1	hypothetical protein	AFU62466.1	Escherichia phage EC6
Cluster#125	MLTTVYLILSICNGHSCDFKGLEDFTGSKENAIQVCQIARQDYPASDDIQCYFKTEDEDGIYFDSVDGQYEIIIEKD	KM657822.1	hypothetical protein	AIW02282.1	Escherichia phage vB_EcoM-VpaE1
Cluster#125	MLTTIYLILSLSNGTEWDFKGLEEFTGSKENAIEACQIARLDYPKSDDIQCYFKSEDKDGIYFDSVDGQYEIIIEK	KM236239.1	hypothetical protein	AIW03844.1	Citrobacter phage Moogle
Cluster#125	MLTTVYLILSICNGHSCDFKGLEEFTGSKENAIQVCQIARQDYPASDDIQCYFKTEDDDGIYFDSVDGQYEIIIEKD	KP143762.1	hypothetical protein	AJF40638.1	Salmonella phage Mushroom
Cluster#125	MLTTVYLILSICNGHSCDFKGLEEFTGSKENAIQVCQIARQDYPASDDIQCYFKTEDSDGVYFDSVDGQYEIIIDKD	KP010413.1	hypothetical protein	AJT60601.1	Salmonella phage vB_SPuM_SP116
Cluster#125	MLTTIYLILSICNGHSCDFKGLEEFTGSKENAIQVCQIARQDYPASDDIQCYFKTEDDEGIYFDSVDGQYEIIIEKD	KP869100.1	hypothetical protein	AKE44948.1	Escherichia typing phage 1
Cluster#125	MLTTIYLILSICNGSQCDFKGLEEFTGSENNAIVACQIARQDYPASDDIQCYYKSEDEYGIYFDSVNGDYEILIEK	KT001916.1	hypothetical protein	AKU44068.1	Citrobacter phage Michonne
Cluster#125	MLTTIYLILSICNGSQCDFKGLEEFTGSENNAIVACQIARQDYPASDDIQCYYKSEDEYGIYFDSVNGDYEILIEK	KT363872.2	hypothetical protein	ALA06931.1	Citrobacter phage Mordin
Cluster#125	MLTTIYLILSLSNGAEWNFKGLEEFTGSKENAIAACQIARLDYPASDDIQCYFKTEDEESIYFDSIDGQYEILIEK	KT454805.2	hypothetical protein	ALH46997.1	Escherichia phage SUSP1
Cluster#125	MLTTIYLILSICNGHSCDFKGLEEFTGSKENAIQVCQIARQDYPASDDIQCYFKTEDDDGIYFDSVDGQYEIIIEKD	KX377933.1	hypothetical protein	ANT42082.1	Escherichia phage vB_EcoM_Alf5
Cluster#125	MLTTIYLILSICNGSQCNFKGLEEFTGSENNAIVACQIARQDYPASDDIQCYYKSEDDEGIYFDSVNGEYEILIEK	MF158040.1	hypothetical protein	ATE85846.1	Shigella phage Sf13
Cluster#125	MLTTIYLILSICNGSQCNFKGLEEFTGSENNAIVACQIARQDYPASDDIQCYYKSEDDEGIYFDSVNGEYEILIEK	MF158041.1	hypothetical protein	ATE86065.1	Shigella phage Sf15
Cluster#125	MLTTVYLILSICNGHSCDFKGLEEFTGSKENAIQVCQIARQDYPASDDIQCYFKTEDEDGIYFDSVDGQYEIIIEKD	MG646669.1	hypothetical protein	AUM59090.1	Salmonella phage BPS17W1
Cluster#125	MLTTVYLILSICNGHSCDFEELGEFTGSKENAIQVCQIARQDYPASDDIQCYFKTEDDDGIYFDSVDGQYEIIIEKD	MG646672.1	hypothetical protein	AUM59478.1	Salmonella phage BPS17L1
Cluster#125	MLTTIYLILSICNGSQCDFKGLEEFTGSENNAIVACQIARQDYPTSDDIQCYYKSEDDEGIYFDSVNGEYEILIEK	MF327005.1	hypothetical protein	AUV56347.1	Shigella phage Sf19
Cluster#125	MLTTIYLILSICNGSQCDFKGLEEFTGSENNAIVACQIARQDYPASDDIQCYYKSEDDYGIYFDSVNGDYEILIEK	MF327003.1	hypothetical protein	AUV62868.1	Shigella phage Sf14
Cluster#125	MLTTVYLILSICNGHSCDFKGLEEFTGSKENAIQVCQIARQDYPASDDIQCYFKTEDSDGVYFDSVDGQDEIIIEKD	MH051914.1	hypothetical protein	AWD91311.1	Enterobacteria phage vB_EcoM_IME338
Cluster#125	MLTTVYLILSICNGHSCDFEELGEFTGSKENAIQVCQIARQDYPASDDIQCYFKTEDDDGIYFDSVDGQYEIIIEKTRQAG	MH586731.1	hypothetical protein	AXY86368.1	Salmonella phage Meda
Cluster#125	MLTTIYLILSICNGHSCDFKGLEEFTGSKENAIQVCQIARQDYPASDDIQCYFKTEDDEGIYFDSVDGQYEIIIEKD	LC519489.1	hypothetical protein	BBU53625.1	Escherichia phage SP22
Cluster#125	MLTTIYLILSICNGSQCDFKGLEEFTGSENNAIVACQIARQDYPASDDIQCYYKSEDEYGIYFDSVNGDYEILIEK	MK562502.1	hypothetical protein	QBP32877.1	Shigella phage KPS64
Cluster#125	MLTTIYLILSICNGSQCDFKGLEEFTGSENNAIVACQIARQDYPTSDDIQCYYKSEDDEGIYFDSVNGEYEILIEK	MK562504.1	hypothetical protein	QBP33068.1	Enterobacteria phage CHB7
Cluster#125	MLTTIYLILSICNGSQCDFKGLEEFTGTEENAIAVCQIARLDYPKSDDIQCYYKTEDEYGIYFDSVDKEYEIIIEKD	MK562505.1	hypothetical protein	QBP33200.1	Shigella phage Silverhawkium
Cluster#125	MLTTIYLILSICNGHSCDFKGLEEFTGSKENAIQVCQIARQDYPASDDIQCYFKTEDDEGIYFDSVDGQYEIIIEKD	MK965969.1	hypothetical protein	QCW19230.1	Salmonella phage DaR-2019a
Cluster#125	MLTTIYLILSICNGHSCDFKGLEEFTGSKENAIHACQIARQDYPASDDIQCYFKTEDEDGIYFDSVDGQYEIIIEKD	MK965970.1	hypothetical protein	QCW19356.1	Salmonella phage DaR-2019b
Cluster#125	MLTTVYLILSICNGHSCDFKGLEEFTGSKENAIQVCQIARQDYPASDDIQCYFKTEDEEGIYFDSVDGQYEIIIEKD	MK962758.1	hypothetical protein	QEG06685.1	Shigella phage JK55
Cluster#125	MLTTVYLILSLCNGHSCDFKGLEEFTGSKENAIQVCQIARQDYPASDDIQCYFKTEDSDGVYFDSVDGQYEIIIEKD	MN227145.1	hypothetical protein	QEP52927.1	Salmonella phage BPSELC-1
Cluster#125	MLTTVYLILSICNGHSCDFKGLEEFTGSKENAIQVCQIARQDYPASDDIQCYFKTEDEDGIYFDSVDGQYEIIIEKD	MN481367.1	hypothetical protein	QGF20734.1	Salmonella phage D1-2
Cluster#125	MLTTVYLILSICNGHSCDFKGLEEFTGSKENAVQVCQIARQDYPASDDIQCYFKTEDEDGIYFDSVDGQDEIIIEKD	MN655999.1	hypothetical protein	QHB48877.1	Shigella phage Z31
Cluster#125	MLTTIYLILSICNGHSCDFKGLEEFTGSKENAVQVCQIARQDYPASDDIQCYFKTEDEDGIYFDSVDGQYEIIIEKTRQA	MN882542.1	hypothetical protein	QHJ72566.1	Escherichia phage JN01
Cluster#125	MLTTVYLILSICNGHSCDFKGLEEFTGSKENAIQVCQIARQDYPASDDIQCYFKTEDKDGIYFDSVDGQYEIIIEKD	MN850566.1	hypothetical protein	QHR65143.1	Escherichia phage garuso
Cluster#125	MLTTVYLILSICNGHSCDFKGLGEFTGSKENAIQVCQIARQDYPASDDIQCYFKTEDNDGIYFDSVDGQYEIIIEKD	MN850585.1	hypothetical protein	QHR67773.1	Escherichia phage skuden
Cluster#125	MLTTIYLILSICNGHSCDFKGLEEFTGSKENAIQVCQIARQDYPASDDIQCYFKTEDDDGIYFDSVDGQYEIIIEKD	MN850603.1	hypothetical protein	QHR70056.1	Escherichia phage pinkbiff
Cluster#125	MLTTVYLILSICNGHSCDFKGLEEFTGSKENAVQVCQIARQDYPASDDIQCYFKTEDEDGIYFDSVDGQYEIIIEKD	MN850614.1	hypothetical protein	QHR71430.1	Escherichia phage adrianh
Cluster#125	MLTTVYLILSICNGHSCDFKGLEEFTGSKENAVQVCQIARQDYPASDDIQCYFKTEDEDGIYFDSVDGQYEIIIEKD	MN850619.1	hypothetical protein	QHR72162.1	Escherichia phage finno
Cluster#125	MLTTVYLILSICNGHSCDFKGLEEFTGSKENAIQVCQIARQDYPASDDIQCYFKTEDKDGIYFDSVDGQYEIIIEKD	MN850637.1	hypothetical protein	QHR74471.1	Escherichia phage warpig
Cluster#125	MLTTVYLILSICNGHSCDFKGLEEFTGSKENAIQVCQIARQDYPASDDIQCYFKTEDEDGVYFDSVDGQYEIIIEKD	MN850644.1	hypothetical protein	QHR75202.1	Escherichia phage ekra
Cluster#125	MLTTVYLILSICNGHSCDFKGLEEFTGSKENAVQVCQIARQDYPASDDIQCYFKTEDEDGIYFDSVDGQYEIIIEKD	MN850647.1	hypothetical protein	QHR75848.1	Escherichia phage tootiki
Cluster#125	MLTTVYLILSICNGHSCDFKGLEEFTGSKENAIQVCQIARQDYPASDDIQCYFKTEDDDGIYFDSVDGQYEIIIEKD	MN850631.1	hypothetical protein	QIG66556.1	Escherichia phage mio
Cluster#125	MLTTVYLILSICNGHSCDFKGLEEFTGSKENAIQVCQIARQDYPASDDIQCYFKTEDNDGIYFDSVDGQYEIIIEKD	MN994498.1	hypothetical protein	QIN92394.1	Phage NBEco004
Cluster#125	MLTTVYLILSICNGYSCDFKGLEEFTGSKENAVQVCQIARQDYPASDDIQCYFKTEDSDGVYFDSVDGQYEIIIDKD	MN994503.1	hypothetical protein	QIN93064.1	Phage NBSal004
Cluster#125	MLTTVYLILSICNGHSCDFKGLEEFTGSKENAIQVCQIARQDYPASDDIQCYFKTEDDEGIYFDSVDGQYEIIIEKD	MN994499.1	hypothetical protein	QIQ68459.1	Phage NBEco005
Cluster#125	MLTTIYLILSICNGHSCDFKGLEEFTGSKENVIHTCQIARQDYPASDDIQCYFKTEDNDGVYFDSVDGQYEIIIEKD	MT887289.1	hypothetical protein	QNI21369.1	Escherichia phage SME50
Cluster#125	MLTTIYLILSICNGHSCDFKGLEEFTGSKENVIHACQIARQDYPASDDIQCYFKTEDNDGVYFDSVDGQYEIIIEKD	MT833282.1	hypothetical protein	QNR52157.1	Escherichia coli phage vB_EcoM_Shy
Cluster#125	MLTTVYLILSICNGHSCDFKGLEEFTGSKENAIQVCQIARQDYPASDDIQCYFKTEDDDGIYFDSVDGQYEIIIEKD	MW006474.1	hypothetical protein	QPI14066.1	Salmonella phage GEC vB B1
Cluster#125	MLTTVYLILSICNGHSCDFKGLEEFTGSKENAIQVCQIARQDYPASDDIQCYFKTEDSDGVYFDSVDGQYEIIIEKTRQA	MW296865.1	hypothetical protein	QQG31159.1	Salmonella phage SP3 SHan-2021
Cluster#125	MLTTVYLILSICNGHSCDFKGLEEFTGSKENAIQVCQIARQDYPASDDIQCYFKTEDSDGVYFDSVDGQYEIIIDKD	MZ150758.1	hypothetical protein	QVW09081.1	Salmonella phage S19cd
Cluster#125	MLTTVYLILSICNGHSCDFKGLEEFTGSKENAIQVCQIARQDYPASDDIQCYFKTEDNDGIYFDSVDGQYEIIIEKD	MW321605.1	hypothetical protein	QXN66895.1	Salmonella phage SP4 SHa-2019
Cluster#125	MLTTVYLILSICNGHSCDFKGLEEFTGSKENAVQVCQIARQDYPASDDIQCYFKTEDEEGIYFDSVDGQYEIIIEKD	OK040806.1	hypothetical protein	UCJ01305.1	Escherichia phage CL1
Cluster#125	MLTTVYLILSICNGHSCDFKGLEEFTGSKENAVQVCQIARQDYPASDDIQCYFKTEDEEGIYFDSVDGQYEIIIEKD	OK040807.1	hypothetical protein	UCJ01449.1	Escherichia phage C600M2
Cluster#125	MLTTIYLILSICNGHSCDFKGLEEFTGSKENAIQVCQIARQDYPASDDIQCYFKTEDEDGVYFDSVDGQYEIIIEKD	LC473039.1	phage protein	BBJ27026.1	Escherichia phage L27
Cluster#125	MLTTVYLILSICNGHSCDFKGLEEFTGSKENAIQVCQIARQDYPASDDIQCYFKTEDEDGIYFDSVDGQYEIIIEKTRQA	LR597663.1	Phage protein	VUF56936.1	Escherichia phage VpaE1_ev78
Cluster#125	MLTTVYLILSICNGHSCDFKGLEEFTGSKENAIQVCQIARQDYPASDDIQCYFKTEDDDGIYFDSVDGQYEIIIEKD	LR699048.1	Phage protein	VVC17361.1	Escherichia phage VpaE1_ev035
Cluster#126	MKCFHGTTQENFLNLINGGEKPSGAWNCSDMDGCFYVYPVNKFYDVEDMDAEQITDEGIKNALDSASITAAFQMKSQNIVILELDIPDEDLQDDWSCENMSDVASFTEYFDKSWIKKIYTTEFNAMYAPFFVPSLQNRNLGYVPDELRNIATMVQRSDEMNNVYCDIFESMQSKVIESNISDFEA	KM236239.1	hypothetical protein	AIW03845.1	Citrobacter phage Moogle
Cluster#126	MQCFHGTTQENFLNLINGGEKPSGAWNCSDMDGCFYVYPVNKFYDVESLDDEQITNEGIRNALDSASITAAYQMKSQKIVILELDIPEEDLQDDWSCENMSDVASFTEYFDKSWIKKIYTTEFNAMYSPFFVPNLNNRNLGFIPDELRNIATMVQRSDEMNNVYIDIYESMHENVAETALSDLTA	KT001916.1	hypothetical protein	AKU44069.1	Citrobacter phage Michonne
Cluster#126	MQCFHGTTQENFLNLINGGEKPSGAWNCSDMDGCFYVYPVNKFYDVESLDDEQITNEGIRNALDSASITAAYQMKSQKIVILELDIPEEDLQDDWSCENMSDVASFTEYFDKSWIKKIYTTEFNAMYSPFFVPNLNNRNLGFIPDELRNIATMVQRSDEMNNVYIDIYESMHENVAETALSDLTA	KT363872.2	hypothetical protein	ALA06932.1	Citrobacter phage Mordin
Cluster#126	MKCFHGTTQENFLNLINGGEKPSGAWNCSDMDGCFYVYPVNKFYDVEDLDDEQITSEGIRNALDSASITAAYQMKSQKIVILELDIPEEDLQDDWSCENMSDVASFTEYFDKEWIKKIYTTEFNGMYAPFFVPNLNNRNLGYIPDELRNIAAMIQRSDEMNNVYIDIFETMQTYVSETSISDLTA	KT454805.2	hypothetical protein	ALH46996.1	Escherichia phage SUSP1
Cluster#126	MKCFHGTTQENFVNLINGGDKPSGAWNCSDMDGCFYVYPVNKFYDVENLDDEQITDEGIRNALDSASITAAYQMKSQKLVILELDIPEDDLQDDWSCENMSDVASFTEYFDKEWIKKVYTTEFNAMYAPFFVPNLNNRNLGYVPDELRNIAEIVQRSDGMSNVYCDIFDTMQCNVTETVINDLTA	MF158040.1	hypothetical protein	ATE85847.1	Shigella phage Sf13
Cluster#126	MKCFHGTTQENFVNLINGGDKPSGAWNCSDMDGCFYVYPVNKFYDVENLDDEQITDEGIRNALDSASITAAYQMKSQKLVILELDIPEDDLQDDWSCENMSDVASFTEYFDKEWIKKVYTTEFNAMYAPFFVPNLNNRNLGYVPDELRNIAEIVQRSDGMSNVYCDIFDTMQCNVTETVINDLTA	MF158041.1	hypothetical protein	ATE86066.1	Shigella phage Sf15
Cluster#126	MKCFHGTTQENFVNLINGGDKPSGAWNCSDMDGCFYVYPVNKFYDVENLDDEQITDEGIRNALDSASITAAYQMKSQKLVILELDIPEDDLQDDWSCENMSDVASFTEYFDKEWIKKVYTTEFNAMYAPFFVPNLNNRNLGYVPDELRNIAEIVQRSDGMSNVYCDIFDTMQCNVTETVINDLTA	MF327005.1	hypothetical protein	AUV56346.1	Shigella phage Sf19
Cluster#126	MKCFHGTTQENFVNLINGGDKPSGVWNCSDMDGCFYVYPVSKFYDVENLDDEQIIDEGIKNALDSASITAAYQMKSQKLVILELDIPEDDLQDDWSCENMSDVASFTEYFDKEWIKKVYTTEFNAMYAPFFVPNLNNRNLGYIPDELRNIAAIVQRSDEMSNVYCDIFDTMQFNVTETAINDLTA	MF327003.1	hypothetical protein	AUV62867.1	Shigella phage Sf14
Cluster#126	MKCFHGTTQENFVNLMNGGDKPSGVWNCSDMDGCFYVYPVSKFYDVENLDDEQIIDEGIKNALDSASITAAYQMKSQKLVILELDIPEDELQDDWSCENMSDVASFTEYFDKEWIKKVYTTEFNAMYAPFFVPNLNNRNLGYIPDELRNIAAIVQRSDEMSNVYCDIFDTMQCNVTETAINDLTA	MK562502.1	hypothetical protein	QBP32878.1	Shigella phage KPS64
Cluster#126	MKCFHGTTQENFVNLLNGGDKPSGAWNCSDMDGCFYVYPVSKFYDVEEMDNEQVTDEGIKNALDSASVTAAYQMKSQKIVILELDIPDEELQDDWSCENMSDVASFTEYFDKEWIKKVYTTEFNAMYAPFFVPNLNNRNLGYIPDELRNIVTIIQRSDEMSNVYCDIFDTMQFNVTETAISDLTA	MK562504.1	hypothetical protein	QBP33069.1	Enterobacteria phage CHB7
Cluster#126	MKCFHGTTQENFVNLLNGGDKPSGAWNCSDMDGCFYVYPVSKFYDVEEMDNEQITDEGIKNALDSASITAAYQMKSQKIVILELDIPDEELQDDWSCENMSDVASFTEYFDKEWIKKVYVTDFNTMYAPFFVPSLQNRNLGYLPDELRNIAAMVQRNDEMSNVYCDIFENMQSNITESDLESFTA	MK562505.1	hypothetical protein	QBP33201.1	Shigella phage Silverhawkium
Cluster#127	MTTINHKEVAILKARLTINRINIVTSAAPDETLHNIIGKIQGVVVDVKQIKEALQDVAAGAIIDGAQYEMQEMLAKSKVMNKELDLKMFRFAVKVWLCVDFDANFAIADFFATWLQRNLPSEKFREICDAIYSEI	KM236239.1	hypothetical protein	AIW03846.1	Citrobacter phage Moogle
Cluster#127	MTTVNHKEVAILKARLTINRINIVTSAAPDEMLHDIIGKIQGVVVDTKQIKEALQDVAAGAIIDGAQYEMKEMLSKSKVMNKELDLKMFRFAVKVWLCVDFDANFAIADFFATWLQRNLPSEIFREICDAIYSEI	KT001916.1	hypothetical protein	AKU44071.1	Citrobacter phage Michonne
Cluster#127	MTTVNHKEVAILKARLTINRINIVTSAAPDEMLHDIIGKIQGVVVDTKQIKEALQDVAAGAIIDGAQYEMKEMLSKSKVMNKELDLKMFRFAVKVWLCVDFDANFAIADFFATWLQRNLPSEIFREICDAIYSEI	KT363872.2	hypothetical protein	ALA06934.1	Citrobacter phage Mordin
Cluster#127	MTTINHKEVAILKARLTINRINIVTSAAPDETLHNIIGKIQGVVVDVKQIKEALQDVAAGAIIDGAQYEMQEMLSKSRVMNKELDLKMFRFAVKVWLCVDFDANFAIADFFATWLQRNLPSEKFREICDAIYSEI	KT454805.2	hypothetical protein	ALH46994.1	Escherichia phage SUSP1
Cluster#127	MTNVNHKEVAILKARLTINRINIVTSAAPDETLHNIIGKIQGAVVDTKQLKESLQDVAAGAIIDGAQYEMKEMLSKSKVMNKELDLKMFRFAVKVWLCVDFDANFAIADFFATWLQRNLPVEVFREICDAIYSEI	MF158040.1	hypothetical protein	ATE85849.1	Shigella phage Sf13
Cluster#127	MTNVNHKEVAILKARLTINRINIVTSAAPDETLHNIIGKIQGAVVDTKQLKESLQDVAAGAIIDGAQYEMKEMLSKSKVMNKELDLKMFRFAVKVWLCVDFDANFAIADFFATWLQRNLPVEVFREICDAIYSEI	MF158041.1	hypothetical protein	ATE85934.1	Shigella phage Sf15
Cluster#127	MTNVNHKEVAILKARLTINRINIVTSAAPDETLHNIIGKIQGAVVDTKQLKESLQDVAAGAIIDGAQYEMKEMLSKSKVMNKELDLKMFRFAVKVWLCVDFDANFAIADFFATWLQRNLPVEVFREICDAIYSEI	MF327005.1	hypothetical protein	AUV56344.1	Shigella phage Sf19
Cluster#127	MTNANHKEVAILKARLTINRINIVTSAAPDETLHNIIGKIQGAVVDTKQLKESLQDVAAGAIIDGAQYEMKEMLSKSKVMNKELDLKMFRFAVKVWLCVDFDANFAIADFFATWLQRNLPVEVFREICDAIYSEI	MF327003.1	hypothetical protein	AUV62865.1	Shigella phage Sf14
Cluster#127	MTNVNHKEVAILKARLTINRINIVTSAAPDETLHNIIGKIQGVVVDTKQLKESLQDVAAGAIIDGAQYEMKEMLSKSKVMNKELDLKMFRFAVKVWLCVDFDANFAIADFFATWLQRNLPVEVFREICDAIYSEI	MK562502.1	hypothetical protein	QBP32880.1	Shigella phage KPS64
Cluster#128	MLITYTAIFISIVALYKAFKAHQLANKALTRDLKINLVRGFLERLSLEQLKHLEMSFRFKSETYRIDNILAGDFKLISDYDILLESIQDINLKDYYIVIAQEINKKELAIKNQNN	KM236239.1	hypothetical protein	AIW03848.1	Citrobacter phage Moogle
Cluster#128	MLITYTAIFISIVALYKAFKAHQLANKALTRDLKINLVRGFLERLSLEQLKHLEMSFRFKAETYRIDNILAGDFKLISDYDILLESIQDINLKDYYIVIAQEINKKELAIKNQNK	KT001916.1	hypothetical protein	AKU44073.1	Citrobacter phage Michonne
Cluster#128	MLITYTAIFISIVALYKAFKAHQLANKALTRDLKINLVRGFLERLSLEQLKHLEMSFRFKAETYRIDNILAGDFKLISDYDILLESIQDINLKDYYIVIAQEINKKELAIKNQNK	KT363872.2	hypothetical protein	ALA06936.1	Citrobacter phage Mordin
Cluster#128	MLITYTAIFISIVALYKAFKAHQLANKAITRDLKINLVRGFIERLSLEQLKRLEMSFRFKAETYRIDNILAGDFKLISDYDILLEAIQDINLKDYYIVIAQEINKKELAMKNQNK	KT454805.2	hypothetical protein	ALH46992.1	Escherichia phage SUSP1
Cluster#128	MLITYVAIFISIVALYKALQAHSIANKALTRDLKINLVRGFLERLNLEQLKRLEMSFRFKAETYRIDNILDGDFKLISDYDILLESIQDINLKDYYIVIAQEINKKELAMQNQNK	MF158040.1	hypothetical protein	ATE85851.1	Shigella phage Sf13
Cluster#128	MLITYVAIFISIVALYKALQAHSIANKALTRDLKINLVRGFLERLNLEQLKRLEMSFRFKAETYRIDNILDGDFKLISDYDILLESIQDINLKDYYIVIAQEINKKELAMQNQNK	MF158041.1	hypothetical protein	ATE85936.1	Shigella phage Sf15
Cluster#128	MLITYTAIFISIVALYKALQAHSIANKALTRDLKINLVRGFLERLSLEQLKRLEMSFRFKAETYRIDNILDGDFKLISDYDILLESIQDINLKDYYIVIAQEINKKELAMQNQNK	MF327005.1	hypothetical protein	AUV56342.1	Shigella phage Sf19
Cluster#128	MLITYVAIFISIVALYKALQAHSIANKALTRDLKINLVRGFLERLSLEQLKRLEMSFRFKAETYRIDNILDGDFKLISDYDILLESIQDINLKDYYIVIAQEINKKELAMQNQNK	MF327003.1	hypothetical protein	AUV62863.1	Shigella phage Sf14
Cluster#128	MLITYVAIFISIVALYKALQAHSIANKALTRDLKINLVRGFLERLSLEQLKRLEMSFRFKAETYRIDNILDGDFKLISDYDILLESIQDINLKDYYILIAQEINKKELAMQNQNK	MK562502.1	hypothetical protein	QBP32882.1	Shigella phage KPS64
Cluster#129	MKTTDAIFEVVKEKYTIIYAAVNFYEPSHCVENWQFTDEHKGGVTIKVKNAERNSYKYAIPQHYALSQLASDYAKQGRDNPSLAAYKSLQDELERDLGANSYILYASVVDAEGNTVLNSFSLAYSFDWCYLDGEDLETRLEEEVSNSDGEAEVMERLEALKDSVMNIFNI	KM236239.1	hypothetical protein	AIW03850.1	Citrobacter phage Moogle
Cluster#129	MKTTDAIFEVVKEKYTIIYAAVNFYEPSHCVGNWQFTDEHKGGVTIKVKNAERNSYKYAIPTHYPLSQLASDYAKQGRDNPSLEAYKSLQDELERDLGANSYILYASVVDAEGNTVLNSFSLAYSFDWCYLDGEDLEERLKEEVSNAGAEEEVLERLEVLKDSVMNIFNI	KT001916.1	hypothetical protein	AKU44075.1	Citrobacter phage Michonne
Cluster#129	MKTTDAIFEVVKEKYTIIYAAVNFYEPSHCVGNWQFTDEHKGGVTIKVKNAERNSYKYAIPTHYPLSQLASDYAKQGRDNPSLEAYKSLQDELERDLGANSYILYASVVDAEGNTVLNSFSLAYSFDWCYLDGEDLEERLKEEVSNAGAEEEVLERLEVLKDSVMNIFNI	KT363872.2	hypothetical protein	ALA06938.1	Citrobacter phage Mordin
Cluster#129	MKTTDAIFEVVKEKYTIIYAAVNFYEPSHCVDNWQFTDEHKGGITIKVKNAERNSYKYAIPTHYPLSQLASDYAKQGRDNPSLEAYKSLQDELERDLEANSYLLYASVIDAEGNTVLNSFSLAYSFDWCYLDGEDLETRLEEEVSNSDGETEVMERLEALKDSVMNIFNI	KT454805.2	hypothetical protein	ALH46990.1	Escherichia phage SUSP1
Cluster#129	MSYVEATFEVQKEKFTIIYEAVNICEASHCVENWKFTDEHKGGVTIKLKNPERNGYKYAIPQHYSLSQLMSDYAKQGRENPSIEAYKSLQDELQRDLEANSYVLFAKVEDKEGNTVLNSFSLAYGFDWCYLDGEDLDSRLEEEVSNSDGESEVMERLEALKDSVMNIFNI	MF158040.1	hypothetical protein	ATE85853.1	Shigella phage Sf13
Cluster#129	MNFVEATFEVQKEKFTIIYEAVNICEASHCVENWKFTDEHKGGVTIKLKNPERNGYKYAIPQHYSLSQLMSDYAKQGRENPSIEAYKSLQDELQRDLEANSYVLFAKVEDKEGNTVLNSFSLAYGFDWCYLDGEDLDSRLEEEVSNSDGESEVMERLEALKDSVMNIFNI	MF158041.1	hypothetical protein	ATE85938.1	Shigella phage Sf15
Cluster#129	MNFVEATFEVQKEKFTIIYEAVNICEASHCVENWKFTDEHKGGVTIKLKNPERNGYKYATPQHYSLSQLMSDYAKQGRENPSIEAYKSLQDELQRDLEANSYVLFAKVEDKEGNTVLNSFSLAYGFDWCYLDGEDLDSRLEEEVSNSDGESEVMERLEALKDSVMNIFNI	MF327005.1	hypothetical protein	AUV56340.1	Shigella phage Sf19
Cluster#129	MSYVEATFEVQKEKFTIIYEAVNICEASHCVENWKFTDEHKGGVTIKLKNPERNGYKYAIPQHYSLSQLMSDYAKQGRENPSIEAYKSLQDELQRDLEANSYVLFAKVEDKEGNTVLNSFSLAYGFDWCYLDGEDLDSRLEEEVSNSDGESEVMERLEALKDSVMNIFNI	MK562502.1	hypothetical protein	QBP32884.1	Shigella phage KPS64
Cluster#129	MKTVDATFEVQKENYSIVYEAVNFYESSHCVENWQFTDEHKGGVTIKVKNAGRSDYKYAIPQHYELSQLMSDYSKQGRVNPSQEAYKSLQDELQRDLEASNYILFASVVDNNGNTVLNSFSLAYSFDWCYLDGEDLEERLKEEVSNSGAEGEVLERLEALKDSVMNIFNI	MK562505.1	hypothetical protein	QBP33207.1	Shigella phage Silverhawkium
Cluster#130	MKRVYATNRKQKTSQELFFSSLQIFLLTFGRKGSKRGWWVLLPIATYLHKLKMNFPFGVQLHLHRLKMKKLFGV	KM236239.1	hypothetical protein	AIW03852.1	Citrobacter phage Moogle
Cluster#131	MGIVKIIKGDIFKDFNNKKFDIIGHGCNCMNLMGAGIAATIAKRYPKAYETDAEVYATVGGEGHKPKHLMLGNISVARFKQGRIANLYTQVITGKDARYNALEAALQRLNNYCKVNQLKKVGLPMIGAGIGGLDSMAVLSIINQTMKDVDVYMYVYEDKMYSQLTSPVTGWENFSEPQYFDGVAVVGKDKVTLKVKRNGKVHTSYPPVEKYNRSNAQVTHPLQGHCHRAVTFGDDASVYICAATEEFAEDYITHENVNYVEARN	KM236239.1	hypothetical protein	AIW03853.1	Citrobacter phage Moogle
Cluster#131	MGIVKIIKGDIFKDFDNKKFDIIGHGCNCMNLMGAGIAATIAKRYPKAYETDAEVYATVGGEGHKPKHLMLGNISVARFKQGRIANLYTQVITGKDARYNALEAALQRLNNYCKVNQLKKVGLPMVGAGIGGLDSMAVLSIINQTMKDVDVYMYVYEDKMYSKLTSPVTGWENFSEPQYFDGVAVVGKDKVTLKVKRNGKVHTSYPPVEKYNRSNAQVTHPLQGHHHRAVTFGDDASVYINAATEEFAEDYITHTNVNYVEARN	KT001916.1	hypothetical protein	AKU44081.1	Citrobacter phage Michonne
Cluster#131	MGIVKIIKGDIFKDFDNKKFDIIGHGCNCMNLMGAGIAATIAKRYPKAYETDAEVYATVGGEGHKPKHLMLGNISVARFKQGRIANLYTQVITGKDARYNALEAALQRLNNYCKVNQLKKVGLPMVGAGIGGLDSMAVLSIINQTMKDVDVYMYVYEDKMYSKLTSPVTGWENFSEPQYFDGVAVVGKDKVTLKVKRNGKVHTSYPPVEKYNRSNAQVTHPLQGHHHRAVTFGDDASVYINAATEEFAEDYITHTNVNYVEARN	KT363872.2	hypothetical protein	ALA06943.1	Citrobacter phage Mordin
Cluster#131	MGIVKIIKGDIFKDFDNKKFDIIGHGCNCMNLMGAGIAATIAKRYPKVYETDAEVYTTVGGQDHKPKHIMLGNISVARFKQGRIANLYTQIITGKDARYNALEAALQRLNNYCKVNQLKKVGLPMIGAGIGGLDSMAVLSIINQTMKDVDVYMYVYEDKMYSQLTSPVTGWENFSEPQYFDGVAVVGKDKVTLKVKRNGKVHTSYPPVEKYNRSNAQVTHPLQGHCHRAVTFGDDASVYICAATEEFAEDYTTHENVNYVEAHN	KT454805.2	hypothetical protein	ALH46985.1	Escherichia phage SUSP1
Cluster#131	MGIVKIIKGDIFKDFDGKKFDIIGHGCNCMNLMGAGIAATIAKRYPKAYETDAEVYATVGGENHNPKNLMLGNISVARLKQGRIANLYTQVITGKNARYNALEAALQRLNNYCKVNQLKKVGLPMIGAGIGGLDSMAVLSIINQTMKDVDVYMYVYEDKMYSQLTSPVTGWENFSEPQYFDGVAVVGKDKVTLKVKRNGKVHTSYPPVDKYNRSNAQVTHPLQGHHHRAVTFGDDASVYINATTEEFAEDYITHENVSYVEARN	MF158040.1	hypothetical protein	ATE85859.1	Shigella phage Sf13
Cluster#131	MGIVKIIKGDIFKDFDGKKFDIIGHGCNCMNLMGAGIAATIAKRYPKAYETDAEVYATVGGENHNPKHLMLGNISVARLKQGRIANLYTQVITGKDARYNALEAALQRLNNYCKVNQLKKVGLPMIGAGIGGLDSMAVLSIINQTMKDVDVYMYVYEDKMYSQLTSPVTGWENFSEPQYFDGVAVVGKDKVTLKVKRNGKVHTSYPPVEKYNRSNTQVTHPLQGHHHRAVTFGDDASVYINATTEEFAEDYITHENVNYVEARN	MF158041.1	hypothetical protein	ATE85944.1	Shigella phage Sf15
Cluster#131	MGIVKIIKGDIFKDFDGKKFDIIGHGCNCMNLMGSGIAATIAKRYPKAYETDAEVYATVGGENHNPKHLMLGNISVARFKQGRIANLYTQVITGKDARYNALEAALQRLNNYCKVNQLKKVGLPMICAGIGGLDSMAVLSIINQTMKDVDVYMYVYEDKMYSQLTSPVTGWENFSEPQYFDGVAVVGKDKVTLKVKRNGKVHTSYPPVEKYNRSNAQVTHPLQGHHHRAVTFGDDASVYINATTEEFAEDYITHENVNYVEARN	MF327005.1	hypothetical protein	AUV56335.1	Shigella phage Sf19
Cluster#131	MGIVKIIKGDIFKDFDGKKFDIIGHGCNCMNLMGAGIAATIAKRYPKAYETDAEVYATVGGENHNPKHLMLGNISVARLKQGRIANLYTQVITGKDARYNALEAALQRLNNYCKVNQLKKVGLPMIGAGIGGLDSMAVLSIINQTMKDVDVYMYVYEDKMYSQLTSPVTGWENFSEPQYFDGVAVVGKDKVTLKVKRNGKVHTSYPPVEKYNRSNAQVTHPLQGHHHRAVTFGDDASVYINATTEEFAEDYITHENVNYVEARN	MK562502.1	hypothetical protein	QBP32889.1	Shigella phage KPS64
Cluster#131	MGIVKIIKGDIFEAFDNKKFDIIGHGCNCMNLMGAGIAATISKRYPKAYETDSEVYGVVGGEDHKPMHIMLGNISVARLKQGRIANLYTQVITGKDARYNALEEALQRLNNYCKVNQLKKVGLPMLGAGIGGLDGMAVLSIINQTMKDVDVYMYIYEDKMYSQLTSPVKGWKNYSEPQFFDGVALLDNEQVTLRVKRKGKVHKSNPPVEEYSKSNAQVTHRLQGHSCRAITFGVDASVYILADNHEEVDVIITDKSITFVEARN	MK562505.1	hypothetical protein	QBP33211.1	Shigella phage Silverhawkium
Cluster#131	MGIVKIIKGDIFKDFDGKKFDIIGHGCNCMNLMGAGIAATIAKRYPKAYETDAEVYATVGGENHNPKHLMLGNISVARFKQGRIANLYTQVITGKDARYNALEAALQRLNNYCKVNQLKKVGLPMIGAGIGGLDSMAVLSIINQTMKDVDVYMYVYEDKMYSQLTSPVTGWENFSEPQYFDGVAVVGKDKVTLKVKRNGKVHTSYPPVEKYNRSNAQVTHPLQGHHHRAVTFGDDASVYINATTEEFAEDYITHENVNYVEARN	MF327003.1	putative phosphatase	AUV62858.1	Shigella phage Sf14
Cluster#132	MDKQKLLNLIEEYGDTRFNIGIAQVKDSIENSTLWEEASEAILQQIKEVIYNGT	KM236239.1	hypothetical protein	AIW03856.1	Citrobacter phage Moogle
Cluster#133	MVDYKLSELNSIDTIRSDDLLHVRVKKRPEMLGDEDRRMTYQDFLASFKLERFVQIAGSTMTGDLGIVKLLYGGKSVFDPTGSSEITIGDVLKTFKINANGLKLTIADASRSATVYHTLNKPSPNELGMRTNEENDARYARLAVTNTFSGTQNIQGDVNLLRLRNQNANNAQYIEGVNLDGSARWLVGISKNGSDAVQLYNNKYDSALTIASNVSVNKSLAITGQVQPSDFSNLDARYFTQTAANQRFAQLAGNNTFSGSNTFINRLSVFKKDGEAIRLQNNNATRPLYIMAIDSEGAKRWYVGNTDTSDNVVLENYKTGGKITVGTSVNINKTLTVTGQVQPSDWTNIDSRYIPVGTLSNLAKLNVKNTFSQGQIINADGEGLKIQGVKDTGGLFLQG…	KP010413.1	putative tail fiber protein	AJT60653.1	Salmonella phage vB_SPuM_SP116
Cluster#134	MRDCGFTHEQLKSWLDYDPETGVLTWIGRPPHSSRVVIGSQAGAIKRTRSGVYMHTQILGYRTGNHRIAWFWMTGKWPDKHIDHKDGDGLNNAWDNLREATKEQNMSNRRQPRTSKNLKGTSRSKSGKWKAQINHNGKTIHIGTYTTEEEAHKAYCEAAIKLHGEFAKLS	MH586731.1	HNH endonuclease	AXY86298.1	Salmonella phage Meda
Cluster#134	MQDCGFTHEQLKSWIHYDPLTGVLTWIGRPPNSGRVVIGSQAGSIKRTKSGVYLHTQILGYRTGNHRIAWFWMTGKWPDKHIDHKDGDGLNNAWENLREATKEQNMANRRQPRTSKSLKGTSRSKSGKWIAQINHNGKTNHIGTYMTEQEAHEAYCEAAIKLHGDFAKLS	MK562504.1	HNH endonuclease	QBP32990.1	Enterobacteria phage CHB7
Cluster#134	MRDCGFTHEQLKSWLDYDPETGVLTWIGRPPHSSRMVIGSQAGAIKRTRSGVYMHTQILGYRTGNHRIAWFWMTGKWPDKHIDHKDGDGLNNAWDNLREATKEQNMSNRRQPRTSKNLKGTSRGKSGKWIAQINHNGKTIHIGTYTTEEEAHKAYCEAAIKLHGEFAKLS	MN994498.1	HNH endonuclease motif protein	QIN92451.1	Phage NBEco004
Cluster#134	MQDYGFTHEQLKSWIHYDPLTGVLTWIGRPPNSSRVVIGSQAGSIKRTKSGVYLHTQILGYRTGNHRIAWFWMTGKWPDNHIDHKDGDGLNNAWENLREATKEQNMANRRQPRTSKNLKGASKSKSGKWIAQINHNGKTIHIGTYMTEQEAHEAYCETAIKLHGDFAKLS	KT001916.1	HNH homing endonuclease	AKU43986.1	Citrobacter phage Michonne
Cluster#134	MRDCGFTHEQLKSWLDYDPETGVLTWIGRPPHSSRVVIGSQAGAIKRTRSGVYMHTQILGYRTGNHRIAWFWMTGKWPDKHIDHKDGDGLNNACDNLREATKEQNMSNRRQPRTSKNLKGTSRSKSGKWKAQINHNGKTIHIGTYTTEEEAHKAYCEAAIKLHGEFAKLS	MG646672.1	HNH homing endonuclease	AUM59537.1	Salmonella phage BPS17L1
Cluster#134	MRDCGFTHEQLKSWLNYDPETGVLTWIGRPPHSSRVVIGSQAGAIKRTMSGVYMHTQILGYRTGNHRIAWFWMTGKWPDKHIDHKDGDGLNNAWDNLREATKEQNMSNRRQPRTSKNLKGTSRSKSGKWIAQINHNGKTIHIGTYTTEEEAHKAYCEAAIKLHGEFAKLS	MW006474.1	HNH homing endonuclease	QPI14149.1	Salmonella phage GEC vB B1
Cluster#134	MQDCGFTHEQLKSWIHYDPLTGVLTWIGRPPNSGRVVIGSQAGSIKRTKSGVYLHTQILGYRTGNHRIAWFWMTGKWPDKHIDHKDGDGLNNAWENLREATKEQNMANRRQPRTSKSLKGTSRSKSGKWIAQINHNGKTNHIGTYMTEQEAHEAYCEAAIKLHGDFAKLS	MN850587.1	homing endonuclease	QHR67951.1	Escherichia phage mistaenkt
Cluster#134	MRDCGFTHEQLKSWLDYDPETGVLTWIGRPPHSSRVVIGSQAGAIKRTRSGVYMHTQILGYRTGNHRIAWFWMTGKWPDKHIDHKDGDGLNNAWDNLREATKEQNMSNRRQPRTSKNLKGTSRSKSGKWIAQINHNGKTIHIGTYTTEEEAHKAYCEAAVKLHGEFAKLS	MN850610.1	homing endonuclease	QHR70864.1	Escherichia phage Andreotti
Cluster#134	MRDCGFTHEQLKSWLDYDPETGVLTWIGRPPHSSRVVIGRQAGTIKRTRSGVYMQTQILGYRTGNHRIAWFWMTGKWPDNHIDHKDGNGLNNAWDNLREATKEQNMSNRRQPRTSKNLKGTSRSKSGKWKAQINHNGKTIHIGTYTTEEEAHKAYCEAAIKLHGEFAKLS	KP010413.1	hypothetical protein	AJT60669.1	Salmonella phage vB_SPuM_SP116
Cluster#134	MRDCGFTHEQLKSWLDYDPETGVLTWIGRPPHSSRVVIGSPAGAIKRTRSGVYMHTQILGYRTGNHRIAWFWMTGKWPDKHIDHKDGDGLNNAWDNLREATKEQNMSNRRQPRTSKNLKGTSRSKSGKWIAQINHNGKTIHIGTYTTEEEAHKAYCEAAIKLHGEFAKLS	MK965969.1	hypothetical protein	QCW19175.1	Salmonella phage DaR-2019a
Cluster#134	MRDCGFTHEQLKSWLDYDPETGVLTWIGRPPHSSRVVIGSKAGAIKRTRSGVYMHTQILGYRTGNHRIAWFWMTGKWPDKHIDHKDGDGLNNAWDNLREATKEQNMSNRRQPRTSKNLKGTSRSKSGKWKAQINHNGKTVHIGTYITEEEAHKAYCEAAIKLHGEFAKLS	MN227145.1	hypothetical protein	QEP52984.1	Salmonella phage BPSELC-1
Cluster#135	MSNIIAFTGKARSGKDTSCSIVKNILEDEHGYNVAIMAFADNLKLSASKIFDLTWNDLYGETKETPQVFDLSYHELMFKVTEAMEFTFRDERYHMDFKLMSELTGRLIMELKKVAKPTLLTRLGFSKKYKFSSRQIQQIWGTEVVRKVMGDKFWSKDLEKRMVRFYEMCSLRNQYGFVLISDLRFDSEAEWLSRFAHQTIEVKRDNVDKISSHVSENGISTKYERDIIHNNGTLADLENKLRAIIKV	KP143762.1	deoxynucleoside monophosphate kinase	AJF40563.1	Salmonella phage Mushroom
Cluster#135	MSNIIAFTGKARSGKDTSCSIVKNILEDEYGYNVAVMAFADNLKLSASKIFDLTWNDLYGETKETPQVFNLSYPELMFKVTEAMEFTFRDERYHMDFKLMSELTGRLIMELKKVAKPTLLTRLGFSKKYKFSSRQIQQVWGTEVVRKVMGDKFWSKDLEKRMVRFHEMCSLRNQYGFVLISDLRFDSEAEWLSRFAHQTIEVKRDNVDKVSSHVSENGISTKYERDIIHNNGTLADLENKLRAIIKV	MK962758.1	deoxynucleoside monophosphate kinase	QEG06757.1	Shigella phage JK55
Cluster#135	MSNIIAFTGKARSGKDTSCSIVKNILEDEYGYNVAVMAFADNLKLSASKIFDLTWNDLYGETKETPQVFDLSYSELMFKVTEAMEFTFRDERYHMDFKLMSELTGRLIMELKKVAKPTLLTRLGFSKKYKFSSRQIQQVWGTEVVRKVMGDKFWSKDLEKRMVRFHEMCSLRNQYGFVLISDLRFDSEAEWLSRFAHQTIEVKRDNVDKVSSHVSENGISTKYERDIIHNNGTLADLENKLRAIIKV	KT184313.1	deoxynucleotide monophosphate kinase	ANZ51878.1	Enterobacteria phage KhF1
Cluster#135	MSNIIAFTGNARSGKDTSCSIVKNILEDEYGYNVAVMAFADNLKLSASKIFDLTWNDLYGETKETPQVFDLSYSELMFKVTEAMEFTFRDERYHMDFKLMSELTGRLIMELKKVAKPTLLTRLGFSKKYKFSSRQIQQIWGTEVVRKVMGDKFWSKDLEKRMVRFHEMCSLRNQYGFVLISDLRFDSEAEWLSRFAHQTIEVKRDNVGKVSSHVSENGISTKYERDIIHNNGTLADLENKLRAIIKV	KT184316.1	deoxynucleotide monophosphate kinase	ANZ52141.1	Enterobacteria phage XTG1
Cluster#135	MSNIIAFTGKARSGKDTSCSIVKNILEDEYGYNVEVMAFADNLKLSASKIFDLTWNDLYGETKETPQVFDLSYPELMFKVTEAMEFTFRDERYHMDFKLMSELTGRLIMELKKVAKPTLLTRLGFSKKYKFSSRQIQQIWGTEVVRKVMGDKFWSKDLEKRMVRFYEMCSLRNQYGFVLISDLRFDSEAEWLSRFAHQTIEVKRDNVDKVSSHVSENGISTKYERDIIHNNGTLADLENKLRAIIKV	MF370225.1	deoxynucleotide monophosphate kinase	ASR76755.1	Salmonella phage ST11
Cluster#135	MKENRMSSIIAFTGKARSGKDTSCSIIKNILEDEYGYNVAVMAYADNLKLSASKIFDLTWNDLYGETKETPQVFDLSYSELMLKVTEAMEFTFRDERYHMDFKLMSELTGRLIMELKKVAKPTLLTRLGFSKKYKFSSRQIQQIWGTEVIRKVMGDKFWAKDLEKRMVRFFESCSLRNQEGVVLISDLRFDSEAEWLSRFSHQTIEVKRDNVDKVSSHVSENGISTKYARDIIHNNGTLEDLESKLRAILKI	MG646669.1	deoxynucleotide monophosphate kinase	AUM59144.1	Salmonella phage BPS17W1
Cluster#135	MSSIIAFTGKARSGKDTSCSIVKNILEDEYGYNVAVMAFADNLKLSASKIFDLTWNDLYGETKETPQVFDLSYYKLMPKVTEAMEFTFKDERYHMDFKLLSELTGRLIMELKKVAKPTLLTRLGLSEKYKFSSRQIQQIWGTEVVRKVMGNRFWSKDLEKRMVRFFDICSLRNEEGVVLISDLRFDSEAEWLSRFTHQTIEVKRDNVDKVSSHVSENGISTKYERDIIHNNGTLADLESKLRAIMKI	MG646672.1	deoxynucleotide monophosphate kinase	AUM59532.1	Salmonella phage BPS17L1
Cluster#135	MSNIIAFTGKARSGKDTSCSIVKNILEDEYGYNVAVMAFADNLKLSASKIFDLTWNDLYGETKETPQVFDLSYSELMPKVTEAIEFTFRDERYHMYFKLMSELTGRLIMELKKVAKPTLLTRLGFSKKYKFSSRQIQQIWGTEVIRRVMGDKFWAKDLEKRMVNFFDVCSLRNQEGVVLISDLRFDSEAEWLSRFAHQTIEVKRDNVDKISSHVSENGISTKYARDIIHNNGTLADLENKLRAIIKV	MH586731.1	deoxynucleotide monophosphate kinase	AXY86294.1	Salmonella phage Meda
Cluster#135	MSNIIAFTGKARSGKDTSCSIVKNILEDEYGYNVAVMAFADNLKLSASKIFDLTWNDLYGETKETPQVFDLSYPELMFKVTEAMEFTFRDERYHMDFKLMSELTGRLIMELKKVAKPTLLTRLGFSKKYKFSSRQIQQIWGTEVVRKVMGDKFWSKDLEKRMVRFHEMCSLRNQYGFVLISDLRFDSEAEWLSRFAHQTIEVKRDNVDKVSSHVSENGISTKYERDIIHNNGTLADLENKLRAIIKV	LC519489.1	deoxynucleotide monophosphate kinase	BBU53704.1	Escherichia phage SP22
Cluster#135	MSKIIAFTGKARSGKDTSCSIVKNILEDEYGYNVEVMAFADNLKLSASKIFDLTWNDLYGETKETPQVFDLSYPELMFKVTEAMEFTFRDERYHMDFKLMSELTGRLIMELKKVAKPTLLTRLGFSKKYKFSSRQIQQIWGTEVVRKVMGDKFWSKDLEKRVVRFYEMCSLRNQYGFVLISDLRFDSEAEWLSRFAHQTIEVKRGNVDKVSSHVSENGISAKYERDIIHNNGTLADLENKLRAIIKV	MK965969.1	deoxynucleotide monophosphate kinase	QCW19179.1	Salmonella phage DaR-2019a
Cluster#135	MNKIIAFTGKARSGKDTSCSIVKNILEDEYGYNVEVMAFADNLKLSASKIFDLTWNDLYGETKETPQVFDLSYPELMFKVTEAMEFTFRDERYHMDFKLMSELTGRLIMELKKVAKPTLLTRLGFSKKYKFSSRQIQQIWGTEVVRKVMGDKFWSKDLEKRMVRFHEMCSLRNQYGFVLISDLRFDSEAEWLSRFAHQTIEVKRDNVDKVSSHVSENGISTKYERDIIHNNGTLADLENKLRAIIKV	MK965970.1	deoxynucleotide monophosphate kinase	QCW19305.1	Salmonella phage DaR-2019b
Cluster#135	MSNIIAFTGKARSGKDTSCSIVKNILEDEYGYNVAVMAYADNLKLSASKIFDLTWNDLYGETKETPQVFDLSYPELMSKVTKAMEFTFRDERYHMDFKLMSELTGRLIMELKRVAKPTLLTRLGFSKKYKFSSRQIQQIWGTEVIRKVMGDKFWSKDLEKRMVNFFDVCSLRNQEGVVLISDLRFDSEAEWLSRFAHQTIEVKRDNVDKVSSHVSENGISTKYARDIIHNNGTLEDLESKLRAILKI	MN227145.1	deoxynucleotide monophosphate kinase	QEP52979.1	Salmonella phage BPSELC-1
Cluster#135	MSNIIAFTGKARSGKDTSCSIVKNILEDEYGYNVAVMAYADNLKLSASKIFDLTWNDLYGETKETPQVFDLSYSELMGKVTEAMEFTFRDERYHMDFKLMSELTGRLIMELKKVAKPTLLTRLGFSKKYKFSSRQIQQIWGTEVIRKVMGDKFWAKDLEKRMARFFESCSLMNQEGVVLISDLRFDSEAEWLSRFAHQIIEVKRDNVDKVSSHVSENGISTKYARDIIHNNGTLADLESKLRAILKI	MN655999.1	deoxynucleotide monophosphate kinase	QHB48933.1	Shigella phage Z31
Cluster#135	MSNIIAFTGKARSGKDTSCSIVKNILEDEYGYNVAVMAYADNLKLSASKIFDLTWNDLYGETKETPQVFDLSYSELMFKVTEAMEFTFRDERYHMDFKLMSELTGRLIMELKKVAKPTLLTRLGFSKKYKFSSRQIQQIWGTEVIRKVMGDKFWSKDLEKRMVNFFDVCSLRNQEGVVLISDLRFDSEAEWLSRFAHQTIEVKRDNVDKVSSHVSENGISTKYARDIIHNNGTLEDLESKLRAILKI	MT887289.1	deoxynucleotide monophosphate kinase	QNI21310.1	Escherichia phage SME50
Cluster#135	MSNIIAFTGKARSGKDTSCSIVKNILEDEYGYNVEVMAFADNLKLSASKIFDLTWNDLYGETKETPQVFDLSYPELMFKVTEAMEFTFRDERYHMDFKLISELTGRLIMELKKVAKPTLLTRLGFSKKYKFSSRQIQQIWGTEVVRKVMGDKFWSKDLEKRMVRFYEMCSLRNQYGFVLISDLRFDSEAEWLSRFAHQTIEVKRDNVDKVSSHVSENGISTKYERDIIHNNGTLADLENKLRAIIKV	MW006474.1	deoxynucleotide monophosphate kinase	QPI14156.1	Salmonella phage GEC vB B1
Cluster#135	MSNIIAFTGKARSGKDTSCSIVKNILEDEHGYNVAVMAFADNLKLSASKIFDLTWNDLYGETKETPQVFDLSYHELMFKVTEAMEFTFRDERYHMDFKLMSELTGRLIMELKKVAKPTLLTRLGFSKKYKFSSRQIQQIWGTEVVRKVMGDKFWSKDLEKRMVRFHEMCSLRNQYGFVLISDLRFDSEAEWLSRFAHQTIEVKRDNVDKVSSHVSENGISTKYERDIIHNNGTLADLENKLRAIIKV	LR597663.1	Deoxynucleotide monophosphate kinase (EC	VUF57011.1	Escherichia phage VpaE1_ev78
Cluster#135	MSNIIAFTGKARSGKDTSCSIVKNILEDEYGYNVAVMAYADNLKLSASKIFDLTWNDLYGETKETPQVFDLSYSELMFKVTEAMEFTFRGERYHTDFKLMSELTGRLIMELKKVAKPTLLTRLGFSKKYKFSSRQIQQIWGTEVIRKVMGDKFWAKDLEKRMANFFDVCSLRNQEGVVLISDLRFDSEAEWLSRFAHQTIEVKRDNVDKVSSHVSENGISTKYARDIIHNNGTLEDLESKLRAILKI	KM657822.1	dNMP kinase	AIW02358.1	Escherichia phage vB_EcoM-VpaE1
Cluster#135	MSNIIAFTGKARSGKDTSCSIVKNILEDEYGYNVAVMAYADNLKLSASKIFDLTWNDLYGETKETPQVFDLSYSELMFKVTEAMEFTFRGERYHTDFKLMSELTGRLIMELKKVAKPTLLTRLGFSKKYKFSSRQIQQIWGTEVIRKVMGDKFWAKDLEKRMANFFDVCSLRNQEGVVLISDLRFDSEAEWLSRFAHQIIEVKRDNVDKVSSHVSENGISTKYARDIIHNNGTLADLESKLRAILKI	MW321605.1	dNMP kinase	QXN66964.1	Salmonella phage SP4 SHa-2019
Cluster#135	MKGDRMSSIIAFTGKARSGKDTSCSIVKNILEDEYGYNVAVMAYADNLKLSASKIFDLTWNDLYGETKETPQVFDLSYPELMFKVTEAMEFTFRGERYHTDFKLMSELTGRLIMELKKVAKPTLLTRLGFSKKYKFSSRQIQQIWGTEVIRKVMGDKFWAKDLEKRMANFFDVCSLRNQEGVVLISDLRFDSEAEWLSRFAHQTIEVKRDNVDKVSSHVSENGISTKYARDIIHNNGTLEDLESKLRAILKI	OK040807.1	dNMP kinase	UCJ01395.1	Escherichia phage C600M2
Cluster#135	MSNIIAFTGKARSGKDTSCSIVKNILEDEYGYNVAVMAFADNLKLSASKIFDLTWNDLYGETKETPQVFDLSYYELMFKVTEAMEFTFRDERYHMDFKLMSELTGRLIMELKKVAKPTILTRLGFSKKYKFSSRQIQQIWGTEVVRKVMGDKFWSKDLEKRMVRFHEMCSLRNQYGFVLISDLRFDSEAEWLSRFAHQTIEVKRDNVDKVSSHVSENGISTKYERDIIHNNGTLADLENKLRAIIKV	JX560968.1	hypothetical protein	AFU62412.1	Escherichia phage EC6
Cluster#135	MSNIIAFTGKARSGKDTSCSIVKNILEDEYGYNVAVMAFADNLKLSASKIFDLTWNDLYGETKETPQVFDLSYPELMFKVTEAMEFTFRDERYHMDFKLMSELTGRLIMELKKVAKPTLLTRLGFSKKYKFSSRQIQQIWGTEVVRKVMGDKFWSKDLEKRMVRFHEMCSLRNQYGFVLISDLRFDSEAEWLSRFAHQTIEVKRDNVDKVSSHVSENGISTKYERDIIHNNGTLADLENKLRAIIKV	KP869100.1	hypothetical protein	AKE45001.1	Escherichia typing phage 1
Cluster#135	MSNIIAFTGKARSGKDTSCSIVKNILEDEYGYNVAVMAYADNLKLSASKIFDLTWNDLYGETKETPQVFYLSYSELMSKVTEAMEFTFRGERYHTDFKLMSELTGRLIMELKKVAKPTLLTRLGFGKKYKFSSRQIQQIWGTEVIRKVMGDKFWAKDLEKRMVRFFESCSLRNQEGVVLISDLRFDSEAEWLSRFSHQTIEVKRDNVDKVSSHVSENGISTKYARDIIHNNGTLEDLESKLRAILKI	MN481367.1	hypothetical protein	QGF20789.1	Salmonella phage D1-2
Cluster#135	MSNIIAFTGKARSGKDTSCSIVKNILEDEYGYNVAVMAYADNLKLSASKIFDLTWNDLYGETKETPQVFDLSYSELMFKVTEAMEFTFRDERYHMDFKLMSELTGRLIMELKKVAKPTLLTRLGFSKKYKFSSRQIQQIWGTEVIRKVMGDKFWAKDLEKRMANFFDVCSLRNQEGVVLISDLRFDSEAEWLSRFAHQTIEVKRDNVDKVSSHVSENGISTKYARDIIHNNGTLEDLESKLRAILKI	MZ150758.1	hypothetical protein	QVW09153.1	Salmonella phage S19cd
Cluster#135	MSNIIAFTGKARSGKDTSCSIVKNILEDEYGYNVAVMAYADNLKLSASRIFDLTWNDLYGETKETPQVFDLSYSELMFKVTEAMEFTFRGERYHTDFKLMSELTGRLIMELKKVAKPTLLTRLGFSKKYKFSSRQIQQIWGTEVIRKVMGDKFWAKDLEKRMVNFFDVCSLKNQDGVVLISDLRFDSEAEWLSRFAHQTIEVKRDNVDKVSSHVSENGISTKYARDIIHNNGTLADLESKLRAILKI	LR699048.1	hypothetical protein	VVC17439.1	Escherichia phage VpaE1_ev035
Cluster#135	MSNIIAFTGKARSGKDTSCSIVKNILEDEYGYNVAVMAYADNLKLSASRIFDLTWNDLYGETKETPQVFDLSYSELMTKVTEAMEFTFRDERYHMDFKLMSELTGRLIMELKKVAKPTLLTRLGFSKKYKFSSRQIQQIWGTEVIRKVMGDKFWAKDLEKRMVNFFDVCSLRNQEGVVLISDLRFDSEAEWLSRFAHQTIEVKRDNVDKVSSHVSENGISTKYERDIIHNNGTLADLESKLRAILKI	JN225449.1	kinase	AFQ96136.1	Enterobacteriaphage UAB_Phi87
Cluster#135	MSNIIAFTGKARSGKDTSCSIVKNILEDEYGYNVEVMAFADNLKLSASKIFDLTWNDLYGETKETPQVFDLSYPELMFKVTEAMEFTFRDERYHMDFKLMSELTGRLIMELKKVAKPTLLTRLGFSKKYKFSSRQIQQIWGTEVVRKVMGDKFWSKDLEKRMVRFYEMCSLRNQYGFVLISDLRFDSEAEWLSRFAHQTIEVKRDNVDKVSSHVSENGISTKYERDIIHNNGTLADLENKLRATIKV	AF320576.1	putative deoxynucleotide monophosphate kinase	AAQ14820.1	Salmonella phage FelixO1
Cluster#135	MSNIIAFTGKARSGKDTSCSIVKNILEDEYGYNVAVMAFADNLKLSASKIFDLTWNDLYGETKETPQVFDLSYPELMFKVTEAMEFTFRDERYHMDFKLMSELTGRLIMELKKVAKPTLLTRLGFSKKYKFSSRQIQQIWGTEVVRKVMGDKFWSKDLEKRMVRFHEMCSLRNQYGFVLISDLRFDSEAEWLSRFAHQTIEVKRDNVDKVSSHVSENGISTKYERDIIHNNGTLADLENKLRAIIKV	EU877232.1	putative deoxynucleotide monophosphate kinase	ACJ71920.1	Escherichia phage wV8
Cluster#135	MSNIIAFTGKARSGKDTSCSIVKNILEDEYGYNVAVMAYADNLKLSASRIFDLTWNDLYGETKETPQVFDLSYPELMFKVTEAMEFTFKGERYHMDFKLMSELTGRLIMELKKVAKPTLLTRLGFSKKYKFSSRQIQQIWGTEVIRKVMGDKFWAKDLEKRMVNFFDVCSLRNQEGVVLISDLRFDSEAEWLSRFAHQTIEVKRDNVDKVSSHVSENGISTKYERDIIHNNGTLADLESKLRAILKI	GU169904.1	putative deoxynucleotide monophosphate kinase	ACZ55540.1	Staphylococcus phage SA1
Cluster#135	MSKIIAFTGKARSGKDTSCSIVKNILEDEYGYNVEVMAFADNLKLSASKIFDLTWNDLYGETKETSQVFDLSYPELMFKVTEAMEFTFRDERYHMDFKLMSELTGRLIMELKKVAKPTLLTRLGFSKKYKFSSRQIQQIWGTEVIRKVMGDKFWAKDLEKRMVNFFDVCSLRNQEGVVLISDLRFDSEAEWLSRFAHQTIEVKRDNVDKVSSHVSENGISTKYERDIIHNNGTLADLESKLRAILKI	KC139526.1	putative deoxynucleotide monophosphate kinase	AGF88705.1	Salmonella phage FSL SP-010
Cluster#135	MKGNRMSSIIAFTGKARSGKDTSCSIVKNILEDEYGYNVAVMAYADNLKLSASKIFDLTWNDLYGETKETPQVFDLSYPELMSKVTEAMEFTFRDERYHMDFKLMSELTGRLIMELKKVAKPTLLTRLGFSKKYKFSSRQIQQIWGTEVIRKVMGDKFWAKDLEKRMVNFFDVCSLRNQDGVVLISDLRFDSEAEWLSRFAHQTIEVKRDNVDKVSSHVSENGISTKYARDIIQNNGTLEDLESKLRAILKI	KP010413.1	putative deoxynucleotide monophosphate kinase	AJT60673.1	Salmonella phage vB_SPuM_SP116
Cluster#135	MSNIIAFTGKARSGKDTSCSIVKNILEDEYGYNVAVMAFADNLKLSASKIFDLTWNDLYGETKETPQVFDLSYPELMFKVTEAMEFTFRDERYHMDFKLMSELTGRLIMELKKVAKPTLLTRLGFSKKYKFSSRQIQQVWGTEVVRKVMGDKFWSKDLEKRMVRFHEMCSLRNQYGFVLISDLRFDSEAEWLSRFAHQTIEVKRDNVDKVSSHVSENGISTKYERDIIHNNGTLADLENKLRAIIKV	KX377933.1	putative deoxynucleotide monophosphate kinase	ANT42161.1	Escherichia phage vB_EcoM_Alf5
Cluster#135	MSNIIAFTGKARSGKDTSCSIVKNILEDEYGYNVAVMAYADNLKLSASKIFDLTWNDLYGETKETPQVFDLSYSELMFKVTEAMEFTFRGERYHTDFKLMSELTGRLIMELKKVAKPTLLTRLGFSKKYKFSSRQIQQIWGTEVIRKVMGDKFWAKDLEKRMANFFDVCSLRNQEGVVLISDLRFDSEAEWLSRFAHQIIEVKRDNVDKVSSHVSENGISTKYARDIIHNNGTLEDLESKLRAILKI	MH051914.1	putative deoxynucleotide monophosphate kinase	AWD91383.1	Enterobacteria phage vB_EcoM_IME338
Cluster#135	MSNIIAFTGKARSGKDTSCSIVKNILEDEYGYNVVVMAYADNLKLSASKIFDLTWNDLYGETKETPQVFDLSYPELMFKVTEAMEFTFKDERYHMDFKLMSELTGRLIMELKKVAKPTLLTRLGFSKKYKFSSRQIQQIWGTEVIRKVMGDKFWAKDLEKRMANFFDVCSLRNQEGVVLISDLRFDSEAEWLSRFAHQIVEVKRDNVDKVSSHVSENGISTKYARDIIHNNGTLADLESKLRAILKI	LC473039.1	putative deoxynucleotide monophosphate kinase	BBJ27121.1	Escherichia phage L27
Cluster#135	MSSIIAFTGKARSGKDTSCSIVKNILEDEYGYNVAVMAYADNLKLSASKIFDLTWNDLYGETKETPQVFDLSYPELMSKVTEAMEFTFRDERYHMDFKLMSELTGRLIMELKKVAKPTLLTRLGFSKKYKFSSRQIQQIWGTEVIRKVMGDKFWAKDLEKRMVNFFDVCSLRNQEGVVLISDLRFDSEAEWLSRFAHQIIEVKRDNLDKVSSHVSENGISTKYARDIIHNNGTLEDLESKLRAILKI	MN882542.1	putative deoxynucleotide monophosphate kinase	QHJ72639.1	Escherichia phage JN01
Cluster#135	MSNIIAFTGKARSGKDTSCSIVKNILEDEYGYNVAVMAYADNLKLSASKIFDLTWNDLYGETKETPQVFDLSYPELMFKVTEAMEFTFKDERYHMDFKLMSELTGRLIMELKKIAKPTLLTRLGFSNKYKFSSRQIQQIWGTEVIRKVMGDKFWAKDLEKRMARFFESCSLMNQEGVVLISDLRFDSEAEWLSRFAHQTIEVKRDNVDKVSSHVSENGISTKYARDIIHNNGTLADLESKLRAILKI	MN850566.1	putative deoxynucleotide monophosphate kinase	QHR65089.1	Escherichia phage garuso
Cluster#135	MSNIIAFTGKARSGKDTSCSIVKNILEDEYGYNVAVMAYADNLKLSASKIFDLTWNDLYGETKETPQVFDLSYPELMFKVTEAMEFTFKGERYHMDFKLMSELTGRLIMELKKVAKPTLLTRLGFSKKYRFSSRQIQQIWGTEVIRKVMGDKFWSKDLEKRMVNFFDVCSLRNQEGVVLISDLRFDSEAEWLSRFAHQTIEVKRDNVDKVSSHVSENGISTKYERDIIHNNGTLEDLESKLRAILNI	MN850585.1	putative deoxynucleotide monophosphate kinase	QHR67704.1	Escherichia phage skuden
Cluster#135	MSNIIAFTGKARSGKDTSCSIVKNILEDEYGYNVAVMAYADNLKLSASRIFDLTWNDLYGETKETPQVFDLSYPELMFKVTEAMEFTFKGERYHMDFKLMSELTGRLIMELKKVAKPTLLTRLGFSNKYKFSSRQIQQIWGTEVIRKVMGDKFWAKDLEKRMVNFFDICSLRNQEGVVLISDLRFDSEAEWLSRFAHQTIEVKRNNMDKVSSHVSENGISTKYARDIIHNNGTLEDLESKLRAILKI	MN850603.1	putative deoxynucleotide monophosphate kinase	QHR70111.1	Escherichia phage pinkbiff
Cluster#135	MSNIIAFTGKARSGKDTSCSIVKNILEDEYGYNVAVMAYADNLKLSASKIFDLTWNDLYGETKETPQVFDLSYPELMFKVTEAMEFTFKGERYHMDFKLMSELTGRLIMELKKVAKPTLLTRLGFSKKYKFSSRQIQQIWGTEVIRKVMGDKFWSKDLEKRMVNFFDVCSLRNQEGVVLISDLRFDSEAEWLSRFAHQTIEVKRDNVDKVSSHVSENGISTKYERDIIHNNGTLEDLESKLRAILKI	MN850610.1	putative deoxynucleotide monophosphate kinase	QHR70860.1	Escherichia phage Andreotti
Cluster#135	MSNIIAFTGKARSGKDTSCSIVKNILEDEYGYNVAVMAFADNLKLSASKIFDLTWNDLYGETKETPQVFDLSYPELMFKVTEAMEFTFRDERYHMDFKLMSELTGRLIMELKKVAKPTLLTRLGFSKKYKFSSRQIQQVWGTEVVRKVMGDKFWSKDLEKRMVRFHEMCSLRNQYGFVLISDLRFDSEAEWLSRFAHQTIEVKRDNVDKVSSHVSENGISTKYERDIIHNNGTLADLENKLRAIIKV	MN850614.1	putative deoxynucleotide monophosphate kinase	QHR71379.1	Escherichia phage adrianh
Cluster#135	MSNIIAFTGKARSGKDTSCSIVKNILEDEYGYNVAVMAYADNLKLSASRIFDLTWNDLYGETKETPQVFDLSYPELMVKVTEAMEFTFKGERYHMDFKLMSELTGRLIMELKKVAKPTLLTRLGFSKKYRFSSRQIQQIWGTEVIRKVMGDKFWSKDLEKRMVNFFDVCSLRNQEGVVLISDLRFDSEAEWLSRFAHQTIEVKRDNVDKVSSHVSENGISTKYERDIIHNNGTLEDLESKLRAILKI	MN850619.1	putative deoxynucleotide monophosphate kinase	QHR72215.1	Escherichia phage finno
Cluster#135	MSNIIAFTGKARSGKDTSCSIVKNILEDEYGYNVAVMAFADNLKLSASKIFDLTWNDLCGETKETPQVFDLSYSELMFKVTEAMEFTFRDERYHMDFKLMSELTGRLIMELKKVAKPTLLTRLGFSKKYKFSSRQIQQIWGTEVVRKVMGDKFWSKDLEKRMVRFHEMCSLRNQYGFVLISDLRFDSEAEWLSRFAHQTIEVKRDNVDKVSSHVSENGISTKYERDIIHNNGTLADLENKLRAIIKV	MN850637.1	putative deoxynucleotide monophosphate kinase	QHR74420.1	Escherichia phage warpig
Cluster#135	MSNIIAFTGKARSGKDTSCSIVKNILEDEYGYNVAVMAYADNLKLSASRIFDLTWNDLYGETKETPQVFDLSYPELMFKVTEAMEFTFKGERYHMDFKLMSELTGRLIMELKKVAKPTLLTRLGFSKKYKFSSRQIQQIWGTEVIRKVMGDKFWAKDLEKRMVNFFDVCSLRNQEGVVLISDLRFDSEAEWLSRFAHQTIEVKRDNVDKVSSHVSENGISTKYERDIIHNNGTLADLESKLRAILKI	MN850644.1	putative deoxynucleotide monophosphate kinase	QHR75254.1	Escherichia phage ekra
Cluster#135	MSNIIAFTGKARSGKDTSCSIVKNILEDEYGYNVAVMAYADNLKLSASKIFDLTWNDLYGETKETPQVFDLSYPELMFKVTEAMEFTFKDERYHMDFKLMSELTGRLIMELKKIAKPTLLTRLGFSNKYKFSSRQIQQIWGTEVIRKVMGDKFWAKDLEKRMARFFESCSLMNQEGVVLISDLRFDSEAEWLSRFAHQTIEVKRDNVDKVSSHVSENGISTKYARDIIHNNGTLADLESKLRAILKI	MN850647.1	putative deoxynucleotide monophosphate kinase	QHR75775.1	Escherichia phage tootiki
Cluster#135	MSKIIAFTGKARSGKDTSCSIVKNILEDEYGYNVEVMAFADNLKLSASKIFDLTWNDLYGETKEAPQVFDLSYPELMLKVTEAMEFTFRDERYHMDFKLMSELTGRLIMELKKVAKPTLLTRLGFSKKYKFSSRQIQQIWGTEVVRKVMGDKFWSKDLEKRMVRFHEMCSLRNQEGVVLISDLRFDSEAEWLSRFAHQTIEVKRDNVNKVSSHVSENGISTKYERDIIHNNGTLADLESKLRAILKI	MN850631.1	putative deoxynucleotide monophosphate kinase	QIG66608.1	Escherichia phage mio
Cluster#135	MSNIIAFTGKARSGKDTSCSIVKNILEDEHGYNVAVMAFADNLKLSASKIFDLTWNDLYGETKETPQVFDLSYPELMFKVTEAMEFTFRDERYHMDFKLMSELTGRLIMELKKVAKPTLLTRLGFSNKYKFSSRQIQQIWGTEVIRKVLGDKFWAKDLEKRMANFFDVCSLRNQEGVVLISDLRFDSEAEWLSRFAHQTIEVKRDNVDKVSSHVSENGISTKYERDIIHNNGTLADLESKLRAILKI	MN994498.1	putative deoxynucleotide monophosphate kinase	QIN92447.1	Phage NBEco004
Cluster#135	MSNIIAFTGKARSGKDTSCSIVKNILEDEYGYNVAIMAYADNLKLSASKIFDLTWNDLYGETKETPQVFDLSYPELMFKVTEAMEFTFKDERYHMDFKLMSELTGRLIMELKKVATPTLLTRLGFSNKYKFSSRQIQQIWGTEVIRKVMGDKFWAKDLEKRMVNFFESCSLMNQEGVVLISDLRFDSEAEWLSRFAHQTIEVKRDNVDKVSSHVSENGISTKYERDIIHNNGTLADLESKLRAILKI	MN994503.1	putative deoxynucleotide monophosphate kinase	QIN93013.1	Phage NBSal004
Cluster#135	MSNIIAFTGKARSGKDTSCSIVKNILEDEYGYNVAVMAFADNLKLSASKIFDLTWNDLYGETKETPQVFDLSYPELMFKVTEAMEFTFRDERYHMDFKLMSELTGRLIMELKKVAKPTLLTRLGFSNKYKFSSRQIQQIWGTEVIRKVLGDKFWAKDLEKRMANFFDVCSLRNQEGVVLISDLRFDSEAEWLSRFAHQTIEVKRDNVDKVSSHVSENGISTKYERDIIHNNGTLADLENKLRAIIKV	MN994499.1	putative deoxynucleotide monophosphate kinase	QIQ68404.1	Phage NBEco005
Cluster#135	MSNIIAFTGKARSGKDTSCSIVKNILEDEYGYNVAVMAYADNLKLSASKIFDLTWNDLYGETKETPQVFDLSYSELMTKVTEAMEFTFRDERYHMDFKLMSELTGRLIMELKKVAKPTLLTRLGFSKKYKFSSRQIQQIWGTEVIRKVMGDKFWSKDLEKRMVNFFDVCSLRNQEGVVLISDLRFDSEAEWLSRFAHQTIEVKRDNVDKVSSHVSENGISTKYARDIIHNNGTLEDLESKLRAILKI	MT833282.1	putative deoxynucleotide monophosphate kinase	QNR52082.1	Escherichia coli phage vB_EcoM_Shy
Cluster#135	MSNIIAFTGKARSGKDTSCSIVKNILEDEYGYNVAVMAYADNLKLSASKIFDLTWNDLYGETKETPQVFDLSYSELMTKVTEAMEFTFRDERYHMDFKLMSELTGRLIMELKKVAKPTLLTRLGFSKKYKFSSRQIQQIWGTEVIRKVMGDKFWSKDLEKRMVNFFDVCSLRNQEGVVLISDLRFDSEAEWLSRFAHQTIEVKRDNVDKVSSHVSENGISTKYARDIIHNNGTLEDLESKLRAILKI	MW296865.1	putative deoxynucleotide monophosphate kinase	QQG31105.1	Salmonella phage SP3 SHan-2021
Cluster#135	MKGDRMSSIIAFTGKARSGKDTSCSIVKNILEDEYGYNVAVMAYADNLKLSASKIFDLTWNDLYGETKETPQVFDLSYPELMFKVTEAMEFTFRGERYHTDFKLMSELTGRLIMELKKVAKPTLLTRLGFSKKYKFSSRQIQQIWGTEVIRKVMGDKFWAKDLEKRMANFFDVCSLRNQEGVVLISDLRFDSEAEWLSRFAHQTIEVKRDNVDKVSSHVSENGISTKYARDIIHNNGTLEDLESKLRAILKI	OK040806.1	putative deoxynucleotide monophosphate kinase	UCJ01250.1	Escherichia phage CL1
Cluster#136	MQTLTVVEHENCESIEFVRVIGVEHHIFLKVGYLCDPARVESFIRDCFGGRHLKSVIFETVLPEGLETNNNIYLLTRIRQ	KP869100.1	hypothetical protein	AKE44921.1	Escherichia typing phage 1
Cluster#137	MEKIYNTRKIQISILCQFMADKHNSHYCGTGFLTLGGGYISFKEAVKMYNEHPEDDKELKQLKLTYDKKRKKIVCLNNLIKSTENVYDAIGDGGFLKVLKIAQ	KM236239.1	hypothetical protein	AIW03747.1	Citrobacter phage Moogle
Cluster#137	MEKIYNTRKIQIAILCQFMADKHDSHYCGTGFLTLGGGYVSFKEAVKMYNEHPEDDKELKQLKLTYDKKRKKIICLNNLIKPTENVHDSIGEEGFFKVLKIAQ	KT001916.1	hypothetical protein	AKU43958.1	Citrobacter phage Michonne
Cluster#137	MEKIYNTRKIQIAILCQFMADKHDSHYCGTGFLTLGGGYVSFKEAVKMYNEHPEDDKELKQLKLTYDKKRKKIICLNNLIKPTENVHDSIGEEGFFKVLKIAQ	KT363872.2	hypothetical protein	ALA06827.1	Citrobacter phage Mordin
Cluster#137	MEKIYNTRKIQIAILCQFMADKHDSHYCGTGFLTLGGGYVSFKEAVKMYNEHPEDDKELKQLKLTYDKKRKKIICLNNLIKPTENVHDSIGEEGFFKVLKLAQ	KT454805.2	hypothetical protein	ALH46963.1	Escherichia phage SUSP1
Cluster#137	MEKIYNTRKIQIAILCQFMADKHNSHYCGTGFLMQGSGYISFKEAVKMYNEHPEDDKELKQLKLTYDKKRKKIVCLNNLIKPTENVYDSIGEEGFLKVLKIAQ	MF327003.1	hypothetical protein	AUV62839.1	Shigella phage Sf14
Cluster#137	MEKIYNTRKIQISILCQFMADKHKSHYCGTGFLTLGGGYISFKEAVKMYNEHPEDDKELKQLKLTYDKKHKKIVCLNNLIKPTENVYDAIGEEGFLKVLKIAQ	MF327005.1	putative endonuclease	AUV56318.1	Shigella phage Sf19
Cluster#137	MEKIYNTRKIQISILCQFMADKHNSHYCGTGFLTLGGGYISFKEAVKMYNEHPEDDKELKQLKLTYDKKRKKIVCLNNLIKPTENVYDSIGEEGFLKVLKIAQ	MF158041.1	putative HNH endonuclease	ATE85962.1	Shigella phage Sf15
Cluster#137	MEKIYNTRKIQISILCQFMADKHNSHYCGTGFLILGGGYISFKEAVKMYNEHPEDDKELKQLKLTYDKKRKKIVCLNNLIKPTENVYDAIGEEGFLKVLKIAQ	MK562502.1	putative HNH endonuclease	QBP32771.1	Shigella phage KPS64
Cluster#137	MEKIYNTRKIQISILCQFMADKHNSHYCGTGFLTLGGGYISFKEAVKMYNEHPEDNKELKQLKLTYDKKRKKIVCLNNLIKPTENVYDAIGEEGFLKVLKIAQ	MF158040.1	putative HNH homing endonuclease	ATE85877.1	Shigella phage Sf13
Cluster#138	MAGKVTVNGEQNSYSGKWIYNINTLDAWMVHTQEKFGESGLTALAALVKQVTFTVEEKSTLGDGLMLFTDVRCGNIQVYIEKEELDKFCIKL	KT001916.1	hypothetical protein	AKU43960.1	Citrobacter phage Michonne
Cluster#138	MAGKVTVNGEQNSYSGKWIYNINTLDAWMVHTQEKFGESGLTALAALVKQVTFTVEEKSTLGDGLMLFTDVRCGNIQVYIEKEELDKFCIKL	KT363872.2	hypothetical protein	ALA06829.1	Citrobacter phage Mordin
Cluster#138	MAGKVTVNGEQSSYSGKWIYNINKLDAWMVYTQEKFGESGLTALAALVKQVTFTVEEKSTLGDGLMLFTDVRYGNIQVCIEKEELDQFCIKL	KT454805.2	hypothetical protein	ALH46961.1	Escherichia phage SUSP1
Cluster#139	MSYDFWPKFWLWFLGIALAILVGLLIYDTYQTRIWMNANNCQQTSQSREYMYYMTVISGNTTIVVPQIGTEYLYVCDNNQTIWWYGE	KT001916.1	hypothetical protein	AKU43963.1	Citrobacter phage Michonne
Cluster#139	MSYDFWPKFWLWFLGIALAILVGLLIYDTYQTRIWMNANNCQQTSQSREYMYYMTVISGNTTIVVPQIGTEYLYVCDNNQTIWWYGE	KT363872.2	hypothetical protein	ALA06832.1	Citrobacter phage Mordin
Cluster#139	MSYDFWPKFWLWFLGIALVILVGFAVYDSYHTKLWMTANHCQQTSQSRNYLYYMTVISGNTTIIVPQIGTEYLYVCDNNQTIWWY	MF158040.1	hypothetical protein	ATE85882.1	Shigella phage Sf13
Cluster#139	MSYDFWPKFWLWFLGIALVILIGFAVYDSYHTKLWMTANHCQQTSQSRNYLYYMTVISGNTTIIVPQIGTEYLYVCDNNQTIWWY	MK562502.1	hypothetical protein	QBP32776.1	Shigella phage KPS64
Cluster#140	MLEIGKVYLFVAGKSNRTFEAVLKHVSEDKYTVSWQAANGVWYDEEFTKNVWKVYQEVTV	KT001916.1	hypothetical protein	AKU43964.1	Citrobacter phage Michonne
Cluster#140	MLEIGKVYLFVAGKSNRTFEAVLKHVSEDKYTVSWQAANGVWYDEEFTKNVWKVYQEVTV	KT363872.2	hypothetical protein	ALA06833.1	Citrobacter phage Mordin
Cluster#140	MLKIGKVYLFVAGKSNRTLEAVLKHVSENKYTVSWQGSNGVWYDEDLTKNVWKVYQEVTA	MK562502.1	hypothetical protein	QBP32777.1	Shigella phage KPS64
Cluster#141	MLDLIRNARIRSKDGPLYLFYIPRRSLYYIADLDLKVKMPYGFWKEHIQYVDCFNPKQTYARPLDMFNKDKWVVMTTTEARNFLDTGILPE	KM236239.1	hypothetical protein	AIW03756.1	Citrobacter phage Moogle
Cluster#141	MIDLIRNARIRSKDNSLYLFYIPRRSLYYVADLDLKVKMPDGSWKEHIRYIDCFNPKQTYARPLDMFNKDKWVVMTTTEARNFLDTGILPE	KT001916.1	hypothetical protein	AKU43969.1	Citrobacter phage Michonne
Cluster#141	MFSFNNYEGRKRPSKINLEKFMIDLIRNARIRSKDNSLYLFYIPRRSLYYVADLDLKVKMPDGSWKEHIRYIDCFNPKQTYARPLDMFNKDKWVVMTTTEARNFLDTGILPE	KT363872.2	hypothetical protein	ALA06838.1	Citrobacter phage Mordin
Cluster#141	MLDLIRNARVRSKDSSLYLFYIPRRSLYYIADLDLKVKMPDDSWKEHIRYVDCFNPKQTYARPLDMFNKNNWVVLTTTEARNFLDTGILPE	KT454805.2	hypothetical protein	ALH46953.1	Escherichia phage SUSP1
Cluster#141	MNNYEGRKRPSKINLEKGMLDLIRNARIRSKDNSLYLFYIPRRSLYYIADLDLKVKMPDGSWKEHIRYIDCFNPKQTYARPLDMFNKDKWVVMTTTEARNFLDTGILPE	MF158040.1	hypothetical protein	ATE85887.1	Shigella phage Sf13
Cluster#141	MLDLIRNARIRSKDNSLYLFYIPRRSLYYIADLDLKVKMPDGSWKEHIRYVDCFNPKQTYARPLDMFNKDRWVVMTTTEARNFLDTGILPE	MF158041.1	hypothetical protein	ATE85971.1	Shigella phage Sf15
Cluster#141	MLDLIRNARIRSKDNSLYLFYIPRRSLYYIADLDLKVKMPDGSWKEHIRYVDCFNPKQTYARPLDMFNKDKWVVMTTTEARNFLDTGILPE	MF327005.1	hypothetical protein	AUV56309.1	Shigella phage Sf19
Cluster#141	MLDLIRNARIRSKDNSLYLFYIPRRSLYYIADLDLKVKMPDGSWKEHIRYVDCFNPKQTYARPLDMFNKDKWVVMTTTEARNFLDTGILPE	MK562502.1	hypothetical protein	QBP32782.1	Shigella phage KPS64
Cluster#142	MFNKIKNDHVSKIQSEMAALKETISKAKSATEAEMDALESQIQHLLSKRVELKERMDYIESQQKLFEDKEA	KM236239.1	hypothetical protein	AIW03761.1	Citrobacter phage Moogle
Cluster#142	MFNKIKNDHVSKIQSGVAALKETISKAKSATEAEMDALESQIQHLLSKRVELKERMDYIESQQKLFEDKEA	KT001916.1	hypothetical protein	AKU43974.1	Citrobacter phage Michonne
Cluster#142	MFNKIKNDHVSKIQSGVAALKETISKAKSATEAEMDALESQIQHLLSKRVELKERMDYIESQQKLFEDKEA	KT363872.2	hypothetical protein	ALA06843.1	Citrobacter phage Mordin
Cluster#142	MFNKIKNDHVSKIQSGVAALKETINKAKSATEAEMDALESQIQHLLSKRVELKERMDYIESQQKLFEDKEA	MF158040.1	hypothetical protein	ATE85892.1	Shigella phage Sf13
Cluster#142	MFNKIKNDHVSKIQSGVAALKETISKAKSATESEMDALESQIQHLLSKRVELKERMDYIESQQKLFEDKEA	MF158041.1	hypothetical protein	ATE85976.1	Shigella phage Sf15
Cluster#142	MFNKIKNDHVSKIQSGVAALKETISKAKSATEAEMDALESQIQHLLSKRVELKERMDYIESQQKLFEDKEA	MF327005.1	hypothetical protein	AUV56304.1	Shigella phage Sf19
Cluster#142	MFNKIKNDHVSKIQSGVAALKETISKAKSATESEMDALESQIQHLLSKRVELKERMDYIESQQKLFEDKEA	MF327003.1	hypothetical protein	AUV62825.1	Shigella phage Sf14
Cluster#142	MFNKIKNDHVSKIQSGVAALKETISKAKSATEAEMDALESQIQHLLSKRVELKERMDYIESQQKLFEDKEA	MK562502.1	hypothetical protein	QBP32787.1	Shigella phage KPS64
Cluster#143	MTVRSKLIDSYLKEGFTPFYSEKSREKFVNECLTKIEQFGKVLINKGHEVKFEHISKDNVEMFVLAIDNLSTVYMFTLTNKHFEYEIYRRDS	KM236239.1	hypothetical protein	AIW03767.1	Citrobacter phage Moogle
Cluster#143	MTVRSKLIDSYLKEGFEPFYSEKSRENFVKECLTKIEQFGKVLINKGHEVKFEHLSKDNVEQFALAIDGLSTVYIFTLTNKHFEYEIYRRDS	KT001916.1	hypothetical protein	AKU43979.1	Citrobacter phage Michonne
Cluster#143	MTVRSKLIDSYLKEGFEPFYSEKSRENFVKECLTKIEQFGKVLINKGHEVKFEHLSKDNVEQFALAIDGLSTVYIFTLTNKHFEYEIYRRDS	KT363872.2	hypothetical protein	ALA06848.1	Citrobacter phage Mordin
Cluster#143	MTVRSKLIDSYLKEGFEPFYSEESRKNFVKECLTKVEQFGKVLINKGHEVKFEHLSKDNVEQFALAIDGLSTVYIFTLTNKHFEYEIYRRDS	MF158040.1	hypothetical protein	ATE85897.1	Shigella phage Sf13
Cluster#143	MTVRSKLIDSYLKEGFEPFYSEESRKKFVKECLTKIEQFGKVLINKGHEVKFEHLSKDNVEQFALAIDGLSTVYIFTLTNKHFEYEIYRRDS	MF158041.1	hypothetical protein	ATE85981.1	Shigella phage Sf15
Cluster#143	MTVRSKLIDSYLKEGFEPFYSEESREKFVKECLTKIEQFGKVLINKGHEVKFEHLSKDNVEQFALAIDGLSTVYIFTLTNKHFEYEIYRRDS	MF327005.1	hypothetical protein	AUV56299.1	Shigella phage Sf19
Cluster#143	MTVRSKLIDSYLKEGFEPFYSEESRKKFVKECLTKIEQFGKVLINKGHEVKFEHLSKDNVEQFALAIDGLSTVYIFTLTNKHFEYEIYRRDS	MF327003.1	hypothetical protein	AUV62819.1	Shigella phage Sf14
Cluster#143	MTVRSKLIDSYLKEGFEPFYSEESRKNFVKECLTKVEQFGKVLINKGHEVKFEHLSKDNVEQFALAIDGLSTVYIFTLTNKHFEYEIYRRDS	MK562502.1	hypothetical protein	QBP32792.1	Shigella phage KPS64
Cluster#144	MTLSEIESQLKVSGYTQEQIDELNIISMPNRFVKAFGLEVVRMAHILIVDGLLIKDRTGALKGKRIDITEIL	KT001916.1	hypothetical protein	AKU43987.1	Citrobacter phage Michonne
Cluster#145	MSSREEEALAIFKNEDKSISFVSEAWCRGLGYDWYLFLCAKKDVKPVDETRFKELYTVCQEGYEEHYEGSLNPVNSKASDLFY	KT001916.1	hypothetical protein	AKU43991.1	Citrobacter phage Michonne
Cluster#145	MSSREEEALAIFKNEDKSISFVSEAWCRGLGYDWYLFLCAKKDVKPVDETRFKELYTVCQEGYEEHYEGSLNPVNSKASDLFY	KT363872.2	hypothetical protein	ALA06858.1	Citrobacter phage Mordin
Cluster#145	MSSREEEALAIFKNEDKSIAFVSEAWCRDLGYDWYLFLCAKKDVKPVDETRFKELYNICQEGYEEHYEGSLNPVNSKASDLFY	MF158040.1	hypothetical protein	ATE85907.1	Shigella phage Sf13
Cluster#145	MSNKEQEALAIFKSEDKSIAFVSEAWCRDLGYDWYLFLCAKKDVKPVDETRFKELYNICQEGYEEHYEGSLNPVNSKASDLFY	MF158041.1	hypothetical protein	ATE85992.1	Shigella phage Sf15
Cluster#145	MSSREEEALAIFKNEDKSIAFVSEAWCRGLGYDWYLFLCAKKDVKPVDETRFKELYNICQEGYEEHYEGSLNPVNSKASDLFY	MF327005.1	hypothetical protein	AUV56290.1	Shigella phage Sf19
Cluster#145	MSNKEQEALVIFKSEDKSIAFVSEAWCRDLGYDWYLFLCAKKDVKPVDETRFKELYNICQEGYEEHYEGSLNPVNSKASDLFY	MF327003.1	hypothetical protein	AUV62810.1	Shigella phage Sf14
Cluster#145	MSNKEQESLSIFKNEDKSIAFVSEAWCRDLGYDWYLFLCAKKDVKPVDETRFKELYNICQEGYEEHYEGSLNPVNSKASDLFY	MK562502.1	hypothetical protein	QBP32804.1	Shigella phage KPS64
Cluster#145	MSNKEQEALAIFKSEDKSIAFVSEAWCRDLGYDWYLFLCAKKDVKPVDETRFKELYNVCQEGYEEHYKGSLNPVNSKASDLFY	MK562504.1	hypothetical protein	QBP32993.1	Enterobacteria phage CHB7
Cluster#145	MSSREEEALAIFKNEDKSIAFVSEAWCRGLGYDWYLFLCAKKDVKPVDETRFKELYNICQEGYEEHYKGSLNPVNSKASDLFY	MK562505.1	hypothetical protein	QBP33126.1	Shigella phage Silverhawkium
Cluster#145	MSNKEQEALAIFKSEDKSIAFVSEAWCRDLGYDWYLFLCAKKDVKPVDETRFKELYNVCQDGYEEHYKGSLNPVNSKASDLFY	MN850587.1	hypothetical protein	QHR67954.1	Escherichia phage mistaenkt
Cluster#146	MQVLVNFIYKYENIFSNMTVAQRNPVIPREGETVEINDWNYKVEEVKHKFKDGYDHQVVNVYLKGKWQ	KM236239.1	hypothetical protein	AIW03778.1	Citrobacter phage Moogle
Cluster#146	MQVLVNFIYKYENIFSTMTEGQRNPVIPREGEIVEINDWNHRVAEVKHKLKDGYDHQVVNVYLEGKWQ	KT001916.1	hypothetical protein	AKU43993.1	Citrobacter phage Michonne
Cluster#146	MQVLVNFIYKYENIFSTMTEGQRNPVIPREGEIVEINDWNHRVAEVKHKLKDGYDHQVVNVYLEGKWQ	KT363872.2	hypothetical protein	ALA06860.1	Citrobacter phage Mordin
Cluster#146	MQVLVNFIYKYENIFSTMTVAQRNPVIPREGETVEINDWSYRVEEVKHKLKDGYDHQVVNVYLKGKWQ	MF158041.1	hypothetical protein	ATE85994.1	Shigella phage Sf15
Cluster#146	MKDIDMQVLVNFIYKYENIFSTMTVAQRNPVIPREGETVEINDWNYRVEEVKHKLKDGYDHQVVNVYLKGKWQ	MF327003.1	hypothetical protein	AUV62808.1	Shigella phage Sf14
Cluster#146	MQVLVNFIYKYENIFSTMTVAQRNPVIPREGETVEINDWNYRVEEVKHKLKDGYDHQVVNVYLKGKWQ	MK562504.1	hypothetical protein	QBP32995.1	Enterobacteria phage CHB7
Cluster#146	MQVLVNFIYKYENIFSTMTEGQRNPVIPREGDTVEINDWNHRVAGVKHKLKDDYDHQVVNVYLEGKW	MK562505.1	hypothetical protein	QBP33128.1	Shigella phage Silverhawkium
Cluster#146	MQVLVNFIYKYENIFSTMTVAQRNPVIPREGETVEINDWNYRVEEVKHKLKDGYDHQVVNVYLKGKWQ	MN850587.1	hypothetical protein	QHR67956.1	Escherichia phage mistaenkt
Cluster#147	MSILHIISEDFGGCSWHSFFTKGCLACEARNK	KT001916.1	hypothetical protein	AKU43994.1	Citrobacter phage Michonne
Cluster#147	MSILHIISEDFGGCSWHSFFTKGCLACEARNK	KT363872.2	hypothetical protein	ALA06861.1	Citrobacter phage Mordin
Cluster#147	MRVLRIISEDFGGCSWHSFFTKGCLACEARNK	MF327003.1	hypothetical protein	AUV62807.1	Shigella phage Sf14
Cluster#147	MKIFIKVIDEDFGGCSWHSFFTKGCLACEARNK	MK562504.1	hypothetical protein	QBP32997.1	Enterobacteria phage CHB7
Cluster#147	MRILHIISEDFGGCSWHSFFTKGCLACEARNK	MK562505.1	hypothetical protein	QBP33129.1	Shigella phage Silverhawkium
Cluster#147	MKIFIKVIDEDFGGCSWHSFFTKGCLACEARNK	MN850587.1	hypothetical protein	QHR67958.1	Escherichia phage mistaenkt
Cluster#148	MLSAIILFVFVVLSLSYFISKLLSITYKAALALTLLSFAVNAAVRMYLI	KT001916.1	hypothetical protein	AKU43996.1	Citrobacter phage Michonne
Cluster#149	MKKLLVGIIALGMSFSAVAMKMPEANFNGVALESCKIVQKIASNAGELTKPLSAPTVQEMTDKMVDYNYHFMGDYYDRLADEMVTQNVDVLDSKGIEAVEDVKDNFMRESFKGVQYFIENRNCIGL	KM236239.1	hypothetical protein	AIW03782.1	Citrobacter phage Moogle
Cluster#149	MKKLLVGIVALGMSFSAAAMKMPEANFNGVALESCKIVQKIASNAGELTKPLSAPTVQEMTDKMVDYNYHFMGDYYDRLADEMVTQNVDILDSKGIENVEDVKDNFMRESFKGVQYFIENRHCMGL	KT001916.1	hypothetical protein	AKU43997.1	Citrobacter phage Michonne
Cluster#149	MKKLLVGIVALGMSFSAAAMKMPEANFNGVALESCKIVQKIASNAGELTKPLSAPTVQEMTDKMVDYNYHFMGDYYDRLADEMVTQNVDILDSKGIENVEDVKDNFMRESFKGVQYFIENRHCMGL	KT363872.2	hypothetical protein	ALA06863.1	Citrobacter phage Mordin
Cluster#149	MKKLLVGVVALGMSFSAAAMKMPEANFNGVALESCKIVQKIASNAGELTKPLSAQTVQEMTDKMVDYNYHFMGDYYDRLADEMVTQNVDLLDSKGIETVEDVKDNFMRESFKGVQYFIENRHCMGL	MF158041.1	hypothetical protein	ATE85997.1	Shigella phage Sf15
Cluster#149	MKKLLVGVIAIGMSFSAAAMKMPEANFNGVALESCKIVQKIASNAGELTKPLSAQTVQEMTDKMVDYNYHFMGDYYDRLADEMVTQNVDILDSKGIETVEDVKDNFMRESFKGVQYFIENRHCMGL	MF327005.1	hypothetical protein	AUV56284.1	Shigella phage Sf19
Cluster#149	MKKLLVGIVALGMSFSAAAMKMPEANFNGVALESCKIVQKIASNAGELTKPLSAQTVQEMTDKMVDYNYHFMGDYYDRLADEMVTQNVDLLDSKGIETVEDVKDNFMRESFKGVQYFIENRHCMGL	MF327003.1	hypothetical protein	AUV62805.1	Shigella phage Sf14
Cluster#149	MKKLLVGVLAIGMSFSAAAMKMPEANFNGVALESCKIVQKIASNAGELTKPLSAQTVQEMTDKMVDYNYHFMGDYYDRLADEMVTQNVDLLDSKGIETVEDVKDNFMRESFKGVQYFIENRHCTGL	MK562502.1	hypothetical protein	QBP32810.1	Shigella phage KPS64
Cluster#149	MKKLLVGVIALGMSFSAVAMKMPEANFSGVALESCKIVQKIASNAGELTKPLSATTVQEMTDKMVDYNYHFMGDYYDRLADEMVTQNVDLLDSKGIETVEDVKDNFMRESFKGVQYFIENRHCMGL	MK562505.1	hypothetical protein	QBP33133.1	Shigella phage Silverhawkium
Cluster#150	MNEVFDPYAPQDSWEADREAEMESYICPMDIEEMKDFVSFRFSKEIEKLKLSQAQVATVCEISQSRVSNIINDPQKISLEYMLNACTKLGVNFNLRLAD	MK562502.1	putative transcriptional regulatory protein	QBP32812.1	Shigella phage KPS64
Cluster#150	MNEVFDPYAPQDSWEADREAEMESYVCPMDIEEMKDFVSFRFSKEIEKLKLSQAQVATVCEISQSRVSNIINDPQKISLEYMLNACTKLGVNFNLRLAD	MF327005.1	transcriptional regulator	AUV56282.1	Shigella phage Sf19
Cluster#150	MNEVFDPYAPQDSWEADREAEMESYVCPMDIEEMKDFVSFRFSKEIEKLKLSQAQVATVCEISQSRVSNIINDPQKISLEYMLNACTKLGVNFNLRLAD	MF327003.1	transcriptional regulator	AUV62803.1	Shigella phage Sf14
Cluster#150	MNEVFDPYAPQDSWEADSEAEMESYIYPMDIEEMKDFVAFRFSKEVENQKLSQAQAAIICEISQSRVSNIINDPQKISLEYMLNACAKLGVNFNLRLAD	KM236239.1	transcriptional regulatory protein	AIW03784.1	Citrobacter phage Moogle
Cluster#150	MNEVFDPYAPQDSWEADREAEMESYICPMDIAEMKDFVSFRFSKEVEKLKLSQAQVATVCEISQSRVSNIINDPQKISLEYMLNACAKLGVNFNLRLAD	KT001916.1	transcriptional regulatory protein	AKU43999.1	Citrobacter phage Michonne
Cluster#150	MNEVFDPYAPQDSWEADREAEMESYICPMDIAEMKDFVSFRFSKEVEKLKLSQAQVATVCEISQSRVSNIINDPQKISLEYMLNACAKLGVNFNLRLAD	KT363872.2	transcriptional regulatory protein	ALA06865.1	Citrobacter phage Mordin
Cluster#150	MNEVFDPYAPQDSWEADREAEMESYICPMDIEEMKDFVSFRFSKEIEKLKLSQAQVATVCEISQSRVSNIINDPQKISLEYMLNACTKLGVNFNLRLAD	MF158041.1	transcriptional regulatory protein	ATE85999.1	Shigella phage Sf15
Cluster#151	MKRENAIFNDNFAIGFYGKPTPAEKLYGNAILETLKEVYTTGGMKHTEANRVRGYMAIGSAISNIKLETTSAKKVRDHFIKELSDNLDGVDIKAVWLDVEGHNYTTFVFKNEDIKCLFP	KM236239.1	hypothetical protein	AIW03785.1	Citrobacter phage Moogle
Cluster#151	MKRENAIFNDNFAIGFYGKPTPSEKLYGNAILETLKEVYTTGGMKHTEANRVRGYMAIGSAISNIKLETTSAKKVRDHFIKELSENLDGVDIKAVWLDVEGHNYTTFVFKNEDIKCLFP	KT001916.1	hypothetical protein	AKU44000.1	Citrobacter phage Michonne
Cluster#151	MKRENAIFNDNFAIGFYGKPTPAEKLYGNAILETLKEVYTTGGMKHTEANRVRGYMAIGSAISNIKLETTSAKKVRDHFIKELSENLDGVDVKAVWLDVDGHNYTTFVFKNEDIKCLFP	MF158041.1	hypothetical protein	ATE86000.1	Shigella phage Sf15
Cluster#151	MKRENAIFNDNFAIGFYGKPTPAEKLYGNAILETLKEVYTTGGMKHTEANRVRGYMAIGSAISNIKLETTSAKKVRDHFIKELSENLDGVDVKAVWLDVDGHNYTTFVFKNEDIKCLFP	MF327005.1	hypothetical protein	AUV56281.1	Shigella phage Sf19
Cluster#151	MKRENAIFNDNFAIGFYSKPTPAEKLYGNAILETLKEVYTTGGMKHTEANRVRGYMAIGSAISNIKLETTSAKKVRDHFIKELSENLDGVEVKAVWLDVDGHNYTTFVFKNEDIKCLFP	MF327003.1	hypothetical protein	AUV62802.1	Shigella phage Sf14
Cluster#151	MKRENAIFNDNFAIGFYGKPTPAEKLYGNAILETLKEVYTTGGMKHTEANRVRGYMAIGSAISNIKLETTSAKKVRDHFIKELSENLDGVDVKAVWLDVDGHNYTTFVFKNEDIKCLFP	MK562502.1	hypothetical protein	QBP32813.1	Shigella phage KPS64
Cluster#152	MLSEHMKATNHTEKTFLIDTNYDAGTIEFIDEDTADSLCVLPAHLFTPELRDSHSIEVNTEPSIELYSGTQYPRSFKALLNIFIADIVEIVKQTEGGHVVTAEYEQGTIKLTGDFGSMSFLDFVPKHFEDFLSSEVDDLDFILKFERTFKVNKK	KM236239.1	hypothetical protein	AIW03787.1	Citrobacter phage Moogle
Cluster#152	MKIGITLCQPEAEFLKSMLSEHMKSTNHTEKTFLIDTNYDAGTIEFIDEDTADSLCVLPAHLFTPELRDSRSIEVSMEPSIELYSGTQYPRSFKALLNIFIADIVEIVKQTEGGHVVTAEYEQGTIKLTGDFGSMSFLDFIPKHFEDFLSSEVDDLDFILKFERTFKVNKK	KT001916.1	hypothetical protein	AKU44002.1	Citrobacter phage Michonne
Cluster#152	MKIGITLCQPEAEFLKSMLSEHMKSTNHTEKTFLIDTNYDAGTIEFIDEDTADSLCVLPAHLFTPELRDSRSIEVSMEPSIELYSGTQYPRSFKALLNIFIADIVEIVKQTEGGHVVTAEYEQGTIKLTGDFGSMSFLDFIPKHFEDFLSSEVDDLDFILKFERTFKVNKK	KT363872.2	hypothetical protein	ALA06868.1	Citrobacter phage Mordin
Cluster#152	MKIGITLCQPEAEFLKSMLSEHMKSTNHTEKTFLIDTNYDAGTIEFIDEDTADSLCVLPAHLFTPELRESRSIEVNLEPSIELYSDIQYPRSFKALLNIFIADIVEIVKQTEGGHVVTAEYEQGTIKLTGDFGSMSFLDFVPKHFEDFLSSEVDDLDFILKFERTFKVNKK	MF158041.1	hypothetical protein	ATE86002.1	Shigella phage Sf15
Cluster#152	MKIGITLCQPEAEFLKSMLSEHMKSTNHTEKTFLIDTNYDAGTIEFIDEDTADSLCVLPAHLFTPELRDSRSIEVNLEPSIELYSDTQYPRSFKALLNIFIADIVEIVKQTEGGHVVTAEYEQGTIKLTGDFGSMSFLDFVPKHFEDFLSSEVDDLDFILKFERTFKVNKK	MF327005.1	hypothetical protein	AUV56279.1	Shigella phage Sf19
Cluster#152	MKIGITLCQPEAEFLKSMLSEHMKSTNHTEKTFLIDTNYDAGTIEFIDEDTADSLCVLPAHLFTPELRDSRSIEVNLEPSIELYSDTQYPRSFKALLNIFIADIVEIVKQTEGGHVVTAECEQGTIKLTGDFGSMSFLDFVPKHFEDFLSSEVDDLDFILKFERTFKVNKK	MF327003.1	hypothetical protein	AUV62800.1	Shigella phage Sf14
Cluster#152	MKIGITLCQPEAEFLKSMLSEHMKSTNHTEKTFLIDTNYDAGTIEFIDEDTADSLCVLPAHLFTPELRDSRSIEVNLEPSIELYSDTQYPRSFKALLNIFIADIVEIVKQTEGGHVVTAECEQGTIKLTGDFGSMSFLDFVPKHFEDFLSSEVDDLDFILKFERTFKVNKK	MK562502.1	hypothetical protein	QBP32815.1	Shigella phage KPS64
Cluster#153	MKILSGVSQCYMNDGEPVKCHHCGGENFQGEVSEIVSGNIAEEYTRCCGCGKILSFWAYGDYEPQPHLIYHPNKVVKSVMNWFIIKGFTK	KM236239.1	hypothetical protein	AIW03788.1	Citrobacter phage Moogle
Cluster#153	MKILSGVSQCYMNDGEPVKCCHCGGESFQGEVSEIVSGNIAEEYTRCCGCGKILSFWAYGSYEPQPHLVYHPNKIVKRVLNWFIIKGFTK	KT001916.1	hypothetical protein	AKU44003.1	Citrobacter phage Michonne
Cluster#153	MKILSGVSQCYMNDGEPVKCCHCGGESFQGEVSEIVSGNIAEEYTRCCGCGKILSFWAYGSYEPQPHLVYHPNKIVKRVLNWFIIKGFTK	KT363872.2	hypothetical protein	ALA06869.1	Citrobacter phage Mordin
Cluster#153	MNDGEPVKCCHCGGENFQGEVSEIVSGNIAEEYTRCCGCGKILSFWAYGSYEPQPHLIYHPNRIVKRVLNWFIIKGFTK	MF158041.1	hypothetical protein	ATE86003.1	Shigella phage Sf15
Cluster#153	MKILSGVSQCYMNDGEPVKCCHCGGENFQGEVSEIVSGNIAEEYTRCCGCGKILSFWAYGSYEPQPHLIYHPNRIVKRVLNWFIIKGFTK	MF327005.1	hypothetical protein	AUV56278.1	Shigella phage Sf19
Cluster#153	MNNGEPVKCCHCGGENFQGEVSEIVSGNIAEEYTRCCGCGKILSFWAYGSYEPQPHLVYHPNRIVKRVLNWFIIKGFTK	MF327003.1	hypothetical protein	AUV62799.1	Shigella phage Sf14
Cluster#153	MKILSGVSQCYMNNGEPVKCCHCGGENFQGEVSEIVSGNIAEEYTRCCGCGKILSFWAYGSYEPQPHLIYHPNRIVKRVLNWFIIKGFTK	MK562502.1	hypothetical protein	QBP32816.1	Shigella phage KPS64
Cluster#154	MARSSLTKEILEPLVKDSVSFREVLIKLGRKPAGGSQSHLKRVIEKFEIDTSHFLGQKAGKIKTLPKRKPEEILILRESGERARSSQLRRALIASGVEYKCSKCGQLPEWLGNPLTLDVDHINENWLDDRKENLRFLCPNCHSQFSRHLI	KT001916.1	HNH endonuclease	AKU44037.1	Citrobacter phage Michonne
Cluster#154	MARSRLTKEILEPLVKDSVSFREVLIKLGRKPAGGSQSHLKRVIEKFEIGTSHFLGQKAGKIKTLPKRKPEEILILRESGERARSSQLRRALIASGVEYKCSKCGQLPEWLGNPLTLDVDHINENWLDDRKENLRFLCPNCHSQFSRHLI	MN850587.1	HNH endonuclease	QHR68001.1	Escherichia phage mistaenkt
Cluster#154	MARSSLTKDILEPLVKDSVSFREVLIKLGRKPAGGSQSHLKRVIEKFEIDTSHFLGQKAGKVKTVPKRKPEEILILRESGERARSSQLRRALIASGVEYKCSKCGQLPYWLGNPLTLDVDHINENWLDDRKENLRFLCPNCHSQFSRHLI	LC519489.1	hypothetical protein	BBU53652.1	Escherichia phage SP22
Cluster#154	MTRRSLTKEVLEPLVKESVSFREVLIKLGRKPAGGSQSHLKRVIEKFELDTSHFLGQKAGKVKTLPKRKPEEILILRESGERARSTQLRRALIASGVEYKCSKCGQQPEWLGKPLTLDVDHINENWLDDRKENLRFLCPNCHSQFSRHLI	MH791400.1	hypothetical protein	QAX98325.1	Escherichia phage EcSzw-2
Cluster#155	MNKVKESDTIFIYVKENPLRRTKATVTHVSDSGVVYFRPVKNMHFKLYPDSPNPLEGHLWAGKIYSTADIDNLVFTGSFKNLLGIALADTGIVKDEDYEEAEKATFEASPTLKKVDVNLEAPTMKLQDLPEHEYQYTTEEVGHQTHVVDNAEEYFKQFCNPNPHHHNLIPPQKKFNSMLTSTCEDAKKNVEELKEAVYTTHEVVNNNYIEQTVRTMVKAGLSPYQIAEEIQRQFYNAMVKE	KM236239.1	hypothetical protein	AIW03834.1	Citrobacter phage Moogle
Cluster#155	MNKVKESDKIYIYVKANPFQRVKATVTHVSSSGVVYFRPVKNLHFKLYPDLTNTLEGHLWAGKIYSTADIDNLVFTGSFKDLLGIALIDTAISDDEESEKATFEASPTLRKVNVNLEAPTMLLVDLPEHENRYTTEEAGQQTHVVDNVKEYFKHFCDANTHRHMLISPQKKFNSMLTSTCEDAKKNVEELKEAVYTTHEVVNNNYIEQTVRTMVKAGLSPYQIAEEIQRQFYNAMVKE	KT001916.1	hypothetical protein	AKU44051.1	Citrobacter phage Michonne
Cluster#156	MKKLTTLGDYWRLSVSEQYRRAKKTKQCYGKFARGDILACTQEALKNVTPRGKTFQKMIDREWNARLKRIEQ	KM236239.1	hypothetical protein	AIW03835.1	Citrobacter phage Moogle
Cluster#156	MKKFTTLGEYWKLSVSEQYRRAKKTKQCYGKFARGDILVCTEEALKNVTPRGKTFQRMIDREWNARLKRIEQ	KT001916.1	hypothetical protein	AKU44052.1	Citrobacter phage Michonne
Cluster#156	MKKFTTLGEYWKLSVSEQYRRAKKTKQCYGKFARGDILVCTEEALKNVTPRGKTFQRMIDREWNARLKRIEQ	KT363872.2	hypothetical protein	ALA06916.1	Citrobacter phage Mordin
Cluster#156	MKKFTTLGEYWKLSVSEQYRRAKKTKQCYGKIARGDILVCTEESLKNVTPRGKTFQRMIDREWNARLKRIEQ	MF158040.1	hypothetical protein	ATE85832.1	Shigella phage Sf13
Cluster#156	MKKFTTLGEYWKLSVSEQYRRAKKTKQCYGKIARGDILVCTEESLKNVTPRGKTFQRMIDREWNARLKRIEQ	MF158041.1	hypothetical protein	ATE86050.1	Shigella phage Sf15
Cluster#156	MKKFTTLGEYWKLSVSEQYRRAKKTKQCYGKIARGDILVCTEESLKNVTPRGKTFQRMIDREWNARLKRIEQ	MF327005.1	hypothetical protein	AUV56227.1	Shigella phage Sf19
Cluster#156	MKKFITLGEYWKLSVSEQYRRAKKTKQCYGKFARGDILVCTEESLKNVTPRGKTFQRMIDREWNARLKRIEQ	MF327003.1	hypothetical protein	AUV62753.1	Shigella phage Sf14
Cluster#156	MKKFTTLGEYWKLSVSEQYRRAKKTKQCYGKIARGDILVCTEESLKNVTPRGKTFQRMIDREWNARLKRIEQ	MK562502.1	hypothetical protein	QBP32864.1	Shigella phage KPS64
Cluster#156	MKKLTTLADYWKLSVSEQYRRAKKVKQCYGKFARGDILVCSQESLENVTPRGKTFQKMIDREWEARLKRIEK	MK562505.1	hypothetical protein	QBP33187.1	Shigella phage Silverhawkium
Cluster#157	MQPKILVICIRYAIAEMINQKILKDISEGK	KT001916.1	hypothetical protein	AKU44054.1	Citrobacter phage Michonne
Cluster#157	MQPKILVICIRYAIAEMINQKILKDISEGK	KT363872.2	hypothetical protein	ALA06918.1	Citrobacter phage Mordin
Cluster#157	MQPKILVICIRYAIAEMINQKILKDISEGK	MF158040.1	hypothetical protein	ATE85834.1	Shigella phage Sf13
Cluster#157	MQPKILVICIRYAIAEMINQKILKDISEGK	MF158041.1	hypothetical protein	ATE86052.1	Shigella phage Sf15
Cluster#157	MQPKILVICIRYAIAEMINQKILKDISEGK	MF327005.1	hypothetical protein	AUV56225.1	Shigella phage Sf19
Cluster#157	MQPKILVVCIRYAIAEMINQKILKDISEGK	MF327003.1	hypothetical protein	AUV62751.1	Shigella phage Sf14
Cluster#157	MQPKILVICIRYAIAEMINQKILKDISEGK	MK562502.1	hypothetical protein	QBP32866.1	Shigella phage KPS64
Cluster#158	MKLKKYEIVSLVNYTTRERVALGTVREIDHSRYPFSIELANDFKIGEGDEAMSFKCGEIITFDNDFLYRGIAHADHKSFDIQIAMFDEKDVSGVCTYSILQEDIAKEILEMSVKIDNALEPLLPYLKSGKLSRQALLNIIDIKISKG	KT001916.1	hypothetical protein	AKU44056.1	Citrobacter phage Michonne
Cluster#158	MELKKFEIVSLVNYTTRERVALGTVREIDHSRYPFSIELANDFKIGEGDDEMSFKCGEIITFDNDLLYRGIAHADHKGFDIQIAMFDEKDVSGVCTYSILQEDIAKEILEMSVKIDNALEPLLPYLKSGKLSRQALLNIIDIKISKG	MF158041.1	hypothetical protein	ATE86054.1	Shigella phage Sf15
Cluster#158	MELKKYEVVELVNYATRERVAFGTVRNIEQGRYPFSVELTNDFIIGEGDKGMTFKCGEIITFDKNFLYRGIAHADHKVFDIQIAMFDEKDVSGVCTYSILQEDIAKEILEMSVKIDNALEPLLPYLKSGKLSRQALLNIIDIKISKG	MF327005.1	hypothetical protein	AUV56223.1	Shigella phage Sf19
Cluster#159	MNKEDDIIRCRETQDEELLHEITKGRKKAKNGIYASVAHGYGVNHHNGKTIHIGTYTTEEEAHKAYCEAAIKLHGEFAKLS	MF370225.1	DNA polymerase	ASR76751.1	Salmonella phage ST11
Cluster#160	MKGVYYHKQRGRWAAQVKHNKVCYHLGLFDSVAEAEEVVKKKREELHREFTNHGEAHE	MF370225.1	homing endonuclease	ASR76761.1	Salmonella phage ST11
Cluster#161	MNYMEIRPFDTANGEGVRVSLFVAGCKHHCEGCFNRESWKFNAGKVFTYANLYGIIQLMGDNAISGLSILGGEPLDDRNVEEVTKICQKVNYLSREVYMALDRFSTTRKNSPRCDEIC	MF370225.1	ribonucleotide reductase of class III (anaerobic), activating protein	ASR76774.1	Salmonella phage ST11
Cluster#162	MSKIYNTRKLQIFVLCQFMAKEYNFYYCGTGFISDDDGSYLPFKEAVKLFNEEKNSKKDIEKVKLTYSKKDKKIIC	MF370225.1	hypothetical protein	ASR76778.1	Salmonella phage ST11
Cluster#163	MKVFAQQVNAMGFDAVCAVDPHSYVPDNLFNCFQSIPQKEIAVHYANDPLIDYLVAPDAGASKKIAETAKEVDKPYITMSKVRNLKTGEITGMRILDDVDLTDKTVMILDDICDGGRTFVEAAKHLREAGAKRVELYVTHGIFSKDVENLLDNGIDHIYTTNSLGEAKDRGLTHYSQVTVANLD	MF370225.1	ribose-phosphate pyrophosphokinase	ASR76781.1	Salmonella phage ST11
Cluster#164	MSKSLYAVPAGLNADAYKASHIYQYPDATQYLMLNLTPRSDKWFNSPLAIDGVVAFGIQRFVKDYLIDHWNATFFERDKKEAIDEILEVMNGVLGKDAIGREHWEALHDLGYLPVEVYAVEEGTVVPMRVPMIVFQNTVSGFHWVAGYLEDAFSAEIWKACTIATIALHYKRICKKWADLTCDNDLHLPYQCHDFAMRGMSGFTDDAFNAVGHLTSFKGTDSFPAIYTAKRIYGQSYPISDIGSSVPATEHSVMCANIAWEGGNELVEEERRFKGELQTFRRFLTETYPTGIASIVSDTYNFWRTVSEILPDFVKKLWNVMASW	MF370225.1	nicotinamide phosphoribosyltransferase	ASR76783.1	Salmonella phage ST11
Cluster#165	MERDGKLVIRPDSGDPVHIVTGYKAIHLECAKKAYYEHLSKLEASDTMLNSVLNMKLENISYGIAGWLLSEGYEMVVDREDFGVADTVMLKNAYMVGSANVVTRPVAEIDGAIKTLYNIFGGTINSKGFKVLDEHIGLIYGDSITLERANEILKRLYEMGFASSNVVFGVGSYTYQYMTRDTFAFAVKATLASIGGKEIMLAKDPKTDSGVKKSAFGGVAPMWDGDKLKAVDGYGFRSFADVLDHPACALRLVFSDSEQFGYTTLGDIRNNIDKQL	MF370225.1	nicotinamide phosphoribosyltransferase	ASR76784.1	Salmonella phage ST11
Cluster#166	MLNVSFNYNGDGSVSITSPYSDDLLKELVNQCERGMHYVPNSFKQKTIANNLMRVTVQSMNPDYNIDGESPYSLMALGVNSEFKLVCHDSETFFKVFSNLIHNGKYSYVGGSTTFSPANYTCVVIDNFRESESTATEISFDVNTSPDSTPSNDFDMSYALSLSKKSDFIEYVNGFGFKLDETMNLKKLKNILKTMA	KM236239.1	hypothetical protein	AIW03825.1	Citrobacter phage Moogle
Cluster#166	MLNVSFNYNGDGSVSITSPYSDDLLKELVNQCERGMHYVPNSFKQKTIANNLMRVTVQSMNPDYNIDGESPYSLMALGVNSEFKLVCHDSETFFKVFSNLIHNGKYSYVAGSTTFSPANYTCVVIDNLRESESTATEISFDVNTSPDSTPSNDFDMSYALSLSKKSDFIEYVNGFGFKLDESMNLKKLKNMLKTMA	KT001916.1	hypothetical protein	AKU44042.1	Citrobacter phage Michonne
Cluster#166	MLNVSFNYNGDGSVSITSPYSDDLLKELVNQCERGMHYVPNSFKQKTIANNLMRVTVQSMNPDYNIDGESPYSLMALGANSEFKLVCHDSETFFKVFSNLIHNGKYSYVAGSTTFSPANYTCVVIDNLRESESTATEISFDVNTSPESTPSNDFDMSYALSLSKKSDFIEYVNGFGFKLDETMNLKKLKNMLKTMA	KT363872.2	hypothetical protein	ALA06906.1	Citrobacter phage Mordin
Cluster#166	MLNVSFNYNGDGSVSITSPYSDDLLKELVNQCERGMHYVPDSFKQKTIANNLMRVTVQAMNPDYNINGESPYSLMALGANSEFKLVCHDSETFFKVFSNLIHNAKYSYVAGSTSFSPANYTCVVIDNLRESEDTSTEISFDVNTSPESTPSNDFDMNYALSLSKKSDFIEYVNGFGFKLDETMNLKKLKNMLKTMA	MF158040.1	hypothetical protein	ATE85822.1	Shigella phage Sf13
Cluster#166	MLNVSFNYNGDGSVSITSPYSDDLLKELVNQCERGMHYVPNSFKQKTIANNLMRVTVQSMNPDYNIDGESPYSLMALGANSEFKLVCHDSETFFKVFSNLIHNAKYSYVAGSTSFSPANYTCVVIDNLRESEDTSTEISFDVNTSPESTPSNDFDMNYALSLSKKSDFIEYVNGFGFKLDETMNLKKLKNMLKTMA	MF158041.1	hypothetical protein	ATE86040.1	Shigella phage Sf15
Cluster#166	MLNVSFNYNGDGSVSITSPYSDDLLKELVNQCERGMHYVPNSFKQKTIANNLMRVTVQSMNPDYNIDGESPYSLMALGANSEFKLVCHDSETFFKVFSNLIHNAKYSYVAGSTSFSPANYTCVVIDNLRESEDTSTEISFDVNTSPESTPSNDFDMNYALSLSKKSDFIEYVNGFGFKLDETMNLKKLKNMLKTMA	MF327005.1	hypothetical protein	AUV56237.1	Shigella phage Sf19
Cluster#166	MLNVSFNYNGDGSVSITSPYSDDLLKELVNQCERGMHYVPNSFKQKTIANNLMRVTVQAMNPDYNINGESPYSLMALGTNSEFKLVCHDSETFFKVFSNLIHNAKYSYVAGSTSFSPANYTCVVIDNLRESEETSTEISFDVNTSPESTPSNDFDMNYALSLSKKSDFIEYVNGFGFKLDETMNLKKLKNMLKTMA	MF327003.1	hypothetical protein	AUV62763.1	Shigella phage Sf14
Cluster#166	MLNVSFNYNGDGSVSITSPYSDDLLKELVNQCERGMHYVPNSFKQKTIANNLMRVTVQSMNPDYSIDGESPYSLMALGANSEFKLVCHDSETFFKVFSNLIHNAKYSYVAGSTSFSPANYTCVVIDNLRESEEASTEISFDVNTSPESTPSNDFDMNYALSLSKKSDFIEYVNGFGFKLDETMNLKKLKNMLKTMA	MK562502.1	hypothetical protein	QBP32854.1	Shigella phage KPS64
Cluster#166	MLNVSFNYNGDGSVSITSPYSDDLLRELVNQCERGMHYVPNSFKQKTIANNLMRVTVQSMNPSYSIDGESPYSLMAMGSDSEFKLVCHDSETFFKVFSNLIHNSKYSYVEGSTTFSPANYTCIVIDNLRELEDTATEISFDVNTSPESTPSNDFDMNYALALSKKSDFIEYVNGFGFKFDETMNLKKLKNMLKTMA	MK562505.1	hypothetical protein	QBP33177.1	Shigella phage Silverhawkium
Cluster#167	MIKAKTYPDFKEFVKGFVANVKSGKRYDFRKYQEAVLPLTYSSPWPESDIPEVTDFNYTPDYTVPFSGELLYAVGSQMRTADFFMDLQYVLANGKDVDTVYCEWLARVKPFSMLNAKLKNAITPPVITQQPTDQTLNEGENLTLTITATGATGYQWKKGASNISGATSATYTKSGVVPADAGSYTCVVSGEGGSSVTSNTATVTVNALPVITQQPTNQEITEGDTLTLSIVATGATGYQWKKDDVDIPSATSATYEKSSTSKVDDEGSYSCVVTGAGGSVTSQSSKVVINAVGA	KM236239.1	hypothetical protein	AIW03827.1	Citrobacter phage Moogle
Cluster#167	MIKAKTYPDFKEFVKDFVANVKAGKRYDFRKYQEAVLPLTYSSPWPESDIPEVTDFNYTPDYTVPFSEELLYSVGAQMRTADFFMDLQYAIINGKDVDTVYCEWLARVKPFSMLNAKLKDAITPPVITQQPTDQTVNEGGTLTLSVVATGATGYQWKKGASNISGATSATYTKNGVVPTDAGAYTCVVSGEGGSSVNSNAATVTVNALPVITQQPTNQEITEGDTLTLSIVATGATGYQWKKDDVDIPSATSATYEKTPTSKADDEGTYSCVVTGVGGSITSQSAKVVINAVGG	MK562502.1	putative capsid decoration protein	QBP32856.1	Shigella phage KPS64
Cluster#167	MIKAKTYPDFKEFVKGFIANVKAGKRYDFRTYQEAILPLTYSSPWPEADIAEVTNFAYEPAYTVPFSPELLYSVGAQMRTADFFMDLQYAIINGKDVDTVYCEWLARVKPFSMLNAKLKDSVVPPVITTQPTNQTVNEGGTLTLSVVATGATGYQWKKGASNISGATSATYTKTNVVPADAGSYTCVVTGEGGATVTSNAATVTVNALPVITTQPQNVEITEGDTLELSIVATGATGYQWKKGADNISGATSATYTKENATTADDAGTYTCVVTGAGGSVTSNAATVVVNEVGG	MK562504.1	putative capsid decoration protein	QBP33047.1	Enterobacteria phage CHB7
Cluster#167	MIKAKTYPDFKEFVKGFIANVKAGKRYDFRTYQEAILPLTYSSPWPEADIAEVTNFAYEPAYTVPFSSELLYSVGAQMRTADFFMDLQYAIINGKDVDTVYCEWLARVKPFSMLNAKLKDSVVPPVITTQPTNQTVNEGGTLTLSIVATGATGYQWKKGASNISGAISATYTKSNVVPADAGSYTCVVTGEGGATVTSNAATVTVNALPVITTQPQNVEITEGDTLELSIVATGATGYQWKKGADNISGATSATYTKEDATTADDAGTYTCVVTGAGGSVTSNAATVVVNEVGG	KT454805.2	putative tail protein	ALH47016.1	Escherichia phage SUSP1
Cluster#167	MIKAKTYPDFKEFVKDFVANVKAGKRYDFRKYQEAVLPLTYSSPWPESDIPEVTDFNYTPDYTVPFSEELLYSVGAQMRTADFFMDLQYAIINGKDVDTVYCEWLARVKPFSMLNAKLKDAITPPVITQQPTDQTVNEGGTLTLSVVATGATGYQWKKGASNISGATSATYTKNGVVPTDAGAYTCVVSGEGGSSVNSNAATVTVNALPVITQQPTNQEITEGDTLTLSIVATGATGYQWKKDDVDIPSATSATYEKTPTSKADDEGTYSCVVTGVGGSITSQSAKVVINAVGG	MF158041.1	tail fiber protein	ATE86042.1	Shigella phage Sf15
Cluster#167	MIKAKTYPDFKEFVKDFVANVKAGKRYDFRKYQEAVLPLTYSSPWPESDIPEVTDFNYTPDYTVPFSEELLYSVGAQMRTADFFMDLQYAIINGKDVDTVYCEWLARVKPFSMLNAKLKDAITPPVITQQPTDQTVNEGGTLTLSVVATGATGYQWKKGASNISGATSATYTKNGVVPTDAGAYTCVVSGEGGSSVNSNAATVTVNALPVITQQPTNQEITEGDTLTLSIVATGATGYQWKKDDVDIPSATSATYEKTPTSKADDEGTYSCVVTGVGGSITSQSAKVVINAVGG	MF158040.1	tail protein	ATE85824.1	Shigella phage Sf13
Cluster#167	MIKAKTYPDFKEFVKDFVANVKAGKRYDFRKYQEAVLPLTYSSPWPESDIPEVTDFNYTPDYTVPFSEELLYSVGAQMRTADFFMDLQYAIINGKDVDTVYCEWLARVKPFSMLNAKLKDAITPPVITQQPTDQTVNEGGTLTLSVVATGATGYQWKKGASNISGATSATYTKNGVVPTDAGAYTCVVSGEGGSSVNSNAATVTVNALPVITQQPTNQEITEGDTLTLSIVATGATGYQWKKDDVDIPSATSATYEKTPTSKADDEGTYSCVVTGVGGSITSQSAKVVINAVGG	MF327005.1	tail protein	AUV56235.1	Shigella phage Sf19
Cluster#168	MNKIDVMVDTSGHDDDVYRGLAKAIIFQEDGRLKLQFESGSILEHSGDDADGCPIFGWFDLNFNKYIYHYPDGQEDWTTQSIFDELNGVPLEDDVTEPTILTFTFIKEEKVGDISVTEALQVTQVI	KM236239.1	hypothetical protein	AIW03830.1	Citrobacter phage Moogle
Cluster#168	MNKIDVLVDTSGHDLDESGDFAKAIIFQDNGRLKLQFESGSILSYRGDDADGCPIFGWFDLNFHKYAYHYPDGQEDWTTQAIFDELNGVPLEDEVSEPTLLTFTFIKEEKVGDISVTEALQVTQVV	MF158040.1	hypothetical protein	ATE85827.1	Shigella phage Sf13
Cluster#168	MNKIDVLVDTSGHDLDESGDFAKAIIFQDNGRLKLQFESGSILSYRGDDADGCPIFGWFDLNFHKYAYHYPDGQEDWTTQAIFDELNGVPLEDEVSEPTLLTFTFIKEEKVGDISVTEALQVTQVV	MF158041.1	hypothetical protein	ATE86045.1	Shigella phage Sf15
Cluster#168	MNKIDVLVDTSGHDDNDCRDFAKAIIFQDNGKLKLQFESGSTLDHRGDDADGCPIFGWFDLNFNKYAYHYPDGQEDWTTQAIFDELNGVPLEDEVTEPTLLTFTFIKEEKVGDISVTEALQVTQVV	MF327005.1	hypothetical protein	AUV56232.1	Shigella phage Sf19
Cluster#168	MNKIDVLVDTSGHDDNDCRDFAKAIIFQDNGKLKLQFESGSTLDHRGDDADGCPIFGWFDLNFNKYAYHYPDGQEDWTTQAIFDELNGVPLEDEVSEPTLLTFTFIKEEKVGDISITEALQVTQVV	MK562502.1	hypothetical protein	QBP32859.1	Shigella phage KPS64
Cluster#169	MLKLHIVVYKNFADIQEALSTRLDKCQQRLFLMFDMLDYKQPDKLVYKDGTVIFKSEESVTIFVKHDMPAKNIGMLEFYIYQSTGMRGEGIKIDSIEVFEKPKTPLKKYLVRKL	MF158040.1	hypothetical protein	ATE85829.1	Shigella phage Sf13
Cluster#169	MLKLHIVVYKNFADIQEALSSRLDKCQQRLFLMFDMLDYKQPDKLVYKDGTVIFKSEDSVTIFVKHDMPAKNIGMLEFYIYQSTGMRGEGIKIDSIEVFEKPKTPLKKYLVRKL	MF158041.1	hypothetical protein	ATE86047.1	Shigella phage Sf15
Cluster#169	MLKLHIVVYKNFADIQEALSSRLDKCQQRLFLMFDMLDYKQPDKLVYKDGTVIFKSEDSVTIFVKHDMPAKNIGMLEFYIYQSTGMRGEGIKIDSIEVFEKPKTPLKKYLVRKL	MF327005.1	hypothetical protein	AUV56230.1	Shigella phage Sf19
Cluster#169	MLKLHIVVYKNFADIQEALSSRLDKCQQRLFLMFDMLDYKQPDKLVYKDGTVIFKSEESVTIFVKHDMPAKNIGMLEFYIYQSTGMRGEGIKIDSIEVFEKPKTPLKKYLVRKL	MF327003.1	hypothetical protein	AUV62756.1	Shigella phage Sf14
Cluster#169	MLKLHIVVYKNFADIQEALSSRLDKCQQRLFLMFDMLDYKQPDKLVYKDGTVIFKREDSVTIFVKHDMPAKNIGMLEFYIYQSTGMRGEGIKIDSIEVFEKPKTPLKKYLVRKL	MK562502.1	hypothetical protein	QBP32861.1	Shigella phage KPS64
Cluster#170	MVKVKETDTIYIYVKASPAQRTKAFVTYVSDSGVVYFRPMKTLHFKIYPATSLGPEAHLWAGKVYSTTDIENLTFTGSFRKILGISLQDTVVGDEEETEKATFEATPTLKKEATPKVRTIDVTIEAPTHRLADVPEQESRYQTKEDGHQTLVVDNVRDYFKYFCDANPHSHAWTTPQKKFNSMLTSACEDAKKNVEELKEAISVTDHVVNKNDIEYTVRMMLKAGFTPYQIAEEIQRQFYNAMVKE	MF158040.1	hypothetical protein	ATE85831.1	Shigella phage Sf13
Cluster#170	MVKVKETDTIYIYVKASPAQRTKAFVTYVSDSGVVYFRPMKTLHFKIYPATSLGPEAHLWAGKVYSTTDIENLTFTGSFRKLLGISLQDTVVGDEEETEKATFEATPTLKKEVTPKVRTIDVTIEAPTHRLADLPEQESRYTTKEDGHQTLVVDNVRDYFKYFCDANPHSHAWTTPQKKFDSVLTSTCEDAKKNVEELKEAISVTDHVVNKNDIEYTVRMMLKAGFTPYQIAEEIQRQFYNAMVKE	MF158041.1	hypothetical protein	ATE86049.1	Shigella phage Sf15
Cluster#170	MVKVKETDTIYIYVKASPAQRTKAFVTYVSDSGVVYFRPMKTLHFKIYPATSLGPEAHLWAGKVYSTTDIENLTFTGSFRKILGISLQDTVVGDEEETEKATFEATPTLKKEATPKVRTIDVTIEAPTHRLADVPEQESRYQTKEDGHQTLVVDNVRDYFKYFCDANPHSHAWTTPQKKFNSMLTSACEDAKKNVEELKEAISVTDHVVNKNDIEYTVRMMLKAGFTPYQIAEEIQRQFYNAMVKE	MF327005.1	hypothetical protein	AUV56228.1	Shigella phage Sf19
Cluster#170	MVKVKETDTIYIYVKASPAQRTKAFVTYVSDSGVVYFRPMKTLHFKIYPATSLGPEAHLWAGKVYSTTDIENLTFTGSFRKLLGISLQDTVVGDEEETEKATFEATPTMKKEATPKVRTIDVTIEAPTHRLADVPEQESRYQTKEDGHQTLVVDNVRDYFKYFCDANPHSHAWTTPQKKFNSMLTSACEDAKKNVEELKEAISVTDHVVNKNDIEYTVRMMLKAGFTPYQIAEEIQRQFYNAMVKE	MF327003.1	hypothetical protein	AUV62754.1	Shigella phage Sf14
Cluster#170	MVKVKETDTIYIYVKASPAQRTKAFVTYVSDSGVVYFRPMKTLHFKIYPATSLGPEAHLWAGKVYSTTDIENLTFTGSFRKLLGISLQDTVVGDEEETEKATFEATPTLKKEATPKVRTIDVTIEAPTHRLTDVPEQESRYQTKEDGHQTLVVDNVRDYFKYFCDANPHSHAWTTPQKKFNSMLTSACEDAKKNVEELKEAISVTDHVVNKNDIEYTVRMMLKAGFTPYQIAEEIQRQFYNAMVKE	MK562502.1	hypothetical protein	QBP32863.1	Shigella phage KPS64
Cluster#171	MKNVKEVVRKALLNNGTKDDMYKDIVAEFGCSRHTAKVLLHSFIWECSEAYMQSVITEGLDMSLPERFKEETKASSIKLNTLYIVETVDTGEPVGTIHIESMCDGKFLGYGEANAYSAFSTAHWIVENDGYIQVNGKNTFKLKM	MF158040.1	hypothetical protein	ATE85837.1	Shigella phage Sf13
Cluster#171	MKNVKEIVRKALLNNGTKDDMYKDIVAEFGCSRHAAKVLLHSFIWECSEAYMQFVITEGLDMSLSECFKEETKVSSIKLNTLYIVETVDTGEPVGTIHIESVCDGKFLGYGEANAYSAFSTAHWIVENDGYIQVNGKNTFKLKM	MF327003.1	hypothetical protein	AUV62747.1	Shigella phage Sf14
Cluster#171	MKNVKDIVRKALLNNGTKDDMYKDIVAEFGCSRHAAKVLLHSFIWECSEAYMQSVITEGLDMSLPERFKEETKASSIKLNTLYIVETVDTGEPVGTIHIESMCDGKFLGYGEANAYSAFSTAHWIVENDGYIQVNGKNTFKLKM	MK562502.1	hypothetical protein	QBP32869.1	Shigella phage KPS64
Cluster#172	MLSLMQKLSTLWCLKGVECNLNMEGSKIDLKIVYNGEILFSQNSSHPHFKDNAIMAVNNLMDRIY	MF158040.1	hypothetical protein	ATE85844.1	Shigella phage Sf13
Cluster#172	MLSLMQKLSTLWCLKGVECNLNMEGSKIDLKIVYNGEILFSQNSSHPHFKDNAIMAVNNLMDRIY	MF158041.1	hypothetical protein	ATE86063.1	Shigella phage Sf15
Cluster#172	MLSLMQKLSTLWCLKGVECNLNMEGSKIDLKIVYNGEILFSQNSSHPHFKDNAIMAVNNLMDRIY	MF327005.1	hypothetical protein	AUV56349.1	Shigella phage Sf19
Cluster#172	MLSLMQKLSTLWCLKGVECNLNMEGSKIDLKIVYNGEILFSQNSSHPHFKDNAIMAVNNLMDRIY	MF327003.1	hypothetical protein	AUV62870.1	Shigella phage Sf14
Cluster#172	MLSLMQKLSTLWCLKGVECNLNMEGSKIDLKIVYNGEILFSQNSSHPHFKDNAIMAVNNLMDRIY	MK562504.1	hypothetical protein	QBP33066.1	Enterobacteria phage CHB7
Cluster#173	MTLKTQESKVFINGKHPNNPKLEIQKMLQVLNVKTIDFKFSNVRRTYLQPFSKPVRIPNDDAKKLIDEILANGGYLASHKQYNDEDGSLINEFTYYYYK	MF158040.1	hypothetical protein	ATE85845.1	Shigella phage Sf13
Cluster#173	MTLKTQESKVFINGKHPNNPKLEIQKMLQVLNVKTIDFKFSNVRRTYLQPFSKPVRIPNDDAKKLIDEILANGGYLASHKQYNDEDGSLINEFTYYYYK	MF158041.1	hypothetical protein	ATE86064.1	Shigella phage Sf15
Cluster#173	MTLKTQESKVFINGKHPNNPKLEIQKMLQVLNVKTIDFKFSNVRRTYLQPFSKPVRIPNDDAKKLIDEILANGGYLASHKQYNDEDGSLINEFTYYYYK	MF327005.1	hypothetical protein	AUV56348.1	Shigella phage Sf19
Cluster#173	MALKTQESKVFINGKHPNNPKLEIQKMLQVLNVKTIDFKFSNVRRTYLQPFSKPVRIPNDDAKKLIDEILANGGYLASHKQYNDEDGSLINEFTYYYYK	MK562504.1	hypothetical protein	QBP33067.1	Enterobacteria phage CHB7
Cluster#174	MIKESDVIQYKDLDGYPKIGKVFYLYKSAMGNDCIALTNGDKITMKYFIKIIA	MF158040.1	hypothetical protein	ATE85856.1	Shigella phage Sf13
Cluster#174	MIKENDLIQYKDLDGYPKIGKVFYLYKSAMGNDCIALTNSDKITMKDFIKIIA	MF158041.1	hypothetical protein	ATE85941.1	Shigella phage Sf15
Cluster#174	MIKENDLIQYKDLDGYPKIGKVFYLYKSAMGNDCIALTNSDKITMKDFIKIIA	MF327005.1	hypothetical protein	AUV56337.1	Shigella phage Sf19
Cluster#174	MIKESDVIQYKDLDGYPKIGKVFYLYKSAMGNDCIALTNGDKITMKYFIKIIA	MF327003.1	hypothetical protein	AUV62861.1	Shigella phage Sf14
Cluster#175	MKIEHCYESDGTPIRCPHCGCTDLQGEVSEIVNGHIAEESTRCTECNEIIAFWAYGSYQPTPHLIYHSNKAVKNVINWFIKKGFTK	EU877232.1	hypothetical protein	ACJ71902.1	Escherichia phage wV8
Cluster#175	MKIEHCYESDGTPIRCPHCGCTDLQGEVSEIVNGHIAEESTRCTGCNEIIAFWAYGSYQPSPHFIYHHSKVVKSVINWFIKKGFTK	JN225449.1	hypothetical protein	AFQ96155.1	Enterobacteriaphage UAB_Phi87
Cluster#175	MKIEHCYESDGTPIRCPHCGCTDLQGEVSEIVNGHIAEESTRCTGCSEIIAFWAYGSYQPTPHLIYHSNKAVKTVINWFIKRGFTK	JX560968.1	hypothetical protein	AFU62392.1	Escherichia phage EC6
Cluster#175	MKIEHCYESDGTPIRCPHCGCTDLQGEVSEIVNGHIAEESTRCTGCNEIIAFWAYGSYQPSPHFIYHRSKVVKSVVNWFIKKGFTK	KC139526.1	hypothetical protein	AGF88723.1	Salmonella phage FSL SP-010
Cluster#175	MKIEHCYESDGTPIRCPHCGCTDLQGEVSEIVNGHIAEESTRCTGCNEIIAFWAYGSYQPAPHLIYHSNKAVKNAINWFIKKGFTK	KM657822.1	hypothetical protein	AIW02340.1	Escherichia phage vB_EcoM-VpaE1
Cluster#175	MKIEHCYESDGTPIRCPHCGCTDLQGEVHVIVNGHIAEESTTCVDCGEQLSFWAYGSYQPTPHLIYHSNKAVKNVINWFIKKGFTK	KP143762.1	hypothetical protein	AJF40583.1	Salmonella phage Mushroom
Cluster#175	MKIEHCYESDGAPIRCPHCGCTDLQGEVSEIVNGHIAEESTRCTGCSEIIAFWAYGSYQPTPHLIYHSNKAVKNVINWFIKKGFTK	KP010413.1	hypothetical protein	AJT60658.1	Salmonella phage vB_SPuM_SP116
Cluster#175	MKIEHCYESDGTPIRCPHCGCTDLQGEVSEIVNGHIAEESTRCTECNEIIAFWAYGSYQPTPHLIYHSNKAVKNVINWFIKKGFTK	KP869100.1	hypothetical protein	AKE45019.1	Escherichia typing phage 1
Cluster#175	MKIEHCYESDGTPIRCPHCGCTDLQGEVSEIVNGHIAEESTRCTGCNEIIAFWAYGSYQPSPHFIYHRSKFVKSVINWFIKKGFTK	KX377933.1	hypothetical protein	ANT42141.1	Escherichia phage vB_EcoM_Alf5
Cluster#175	MKIEHCYESDGTPIRCPHCGCTDLQGEVHVIVNGHIAEESTTCVGCGEHLSFWAYGSYQPTPHLIYHSNKAVKNVINWFIKKGFTK	KT184313.1	hypothetical protein	ANZ51889.1	Enterobacteria phage KhF1
Cluster#175	MKIEHCYESDGTPIRCPHCGCTDLQGEVHMIVNGHIAEESTTCIDCGEQLSFWAYGSYQPTPHLIYHSNKAVKNVINWFIKKGFTK	MF370225.1	hypothetical protein	ASR76739.1	Salmonella phage ST11
Cluster#175	MKIEHCYESDGTPIRCPHCGCTDLQGEVSEIVNGHIAEESTRCTGCNEIIAFWAYGLYQPTPHLIYHSNKAVKNVINWFIKKGFTK	MG646669.1	hypothetical protein	AUM59163.1	Salmonella phage BPS17W1
Cluster#175	MKIEHCYESDGTPIRCPHCGCTDLQGEVHVIVNGHIAEESTTCVGCGEHLSFWAYGSYQPTPHLIYHSNKAVKNVINWFIKRGFTK	MG646672.1	hypothetical protein	AUM59548.1	Salmonella phage BPS17L1
Cluster#175	MKLFEKFEHCYSQDGEPLKCPHCGCTDLQGEVSEIVNGHIAEESTRCTGCSEIIAFWAYGSYQPTPHLIYHSNKAVKNVINWFIKKGFTK	MH051914.1	hypothetical protein	AWD91368.1	Enterobacteria phage vB_EcoM_IME338
Cluster#175	MKIEHCYEPDGTPIRCQHCGCTDLQGEVSEIVNGHIAEESTRCTGCNEIIAFWAYGSYQPTPHLIYHSNKAVKNVINWFVKKGFTK	MH586731.1	hypothetical protein	AXY86309.1	Salmonella phage Meda
Cluster#175	MKIEHCYEPDGTPIRCPHCGCTDLQGEVHVIVNGHIAEESTTCVGCGEHLSFWAYGSYQPTPHLIYHSNKAVKNVINWFIKKGFTK	LC519489.1	hypothetical protein	BBU53687.1	Escherichia phage SP22
Cluster#175	MKIEHCYESDGTPIRCPHCGCTDLQGEVSEIVNGHIAEESTRCTGCNEIIAFWAYGLYQPTPHLIYHNNKAVKNVINWFIKKGFTK	MK965969.1	hypothetical protein	QCW19161.1	Salmonella phage DaR-2019a
Cluster#175	MKIEHCYESDGAPIRCPHCGCTDLQGEVHVIVNGHIAEESTTCVDCGEQLSFWAYGSYQPTPHLIYHSNKAVKNVINWFIKKGFTK	MK965970.1	hypothetical protein	QCW19287.1	Salmonella phage DaR-2019b
Cluster#175	MKIEHCYESDGTPIRCPHCGCTDLQGEVSEIVNGHIAEESTRCTGCNEIIAFWAYGLYQPTPHLIYHSNKAVKNVINWFIKKGFTK	MN227145.1	hypothetical protein	QEP52996.1	Salmonella phage BPSELC-1
Cluster#175	MKIEHCYESDGTPIRCPHCGCTDLQGEVSEIVNGHIAEESTRCTGCNEIIAFWAYGLYQPTPHLIYHSNKAVKNVINWFIKKGFTK	MN481367.1	hypothetical protein	QGF20804.1	Salmonella phage D1-2
Cluster#175	MKIEHCYESDGTPIRCPHCGCTDLQGEVSEIVNGHIAEESTRCTGCNEIIAFWAYGSYQPTPHLIYHSNKAVKNVINWFIKKGFIK	MN655999.1	hypothetical protein	QHB48949.1	Shigella phage Z31
Cluster#175	MKIEHCYESDGTPIRCPHCGCTDLQGEVHVIVNGHIAEESTTCVGCGEHLSFWAYGSYQPTPHLIYHSNKAVKNVINWFIKKGFTK	MN882542.1	hypothetical protein	QHJ72626.1	Escherichia phage JN01
Cluster#175	MKIEHCYESDGTPIRCPHCGRTDLQGEVSEIVNGHIAEESTRCTVCNEIIAFWAYGSYQPSPHFIYHRSKVVKSVINWFIKKGFTK	MN850566.1	hypothetical protein	QHR65070.1	Escherichia phage garuso
Cluster#175	MKIEHCYESDGTPIRCPHCGCTDLQGEVSEIVNGHIAEESTRCIGCNEIIAFWAYGSYQPSPHFIYHRSKVVKSVINWFIKKGFTK	MN850585.1	hypothetical protein	QHR67719.1	Escherichia phage skuden
Cluster#175	MKIEHCYESDGTPIRCPHCGCTDLQGEVSEIVNGHIAEESTRCTGCNEIIAFWAYGLYQPTPHLIYHSNKAVKNVINWFIKKGFTK	MN850603.1	hypothetical protein	QHR70001.1	Escherichia phage pinkbiff
Cluster#175	MKIEHCYESDGTPIRCPHCGCTDLQGEVSEIVNGHIAEESTRCTVCNEIIAFWAYGSYQPSPHFIYHRSKVVKSVINWFIKKGFTK	MN850610.1	hypothetical protein	QHR70878.1	Escherichia phage Andreotti
Cluster#175	MKIEHCYESDGTPIRCPHCGCTDLQGEVSEIVNGHIAEESTRCTGCNEIIAFWAYGSYQPSPHFIYHRSKVVKSVINWFIKKGFTK	MN850614.1	hypothetical protein	QHR71359.1	Escherichia phage adrianh
Cluster#175	MKIEHCYESDGTPIRCPHCGCTDLQGEVHVIVNGHIAEESTTCVGCGEHISFWAYGSYQPTPHLIYHSNKAVKNVINWFIKKGFTK	MN850619.1	hypothetical protein	QHR72230.1	Escherichia phage finno
Cluster#175	MKIEHCYESDGTPIRCPHCGCTDLQGEVSEIVNGHIAEESTRCTGCNEIIAFWAYGSYQPTPHLIYHSNKAVKNVINWFIKKGFTK	MN850637.1	hypothetical protein	QHR74524.1	Escherichia phage warpig
Cluster#175	MKIEHCYESDGTPIRCPHCGCTDLQGEVSEIVNGHIAEESTRCTVCNEIIAFWAYGSYQPSPHFIYHRSKVVKSVINWFIKKGFTK	MN850644.1	hypothetical protein	QHR75272.1	Escherichia phage ekra
Cluster#175	MKIEHCYESDGTPIRCPHCGCTDLQGEVSEIVNGHIAEESTRCTGCNEIIAFWAYGSYQPSPHFIYHRSKVVKSVINWFIKRGFTK	MN850647.1	hypothetical protein	QHR75794.1	Escherichia phage tootiki
Cluster#175	MKIEHCYESDGTPIRCPHCGCTDLQGEVSEIVNGHIAEESTRCTGCNEIIAFWAYGSYQPSPHFIYHRSKVVKSVINWFIKKGFTK	MN850631.1	hypothetical protein	QIG66625.1	Escherichia phage mio
Cluster#175	MKIEHCYESDGAPIRCPHCGCTDLQGEVSEIVNGHIAEESTRCTGCNEIIAFWAYGLYQPTPHLIYHSNKAVKNVINWFIKKGFTK	MN994498.1	hypothetical protein	QIN92461.1	Phage NBEco004
Cluster#175	MKIEHCYESDGTPIRCPHCGCTDLQGEVSEIVNGHIAEESTRCTGCNEIIAFWAYGSYQPSPHFIYHRSKAVKTVINWFIKKGFTK	MN994503.1	hypothetical protein	QIN92994.1	Phage NBSal004
Cluster#175	MKIEHCYESDGTPIRCPHCGCTDLQGEVSEIVNGHIAEESTRCTGCSEIIDFWAYGSYQPTPHLIYHSNKAVKNIINWFIKKGFTK	MN994499.1	hypothetical protein	QIQ68387.1	Phage NBEco005
Cluster#175	MKIEHCYESDGTPIRCPHCGCTDLQGEVHVIVNGHIAEESTTCVGCGEHLSFWAYGSYQPTPHLIYHSNKAVKNVINWFIKKGFIK	MT887289.1	hypothetical protein	QNI21291.1	Escherichia phage SME50
Cluster#175	MKIEHCYESDGTPIRCPHCGCTDLQGEVSEIVNGHIAEESTRCTGCSEIIAFWAYGSYQPTPHLIYHSNKAVKTVINWFIKRGFTK	MT833282.1	hypothetical protein	QNR52150.1	Escherichia coli phage vB_EcoM_Shy
Cluster#175	MKIEHCYESDGTPIRCPHCGCTDLQGEVHMIVNGHIAEESTTCVGCGEQLSFWAYGSYQPTPHLIYHSNKAVKNVINWFIKKGFTK	MW006474.1	hypothetical protein	QPI14136.1	Salmonella phage GEC vB B1
Cluster#175	MKIEHCYESDGTPIRCPHCGCTDLQGEVSEIVNGHIAEESTRCTGCNEIIAFWAYGLYQPTPHLIYHSNKAVKNVINWFIKKGFTK	MW296865.1	hypothetical protein	QQG31089.1	Salmonella phage SP3 SHan-2021
Cluster#175	MKIEHCYESDGTPIRCPHCGCTDLQGEVHVIVNGHIAEESTTCVGCGEHLSFWAYGSYQPTPHLIYHSNKAVKNVINWFIKRGFTK	MZ150758.1	hypothetical protein	QVW09139.1	Salmonella phage S19cd
Cluster#175	MKIEHCYESDGTPIRCPHCGCTDLQGEVHVIVNGHIAEESTTCVGCGEHLSFWAYGSYQPTPHLIYHSNKAVKNVINWFIKKGFTK	MW321605.1	hypothetical protein	QXN66951.1	Salmonella phage SP4 SHa-2019
Cluster#175	MKIEHCYESDGTPIRCPHCGCTDLQGEVSEIVNGHIAEESTRCTGCSEIIAFWAYGSYQPTPHLIYHSNKAVKNVINWFIKKGFTK	OK040806.1	hypothetical protein	UCJ01231.1	Escherichia phage CL1
Cluster#175	MKIEHCYESDGTPIRCPHCGCTDLQGEVSEIVNGHIAEESTRCTGCSEIIAFWAYGSYQPTPHLIYHSNKAVKNVINWFIKKGFTK	OK040807.1	hypothetical protein	UCJ01377.1	Escherichia phage C600M2
Cluster#175	MKIEHCYESDGTPIRCPHCGCTDLQGEVSEIVNGHIAEESTRCTGCNEIIAFWAYGLYQPTPHLIYHSNKSVKNVINWFIKKGFTK	LC473039.1	phage protein	BBJ27100.1	Escherichia phage L27
Cluster#175	MKIEHCYESDGTPIRCPHCGCTDLQGEVSEIVNGHIAEESTRCTGCNEIIAFWAYGSYQPSPHFIYHRSKAVKSVINWFIKKGFTK	LR597663.1	Phage protein	VUF56995.1	Escherichia phage VpaE1_ev78
Cluster#175	MKIEHCYESDGTPIRCPHCGCTDLQGEVSEIVNGHIAEESTRCTGCNEIIAFWAYGSYQPTPHLIYHSNKAVKSVINWFIKKGFTK	LR699048.1	Phage protein	VVC17420.1	Escherichia phage VpaE1_ev035
Cluster#175	MKIEHCYESDGTPIRCPHCGCTDLQGEVHMIVNGHIAEESTTCVGCGEQLSFWAYGSYQPTPHLIYHSNKAVKNVINWFIKKGFTK	AF320576.1	unknown	AAQ14685.1	Salmonella phage FelixO1
Cluster#176	MQKIGINLLLPEASMLRGIITTHLETKKSQEGEILIKTNYDAGTIELVDEDTGDSLCILPAHLFATEFRDAKSISVKTEASIDLYGGTQYPKSFKTLLNIFIDDIREVVKPYIGRHVVNATCENNYYIRLVGDLGSMDFLSFIPKHFEDFLSSECDDLDFVVDIQQTFKVNKK	MH051914.1	hypothetical protein	AWD91369.1	Enterobacteria phage vB_EcoM_IME338
Cluster#177	MSLPIKLNLYFGYNVLQDCILSLPKSDYRADLGSVKRAAHFNNEIFGLQSLYRWLEEDGRLNEYLHNLKIAREKGQMVYELLPRLYKVGSVSEQRWNEQAVESYKRANITIGTRAWKEYDALREIIYQTVGKRVSQGLSYDQKIDWKTQKCIKLFEFDNDKNTFVEV	MH051914.1	hypothetical protein	AWD91370.1	Enterobacteria phage vB_EcoM_IME338
Cluster#178	MTLSDVIQQLHDNCYTPELIQEMLIVVMPSKFVKGFNSESLRSAHILIVDGKIARDRTGVLKGERIDILELL	EU877232.1	hypothetical protein	ACJ71916.1	Escherichia phage wV8
Cluster#178	MTLADVIHQLHDNCYTPELIQEMLIVVMPSKFLKGFNREALKVAHILIVDGKIARDRTGVLKGERIDILELL	JN225449.1	hypothetical protein	AFQ96142.1	Enterobacteriaphage UAB_Phi87
Cluster#178	MTLSDVIQQLHNNCYTPELIQEMLIVVMPSKFVKGFNRDSLMSAHIIIIDGKIARDRTGVLKGERISIDL	JX560968.1	hypothetical protein	AFU62405.1	Escherichia phage EC6
Cluster#178	MTLADVIQQLHDNCYTPELIQEMLIVVMPSKFLKGFNREALKVSHILIVDGKIARDRTGVLKGERIDILELL	KC139526.1	hypothetical protein	AGF88712.1	Salmonella phage FSL SP-010
Cluster#178	MTLSDVIQQLHDNCYTPDLIQEMCIVVMPSKFVKAFNSDTLRSAHILIVEGKIAKDRTGVLKGERIDIDLSF	KM657822.1	hypothetical protein	AIW02351.1	Escherichia phage vB_EcoM-VpaE1
Cluster#178	MTLADVIQQLHDNCYTPELIQEMSIVVMPSKFVKGFNGDSLKSAHILIVDGKIARDRTGVLKGERIDILELL	KP143762.1	hypothetical protein	AJF40570.1	Salmonella phage Mushroom
Cluster#178	MKLADVIQQLHDNCYTPELIQEMLIVVMPSKFVKGFNSESLKSAHILIVDGKIARDRTGVLKGERISIVL	KP010413.1	hypothetical protein	AJT60668.1	Salmonella phage vB_SPuM_SP116
Cluster#178	MTLSDVIQQLHDNCYTPELIQEMLIVVMPSKFVKGFNSESLRSAHILIVDGKIARDRTGVLKGERIDILELL	KP869100.1	hypothetical protein	AKE45005.1	Escherichia typing phage 1
Cluster#178	MTLSDVIQQLHDNCYTPELIQEMLIVVMPSKFVKGFNRDSLRAAHILIVDGKIARDRTGVLKGERIDINF	KT454805.2	hypothetical protein	ALH47074.1	Escherichia phage SUSP1
Cluster#178	MTLADVIQQLHDNCYTPELIQEMSIVVMPSKFVKTFNNDALRSTHILIVDGKIAKDRTGVLKGERIDILELL	KX377933.1	hypothetical protein	ANT42155.1	Escherichia phage vB_EcoM_Alf5
Cluster#178	MTLADVIQQLHDNCYTPELIQEMCIVVMPSRFVKTFNSDTLRSAHILIVEGKIAKDRTGVLKGERIDILELL	KT184313.1	hypothetical protein	ANZ51882.1	Enterobacteria phage KhF1
Cluster#178	MTLADVIQQLHDNCYTPELIQEMSIVVMPSKFVKGFNGDSLKSAHILIVDGKIARDRTGVLKGERIDILELL	MF370225.1	hypothetical protein	ASR76749.1	Salmonella phage ST11
Cluster#178	MTLADVIQQLHDNCYTPELIQEMLIVVMPSKFLKGFNREALKVAHILIVDGKIARDRTGVLKGERIDILELL	MG646669.1	hypothetical protein	AUM59150.1	Salmonella phage BPS17W1
Cluster#178	MTLADVIQQLHDNCYTPELIQEMSIVVMPSKFVKTFNIDALRSTHILIVEGKIAKDRTGVLKGERIDIDLAF	MG646672.1	hypothetical protein	AUM59539.1	Salmonella phage BPS17L1
Cluster#178	MKLADVIQQLHDNCYTPELIQEMLIVVMPSKFVKAFNSDTLRSAHILIVEGKIARDHTGVIKGERINIDLSF	MH051914.1	hypothetical protein	AWD91377.1	Enterobacteria phage vB_EcoM_IME338
Cluster#178	MTLADVIQQLHDNCYTPELIQEMSIVVMPSKFVKTFNIDALRSTHILIVEGKIAKDRTGVLKGERIDIDLAF	MH586731.1	hypothetical protein	AXY86300.1	Salmonella phage Meda
Cluster#178	MTLADVIQQLHDNCYTPELIQEMCIVVMPSRFVKTFNSDTLRSTHILIVEGKIAKDRTGVLKGERIDILELL	LC519489.1	hypothetical protein	BBU53698.1	Escherichia phage SP22
Cluster#178	MTLADVIQQLHDNCYTPELIQEMSIVVMPSKLVKTFNGDSLRSAHILIVDGKIARDRTGVLKGKRININF	MK965969.1	hypothetical protein	QCW19173.1	Salmonella phage DaR-2019a
Cluster#178	MTLADVIQQLHDNCYTPELIQEMSIVVMPSKFVKAFNGDSLRAAHILIVDGKIARDRTGVLKGKRININF	MK965970.1	hypothetical protein	QCW19299.1	Salmonella phage DaR-2019b
Cluster#178	MTLADVIQQLHDNCYTPELIQEMLIVVMPSKFVKGFNNDSLRSAHILIVDGKIARDRTGVLKGERININL	MK962758.1	hypothetical protein	QEG06751.1	Shigella phage JK55
Cluster#178	MKLADVIQQLHDNCYTPKLIQEMLIVVMPSKFVKGFNSESLKSAHILIVDGKIARDRTGVLKGERISIGL	MN227145.1	hypothetical protein	QEP52985.1	Salmonella phage BPSELC-1
Cluster#178	MTLADVIQQLHDNCYTPELIQEMLIVVMPSKFVKGFNSESLKSAHILIVDGKIARDRTGVLKGERISVDLLF	MN481367.1	hypothetical protein	QGF20795.1	Salmonella phage D1-2
Cluster#178	MTLSDVIQQLHDNCYTPELIQEMLIVVMPSKFVKGFNSESLKSAHILIVDGKIARDRTGVLKGERISIDI	MN655999.1	hypothetical protein	QHB48938.1	Shigella phage Z31
Cluster#178	MTLADVIQQLHDNCYTPELIQEMLIVVMPSKFVKGFNNDSLRSAHILIVDGKIARDRTGVLKGERININL	MN850566.1	hypothetical protein	QHR65081.1	Escherichia phage garuso
Cluster#178	MTLADVIQQLHDNCYTPELIQEMSIVVMPSKFVKGFNSDSLRTAHILIVDGKIARDRTGVLKGERISIDI	MN850585.1	hypothetical protein	QHR67710.1	Escherichia phage skuden
Cluster#178	MTLADVIQQLHDNCYTPELIQEMSIVVMPSKFVKGFNGDSLRSAHILIVDGKIARDRTGVLKGERISIGL	MN850603.1	hypothetical protein	QHR70117.1	Escherichia phage pinkbiff
Cluster#178	MTLADVIQQLHDNCYTPELIQEMSIVVMPSKFVKTFNNDALRSTHILIVDGKIAKDRTGVLKGERIDILELL	MN850610.1	hypothetical protein	QHR70866.1	Escherichia phage Andreotti
Cluster#178	MTLADVIQQLHDNCYTPELIQEMSIVVMPSKFVKTFNNDALRSTHILIVDGKIAKDRTGVLKGERIDILELL	MN850614.1	hypothetical protein	QHR71373.1	Escherichia phage adrianh
Cluster#178	MTLADVIQQLHDNCYTPELIQEMSIVVMPSKFVKGFNGDSLKVAHILIVDGKIARDRTGVLKGERIDILELL	MN850619.1	hypothetical protein	QHR72220.1	Escherichia phage finno
Cluster#178	MTLADVIQQLHDNCYTPELIQEMLIVVMPSKFVKGFNNDSLRSAHILIVDGKIARDRTGVLKGERININL	MN850637.1	hypothetical protein	QHR74412.1	Escherichia phage warpig
Cluster#178	MTLADVIQQLHDNCYTPELIQEMLIVVMPSKFVKGFNNDSLRSAHILIVDGKIARDRTGVLKGERININL	MN850644.1	hypothetical protein	QHR75260.1	Escherichia phage ekra
Cluster#178	MTLADVIQQLHDNCYTPELIQEMLIVVMPSKFLKGFNNDSLRSAHILIVDGKIARDRTGVLKGERININL	MN850647.1	hypothetical protein	QHR75782.1	Escherichia phage tootiki
Cluster#178	MTLADVIQQLHDNCYTPELIQEMSIVVMPSKFLKGFNREALKVAHILIVDGKIARDHTGVLKGERIDILELL	MN850631.1	hypothetical protein	QIG66614.1	Escherichia phage mio
Cluster#178	MTLADVIQQLHDNCYTPELIQEMSIVVMPSKFLKGFNRGALKVAHILIVDGKIARDRTGVLKGERIDIDLAF	MN994498.1	hypothetical protein	QIN92453.1	Phage NBEco004
Cluster#178	MTLADVIQQLHDNCYTPELIQEMSIVVMPSKFVKGFNSESLRAAHILIVDGKIARDRTGVLKGERINIDF	MN994503.1	hypothetical protein	QIN93006.1	Phage NBSal004
Cluster#178	MTLADVIQQLHDNCYTPELIQEMCIVVMPSRFVKTFNSDTLRSAHILIVEGKIAKDRTGVLKGERIDILELL	MN994499.1	hypothetical protein	QIQ68399.1	Phage NBEco005
Cluster#178	MTLSDVIQQLHDNCYTPELIQEMLIVVMPSKFVKGFNSESLRSAHILIVDGKIARDRTGVLKGERISIDI	MT887289.1	hypothetical protein	QNI21304.1	Escherichia phage SME50
Cluster#178	MTLSDVIQQLHDNCYTPELIQEMLIVVMPSKFVKGFNSESLRSAHILIVDGKIARDRTGVLKGERISIDI	MT833282.1	hypothetical protein	QNR52163.1	Escherichia coli phage vB_EcoM_Shy
Cluster#178	MTLADVIQQLHDNCYTPELIQEMSIVVMPSKFVKGFNGDSLKSAHILIVDGKIARDRTGVLKGERIDILELL	MW006474.1	hypothetical protein	QPI14147.1	Salmonella phage GEC vB B1
Cluster#178	MTLADVIQQLHDNCYTPELIQEMLIVVMPSKFVKGFNSESLKSAHILIVDGKIARDRTGVLKGERISIDL	MW296865.1	hypothetical protein	QQG31099.1	Salmonella phage SP3 SHan-2021
Cluster#178	MKLADVIQQLHNNCYTPELIQEMLIVVMPSKFVKGFNRDSLRSAHILIVDGKIARDRTGVLKGERINIDLSF	MZ150758.1	hypothetical protein	QVW09147.1	Salmonella phage S19cd
Cluster#178	MKLADVIQQLHDNCYTPELIQEMLIVVMPSKFVKGFNRDSLRSAHILIVDGKIARDRTGVLKGERINIDLSF	MW321605.1	hypothetical protein	QXN66958.1	Salmonella phage SP4 SHa-2019
Cluster#178	MTLADVIQQLHDNCYTPELIQEMLIVVMPSKFVKGFNQDTLRSAHILIVDGKIARDRTGVLKGERISIDL	OK040806.1	hypothetical protein	UCJ01245.1	Escherichia phage CL1
Cluster#178	MTLADVIQQLHDNCYTPELIQEMLIVVMPSKFVKGFNQDTLRSAHILIVDGKIARDRTGVLKGERISIDL	OK040807.1	hypothetical protein	UCJ01390.1	Escherichia phage C600M2
Cluster#178	MTLADVIQQLHDNCYTPELIQEMLIVVMPSKFLKGFNREALKVAHILIVDGKIARDRTGVLKGERIDILELL	LC473039.1	phage protein	BBJ27113.1	Escherichia phage L27
Cluster#178	MTLADVIQQLHDNCYTPELIQEMSIVVMPSKFVKAFNGDSLRAAHILIVDGKIARDRTGVLKGERINIDL	LR597663.1	Phage protein	VUF57005.1	Escherichia phage VpaE1_ev78
Cluster#178	MTLADVIQQLHDNCYTPELIQEMCIVVMPSKFVKAFNSDTLRSAHILIVEGKIAKDRTGVLKGERIDILELL	LR699048.1	Phage protein	VVC17433.1	Escherichia phage VpaE1_ev035
Cluster#178	METSKMTLSDVIQQLHDNCYTPELIQEMSIVVMPSKFVKGFNGDSLKSAHILIVDGKIARDRTGVLKGERIDILELL	AF320576.1	unknown	AAQ14699.1	Salmonella phage FelixO1
Cluster#179	MALRVWQDAKSIIDHINGDSLDNRIVNLREADDFQSAWNKGKPVTNKSGYKGVSLKKKSGRWVAQISYRGKKMFLGYHDTPEEAHKAYCEATIKLHGEFAKLS	MH051914.1	putative HNH endonuclease	AWD91378.1	Enterobacteria phage vB_EcoM_IME338
Cluster#180	MKKIYNTRKIQIAVLCQFMVEQHNAHYCGTGFLTFGGEHIPFKKAVKMYNESLDGSKELEQLKLTYNKKDKKIVCLNHSIKPTNYIISNIGEEGFLKVLKISQ	MH586731.1	hypothetical protein	AXY86269.1	Salmonella phage Meda
Cluster#180	MKKIYNTRKIQIAVLCQFMVEQHNAHYCGTGFLTFGGEHIPFKKAVKMYNESLDGSKELEQLKLTYNKKDKKIVCLNHSIKPTNYIISNIGEEGFLKVLKISQ	MH051914.1	putative HNH endonuclease	AWD91406.1	Enterobacteria phage vB_EcoM_IME338
Cluster#181	MSKVKKLSYDDIISGAKLGVDSIGQDIKHGDTVMYCDDRRGRSAILFGRIVCKIRGNYVVADMCENTTQELEAIMNGNTSSWFLDCMHTSSVTKVSDKFYDMWQNEQIFKI	JX560968.1	hypothetical protein	AFU62424.1	Escherichia phage EC6
Cluster#181	MSKAKKLSYDDIISGAKLGVDSIGQDIKHGDTVMYCDDRRGRSAILFGRIVCKMRGNYVVADMDVNVTQKLETIMDASAPSWFLNCMHTSSVTKVSDKFYDMWQNEQIFKI	KC139526.1	hypothetical protein	AGF88693.1	Salmonella phage FSL SP-010
Cluster#181	MSKAKKLSYDDIISGAKLGVDSIGQDVKHGDTVMYCDDRRGRSAILFGRIVCKMRGNYVVEDMNVDVTKQLEIIMNNNISWFVNCMHTSSVTKVSDKFYDMWQNEQIFKI	KM657822.1	hypothetical protein	AIW02370.1	Escherichia phage vB_EcoM-VpaE1
Cluster#181	MSKAKKLSYDDIISGAKLGVDSIGQDVKHGDTVMYCDDRRGRSAILFGRIVCKMRGNYVVADMDVNVTQKLETLMDDNTPSWFSLNCMHTSSVTRVSDKFYDMWQNEQIFKI	KP143762.1	hypothetical protein	AJF40551.1	Salmonella phage Mushroom
Cluster#181	MSKAKKLSYDDIISGAKLGVDSIGQDVKHGDTVMYCDDRRGRSAILFGRIVCKMRGNYVVADMDVNVTQKLETLMDDNTSSWFSLNCMHTSSVTKVSDKFYDMWQNEQIFKI	KP010413.1	hypothetical protein	AJT60683.1	Salmonella phage vB_SPuM_SP116
Cluster#181	MSKAKKLSYDDIISGAKLGVDSIGQDVKHGDTVMYCDDRRGRSAILFGRIVCKMRGNYVVADMDVNVTQKLETIMDDSTPSWFLNCMHTSSVTKVSDKFYDMWQNEQIFKI	KP869100.1	hypothetical protein	AKE44990.1	Escherichia typing phage 1
Cluster#181	MSKTKKLSYDDIISGAKLGVDSIGQDIKHGDTVMYCDDRRGRSAILFGRIVCKMRGNYVVADMDVNVTQKLETIMGDNTPSWLLNCMHTSSVTKVSDKFYDMWQNEQIFKI	KX377933.1	hypothetical protein	ANT42172.1	Escherichia phage vB_EcoM_Alf5
Cluster#181	MSKAKKLSYDDIISGAKLGVDSIGQDVKHGDTVMYCDDRRGRSAILFGRIVCKMRGNYVVADMDVNVTQKLETLMDDNTPSWFSLNCMHTSSVTRVSDKFYDMWQNEQIFKI	MF370225.1	hypothetical protein	ASR76766.1	Salmonella phage ST11
Cluster#181	MSKAKKLSYDDIISGAKLGVDSIGQDVKHGDTVMYCDDRRGRSAILFGRIVCKMRGNYVVADMDVNITQKLETIMDNNTSSWFSLNCMHTSSVTKVSDKFYDMWQNEQIFKI	MG646669.1	hypothetical protein	AUM59133.1	Salmonella phage BPS17W1
Cluster#181	MSKAKKLSYDGIISGAKLGVDSIGQDIKHGDTVMYCDDRRGRSAILFGRIVCKMRGNYVVADMDVNVTQKLETIMDANTPSWFLNCMHTSSVTKVSDKFYDMWQNEQIFKI	MG646672.1	hypothetical protein	AUM59521.1	Salmonella phage BPS17L1
Cluster#181	MSKAKKLSYDDIISGAKLGVDSIGQDVKHGDTVMYCDDQRGRSAILFGRIVCKMRGNYVVANMDVNVTQKLETLMDDNPSSWFSMNCMHTSSVTKVSDKFYDMWQNEQIFKI	MH051914.1	hypothetical protein	AWD91394.1	Enterobacteria phage vB_EcoM_IME338
Cluster#181	MVVSEKKLGEIPCLKQKKLSYDDIISGAKLGVDSIGQDVKHGDTVMYCDDRRGRSAILFGRIVCKMRGNYVVADMDVNITQKLETLMDDNTPSWFSLNCMHTSSVTKISDKFYDMWQNEQIFKI	MH586731.1	hypothetical protein	AXY86283.1	Salmonella phage Meda
Cluster#181	MSKAKKLSYDDIISGAKLGVDSIGQDVKHGDTVMYCDDRRGRSAILFGRIVCKIRGNYVVADMDESTAQELEAIMNGNTPSWFLNSMHTSSVTKVSDKFYDMWQNEQIFKI	MK965969.1	hypothetical protein	QCW19191.1	Salmonella phage DaR-2019a
Cluster#181	MPKTKKLSYDDIISGAKLGVDSIGQDIKHGDTVMYCDDRRGRSAILFGRIVCKMRGNYVVADMDVNVTQKLETIMDASAPSWFLNCMHTSSVTKVSDKFYDMWQNEQIFKI	MK965970.1	hypothetical protein	QCW19316.1	Salmonella phage DaR-2019b
Cluster#181	MSKAKKLSYDDIISGAKLGVDSIGQEVKHGDTVMYCDDRRGRSAILFGRIVCKMRGNYVVADMDVNVTQKLETIMDASAPSWFLNCMHTSSVTKVSDKFYDMWQNEQIFKI	MK962758.1	hypothetical protein	QEG06767.1	Shigella phage JK55
Cluster#181	MSKAKKLSYDDIISGVKLGVDSIGQDVKHGDTVMYCDDRRGRSAILFGRIVCKMRGNYVVADMDVNVTQKLETIMDANTPSWFLNCMHTSSVTKVSDKFYDMWQNEQIFKI	MN227145.1	hypothetical protein	QEP52968.1	Salmonella phage BPSELC-1
Cluster#181	MSKAKKLSYDDIISGAKLGVDSIGQDVKHGDTVMYCDDRRGRSAILFGRIVCKMRGNYVVADMDVSVTQKLETLMGDNTSSWFSLNCMHTSSVTKVSDKFYDMWQNEQIFKI	MN481367.1	hypothetical protein	QGF20777.1	Salmonella phage D1-2
Cluster#181	MSKAKKLSYDDIISGAKLGVDSIGQDVKHGDTVMYCDDRRGRSAILFGRIVCKMRGNYVVADMDVNVTQKLETLMDDNTSSSWFFLNCMHTSSVTKVSDKFYDMWQNEQIFKI	MN655999.1	hypothetical protein	QHB48922.1	Shigella phage Z31
Cluster#181	MSKAKKLSYDDIISGAKLGVDSIGQDVKHGDTVMYCDDRRGRSAILFGRIVCKMRGNYVVADMDVNVTQKLETIMDASAPSWFLNCMHTSSVTKVSDKFYDMWQNEQIFKI	MN850566.1	hypothetical protein	QHR65101.1	Escherichia phage garuso
Cluster#181	MSKAKKLSYDDIISGVKLGVDSIGQDVKHGDTVMYCDDRRGRSAILFGRVVCKIRGNYVVEDMNVDVTKQLEIIMSNNISWFVNCMHTSSVTKVSDKFYDMWQNEQIFKI	MN850585.1	hypothetical protein	QHR67693.1	Escherichia phage skuden
Cluster#181	MSKAKKLSYDDIISGVKLGVDSIGQDVKHGDTVMYCDDRRGRSAILFGRVVCKMRGNYVVADMDVNVTQKLETIMDDNTSSWFSLNCMHTSSVTKVSDKFYDMWQNEQIFKI	MN850603.1	hypothetical protein	QHR70099.1	Escherichia phage pinkbiff
Cluster#181	MSKAKKLSYDDIISGAKLGVDSIGQDVKHGDTVMYCDDRRGRSAILFGRIVCKIRGNYVVADMDESTAQELEAIMNGNTPSWFLNCMHTSSVTKVSDKFYDMWQNEQIFKI	MN850610.1	hypothetical protein	QHR70848.1	Escherichia phage Andreotti
Cluster#181	MSKAKKLSYDDIISGAKLGVDSIGQDVKHGDTVMYCDDRRGRSAILFGRIVCKMRGNYVVADMDVNVTQKLETIMDASAPSWFLNCMHTSSVTKVSDKFYDMWQNEQIFKI	MN850614.1	hypothetical protein	QHR71391.1	Escherichia phage adrianh
Cluster#181	MSKAKKLSYDDIISGVKLGVDSIGQDVKHGDTVMYCDDRRGRSAILFGRVVCKMRGNYVVADMDVNVTQKLETIMDDNTSSWFSLNCMHTSSVTKVSDKFYDMWQNEQIFKI	MN850619.1	hypothetical protein	QHR72204.1	Escherichia phage finno
Cluster#181	MSKTKKLSYDDIISGAKLGVDSIGQDIKHGDTVMYCDDRRGRSAILFGRIVCKMRGNYVVADMDVNVTQKLETIMDDNTSSWLLNCMHTSSVTKVSDKFYDMWQNEQIFKI	MN850637.1	hypothetical protein	QHR74431.1	Escherichia phage warpig
Cluster#181	MSKAKKLSYDDIISGAKLGVDSIGQDVKHGDTVMYCDDRRGRSAILFGRIVCKMRGNYVVADMDVNVTQKLETIMDASAPSWFLNCMHTSSVTKVSDKFYDMWQNEQIFKI	MN850644.1	hypothetical protein	QHR75242.1	Escherichia phage ekra
Cluster#181	MSKAKKLSYDDIISGAKLGVDSIGQDVKHGDTVMYCDDRRGRSAILFGRIVCKMRGNYVVADMDVNVTQKLETIMDANTPSWFLNCMHTSSVTKVSDKFYDMWQNEQIFKI	MN850647.1	hypothetical protein	QHR75887.1	Escherichia phage tootiki
Cluster#181	MSKAKKLSYDDIISGAKLGVDSIGQDVKHGDTVMYCDDRRGRSAILFGRIVCKMRGNYVVADMDVNITQKLETLMDDNTSSWFSLNCMHTSSVTKVSDKFYDMWQNEQIFKI	MN850631.1	hypothetical protein	QIG66597.1	Escherichia phage mio
Cluster#181	MFKAKKLDYDAIISGAKLGVDSIGQDVKHGDTVMYCDDRRGRSAILFGRIVCKMRGNYVVADMDENTTQELEAIMNGNTPSWFLNCMHTSSVTKVSNKFYDMWQNDKLGSLF	MN994498.1	hypothetical protein	QIN92435.1	Phage NBEco004
Cluster#181	MSKTKKLSYDDIVSGAKLGVDSLGQDVKHGDTVMYCDDRRGRSAILFGRIVCKMRGNYVVADMDVNATQKLETLMVDNTPSWFSLNCMHTSSVTRVSDKFYDMWQNEQIFKI	MN994503.1	hypothetical protein	QIN93023.1	Phage NBSal004
Cluster#181	MSKAKKLSYDDIISGAKLGVDSIGQDVKHGDTVMYCDDRRGRSAILFGRIVCKMRGNYVVADMDVNATQKLETLMVDNTPSWFSLNCMHTSSVTRVSDKFYDMWQNEQIFKI	MN994499.1	hypothetical protein	QIQ68415.1	Phage NBEco005
Cluster#181	MSKAKKLSYDDIISGAKLGVDSIGQDVKHGDTVMYCDDRRGRSAILFGRIVCKMRGNYVVADMDVNVTQKLETLMDDNTSSSWFFLNCMHTSSVTKVSDKFYDMWQNEQIFKI	MT887289.1	hypothetical protein	QNI21321.1	Escherichia phage SME50
Cluster#181	MSKAKKLSYDDIISGAKLGVDSIGQDVKHGDTVMYCDDRRGRSAILFGRIVCKMRGNYVVADMDVNVTQKLETLMDDNTSSSWFFLNCMHTSSVTKVSDKFYDMWQNEQIFKI	MT833282.1	hypothetical protein	QNR52131.1	Escherichia coli phage vB_EcoM_Shy
Cluster#181	MSKAKKLSYDDIISGAKLGVDSIGQDVKHGDTVMYCDDRRGRSAILFGRIVCKMRGNYVVADMDVNVTQKLETIMDDNTSSWFSLNCMHTSSVTRVSDKFYDMWQNEQIFKI	MW006474.1	hypothetical protein	QPI14168.1	Salmonella phage GEC vB B1
Cluster#181	MSKAKKLSYDDIISGAKLGVDSIGQDVKHGDTVMYCDDRRGRSAILFGRIVCKMRGNYVVADMDVNVTQKLETLMDDNTSSSWFFLNCMHTSSVTKVSDKFYDMWQNEQIFKI	MW296865.1	hypothetical protein	QQG31116.1	Salmonella phage SP3 SHan-2021
Cluster#181	MSKAKKLSYDDIISGAKLGVDSIGQDVKHGDTVMYCDDRRGRSAILFGRIVCKMRGNYVVADMDVNVTQKLETLMDDNTSSSWFSLNCMHTSSVTKVSDKFYDMWQNEQIFKI	MZ150758.1	hypothetical protein	QVW09164.1	Salmonella phage S19cd
Cluster#181	MSKAKKLSYDDIISGAKLGVDSIGQDVKHGDTVMYCDDRRGRSAILFGRIVCKMRGNYVVADMDVNVTQKLETLMDDNTSSWFSLNCMHTSSVTKVSDKFYDMWQNEQIFKI	MW321605.1	hypothetical protein	QXN66975.1	Salmonella phage SP4 SHa-2019
Cluster#181	MSKAKKLSYDDIISGAKLGVDSIGQDVKHGDTVMYCDDRRGRSAILFGRIVCKMRGNYVVADMDVNVTQKLETIMDASTPSWFLNCMHTSSVTKVSDKFYDMWQNEQIFKI	OK040806.1	hypothetical protein	UCJ01260.1	Escherichia phage CL1
Cluster#181	MVISKKKLGEIPCLKQKKLSYDDIISGAKLGVDSIGQDVKHGDTVMYCDDRRGRSAILFGRIVCKMRGNYVVADMDVNVTQKLETIMDASTPSWFLNCMHTSSVTKVSDKFYDMWQNEQIFKI	OK040807.1	hypothetical protein	UCJ01405.1	Escherichia phage C600M2
Cluster#181	MFKAKKLDYDAIISGAKLGVDSLGRDVKHGDTVMYCDDRRGRSAILFGKVVCKIRGNYVVSDMDGNVAQKLKIIMDCKTPSWLLNCMHASSITKVSDKFYDMWQNEQIFKI	LC519489.1	loader of DNA helicase	BBU53715.1	Escherichia phage SP22
Cluster#181	MSKAKKLSYDDIVSGAKLGVDSLGQDVKHGDTVMYCDDRRGRSAILFGRIVCKMRGNYVVADMDVNVTQKLETLMDDNTSSWFSLNCMHTSSVTKVSDKFYDMWQNEQIFKI	LR597663.1	Phage protein	VUF57022.1	Escherichia phage VpaE1_ev78
Cluster#181	MSKAKKLSYDDIISGAKLGVDSIGQDVKHGDTVMYCDDRRGRSAILFGRVVCKMRGNYVVEDMNVDVTKQLEIIMNSNISWFVNCMHTSSVTKVSDKFYDMWQNEQIFKI	LR699048.1	Phage protein	VVC17450.1	Escherichia phage VpaE1_ev035
Cluster#181	MSKAKKLSYDDIISGAKLGVDSIGQDVKHGDTVMYCDDRRGRSAILFGRIVCKMRGNYVVADMDVNVTQKLETLMDDNTPSWFSLNCMHTSSVTRVSDKFYDMWQNEQIFKI	AF320576.1	unknown	AAQ14726.1	Salmonella phage FelixO1
Cluster#182	MKRKVKLFNLYGRVAKGFDWQLLRSNVKSNELAPLIINYRRTYREVEHREQ	MK965969.1	hypothetical protein	QCW19172.1	Salmonella phage DaR-2019a
Cluster#182	MKRKVKLFNLYGRVAKGFDWQLLRSNVKSNELAPLIINYRRTYREVEHREQ	MK965970.1	hypothetical protein	QCW19298.1	Salmonella phage DaR-2019b
Cluster#182	MKRKVKFFNLYGRVGKGFDWQLLRSNVKSNELAPLIIHYRRTYREVEHREQ	MK962758.1	hypothetical protein	QEG06750.1	Shigella phage JK55
Cluster#182	MKRKVKLFSLYGRVGKGFDWQLLRSDVKSNELAQLIIIYRRTYREVEHREQ	MN227145.1	hypothetical protein	QEP52986.1	Salmonella phage BPSELC-1
Cluster#182	MKRKVKFFNLYGRVGKGFDWQLLRSNVKSNELAPLIIHYRRTYREVEHREQ	MN850566.1	hypothetical protein	QHR65080.1	Escherichia phage garuso
Cluster#182	MKRKVKFFNLYGRVGKGFDWQLLRSNVKSNELAPLIIHYRRTYREVEHREQ	MN850637.1	hypothetical protein	QHR74411.1	Escherichia phage warpig
Cluster#182	MKRKVKFFNLYGRVGKGFDWQLLRSNVKSNELAPLIIHYRRTYREVEHREQ	MN850644.1	hypothetical protein	QHR75261.1	Escherichia phage ekra
Cluster#182	MKRKVKFFNLYGRVGKGFDWQLLRSNVKSNELAPLIIHYRRTYREVEHREQ	MN850647.1	hypothetical protein	QHR75783.1	Escherichia phage tootiki
Cluster#182	MKRKVKLFSLYGRVGKGFDWQLLRSDVKSNELAQLIIHYRRTYREVEHREQ	MN994503.1	hypothetical protein	QIN93005.1	Phage NBSal004
Cluster#182	MKRKVKFFSLYGRVGKGFDWQLLRSDVKSNELAQLIINYRRTYREVEHREQ	MT887289.1	hypothetical protein	QNI21303.1	Escherichia phage SME50
Cluster#182	MSIGDTKMKRKVKFFSLYGRVGKGFDWQLLRSDVKSNELAQLIINYRRTYREVEHREQ	MT833282.1	hypothetical protein	QNR52175.1	Escherichia coli phage vB_EcoM_Shy
Cluster#182	MKRKVKFFSLYGRVGKGFDWQLLRSDVKSNELAQLIINYRRTYREVEHREQ	OK040806.1	hypothetical protein	UCJ01244.1	Escherichia phage CL1
Cluster#182	MKRKVKFFSLYGRVGKGFDWQLLRSDVKSNELAQLIINYRRTYREVEHREQ	OK040807.1	hypothetical protein	UCJ01389.1	Escherichia phage C600M2
Cluster#182	MKRKVKLFSLYGRVGKGFDWQLLRSNVKSNELAPLIINYRRTYREVEHREQ	LR597663.1	hypothetical protein	VUF57004.1	Escherichia phage VpaE1_ev78
Cluster#183	MAHDLAILYTEGFLPDRVDHRNGITDDNRRMNLRVCTQAENCWNRKIHSNNTSGVKGVSFNKASQKWRARIMVHGVTHFLGLFDNVDDAKEAIRKKREELHREFTNHGEAYE	KM236239.1	HNH homing endonuclease	AIW03763.1	Citrobacter phage Moogle
Cluster#183	MAHDLAILYTDGFLPNRVDHRNGITNDNRRLNLRVCTQAENSWNRRTHSNNTSGVKGVSFYKANQKWKARVMAHGVSHFLGYFDSIEDAKDAVTKKREELHKEFSNHGEAYE	MK965969.1	homing endonuclease	QCW19186.1	Salmonella phage DaR-2019a
Cluster#184	MIKAKTYPDFKEFVKGFIANVKAGKRYDFRTYQEAILPLTYSSYWPEADIAEVDEFDYKPDYKVPFSDELLYSIGAQMRTSDFFMDLQYAIINGKDVDTIYCEWLARVKPFSMLNAKLKDAIKPPAITQQPTNQTVNEGGTLTLSVIATNATGYQWKKDGEDIPSATSATYTKQSVVPSDAGSYTCVVSGEAGTSVTSDAATVAVNALPVITQQPSGQTVNEGGSINLEVTATGATGYQWKKDGSDIPSATNATYSKSGALPADAGSYTCVVTGAGGAVTSNAAVVTVNALPVITQQPTNQEINEGETLTLNVVATGATGYQWKKGEEDILDATTATYTKEGATAADAGSYTCVVTGAGGSVTSNAATVTVNPAGEA	EU877232.1	hypothetical protein	ACJ71853.1	Escherichia phage wV8
Cluster#184	MIKAKTYPDFKEFVNGFIANVKAGKRYDFRTYQEAILPLTYSSYWPEADIAEVEKFDYKPDYKVPFSDDLLYSIGAQMRTSDFFMDLQYAIINGKDVDIVYCEWLARVKPFSMLNAKLKDAIKPPAITQQPTGQTVNEGGTLTLSVLATNATGYQWKKDGEDIPSATSATYTKQSVAPSDAGSYTCVVSGEGGTSVTSDAATVTVNALPVITQQPSSQTINEGGNISLSVTATGATGYQWKKDGSDIPSATNATYSKSGALPADAGSYTCVVTGAGGSVTSNPATITVNALPVITQQPTNQEITEGDTLTLSVVATGATGYQWKKGEENILDATTATYTKEGATTADAGSYTCVVTGAGGSVTSNAATVTVNPAGEA	JN225449.1	hypothetical protein	AFQ96058.1	Enterobacteriaphage UAB_Phi87
Cluster#184	MIKAKTYPDFKEFVKGFIANVKAGKRYDFRTYQEAILPLTYSSYWPEADIAEVEKFDYKPDYKVPFSDELLYSVGAQMRTSDFFMDLQYAIINGKDVDTVYCEWLARVKPFSMLNAKLKDAIKPPSITQQPTNQTVNEGGTLTLSIIATNATGYQWKKDGEDITSATSATYTKQSVAPSDAGSYTCVVSGEGGSSVTSDAATVTIKALPVITVQPTDQTVNEGGTLNLSITATGATGYQWKKNGSSIGGATSTTFSKPNMTPADAGSYTCTVTGAGGSVISDAAIVTVNALPVITQQPTNQVVNEGNSLTLSVEATGAEGYQWKKDDVNIPSATGATYTKDSVAPADAGSYTCVVTGTGGTTVTSNAATVTVNALPVITQQPTNQEITEGETLTLNVAA…	MK965969.1	hypothetical protein	QCW19247.1	Salmonella phage DaR-2019a
Cluster#184	MIKAKTYPDFKEFVKGFIANVKAGKRYDFRTYQEAILPLTYSSYWPEADIAEVEKFDYKPDYKVPFSDELLYSVGAQMRTADFFMDLQYAIINGKDVDTIYCEWLARVKPFSMLNAKLKDAIKPPAITQQPTGQTVNEGGTLTLSILATNATGYQWKKDGEDIPSANSATYTKQSVAPSDAGSYTCVVSGEGGTSVTSDAATVTVNALPVITQQPSSQTINEGGNINLEVTATGATGYQWKKDGSDIPSATDATYSKSGALPADAGSYTCVVTGAGGSVTSSPATVTVNALPVITQQPTNQEINEGETLTLNVVATGATGYQWKKDEEDILDATTATYTKEGATAADAGSYTCVVTGAGGSVTSNAATVTVNPAGEA	LR597663.1	hypothetical protein	VUF56954.1	Escherichia phage VpaE1_ev78
Cluster#184	MIKAKTYPDFKEFVKGFVANVKAGKRYDFRTYQEAILPLTYSSYWPEADIAEVEKFDYKPDYKVPFSDELLYSVGAQMRTADFFMDLQYAIINGKDVDTVYCEWLARVKPFSMLNAKLKDAIKPPVITQQPTNQTVNEGGALTLSVLATNATGYQWKKDGEDISSATSATYTKQSVAPSDAGSYTCVVSGEGGTSVTSDAATVTVNALPVITKQPSSQTINEGGNISLEVTATGATGYQWKKDGSNIPSATNATYSKSGALPADAGSYTCVVTGAGGSVTSIPATVTVKALPVITQQPTNQEITEGETLTLNVVATGATGYQWKKGEENIPDATTATYTKEGATAADAGSYTCVVTGAGGSVTSNAATVTVNPAGEA	OK040806.1	phage tail protein	UCJ01322.1	Escherichia phage CL1
Cluster#184	MIKAKTYPDFKEFVKGFVANVKAGKRYDFRTYQEAILPLTYSSYWPEADIAEVEKFDYKPDYKVPFSDELLYSVGAQMRTADFFMDLQYAIINGKDVDTVYCEWLARVKPFSMLNAKLKDAIKPPVITQQPTNQTVNEGGALTLSVLATNATGYQWKKDGEDISSATSATYTKQSVAPSDAGSYTCVVSGEGGTSVTSDAATVTVNALPVITKQPSSQTINEGGNISLEVTATGATGYQWKKDGSNIPSATNATYSKSGALPADAGSYTCVVTGAGGSVTSIPATVTVKALPVITQQPTNQEITEGETLTLNVVATGATGYQWKKGEENIPDATTATYTKEGATAADAGSYTCVVTGAGGSVTSNAATVTVNPAGEA	OK040807.1	phage tail protein	UCJ01466.1	Escherichia phage C600M2
Cluster#184	MIKAKTYPDFKEFVKGFIANVKAGKRYDFRTYQEAILPLTYSSYWPEADIAEVEEFDYKPDYKVPFSDELLYSIGAQMRTSDFFMDLQYAIINGKDVDTIYCEWLARVKPFSMLNAKLKDAIKPPAITQQPTNQTVNEGGTLTLSVVATNATGYQWKKDGEDITSATSATYTKQSVLPSDAGSYTCVVSGEAGTSVTSDVATVTVNALPVITQQPSGQTVNEGGSINLEVTATGATGYQWKKDGSDIPSATEATYSKSGALPADAGSYTCVVTGAGGAVTSNAAVVTVNALPVITQQPTNQEINEGETLTLNVAATGATGYQWKKGEEDILDATTATYTKEGATTADAGSYACVVTGAGGSVTSNAATVTVNPAGEA	KX377933.1	putative tail protein	ANT42099.1	Escherichia phage vB_EcoM_Alf5
Cluster#184	MIKAKTYPDFKEFVKGFIANVKAGKRYDFRAYQEAILPLTYSSYWPEADIAEVEEFDYKPDYKVPFSDELLYSIGAQMRTSDFFMDLQYAIINGKDVDTIYCEWLARVKPFSMLNAKLKDAIKPPAITQQPTNQTVNEGGTLTLSVVATNATGYQWKKDGEDITSATSATYTKQSVLPSDAGSYTCVVSGEAGTSVTSDAATVTVNALPVITQQPSGQTVNEGGNINLEVTATGATGYQWKKDGSDIPSATNATYSKSGALPADAGSYTCVVTGAGGAVTSNAAVVTVNALPVITQQPTNQEITEGETLTLNVAATGATGYQWKKGEEDILDATTATYTKEGATAADAGSYTCVVTGAGGSVTSNAATVTVNPAGEA	MN850585.1	putative tail protein	QHR67757.1	Escherichia phage skuden
Cluster#184	MIKAKTYPDFKEFVKGFIANVKAGKRYDFRTYQEAILPLTYSSYWPEADIAEVEEFDYKPDYKVPFSDELLYSIGAQMRTSDFFMDLQYAIINGKDVDTVYCEWLARVKPFSMLNAKLKDAIKPPSITQQPTNQTVNEGGTLTLSIIATNATGYQWKKDGEDITSATSATYTKQSVAPSDAGSYTCVVSGEAGTSVTSDAATVTVNALPVITQQPSSQTINEGGNINLEVTATGATGYQWKKDGSDIPSATNATYSKSGALPADAGSYTCVVTGAGGAVTSNAAVVTVNVLPVITQQPTNQEITEGETLTLNVVATGATGYQWKKGEEDILDATTATYTKEGATAADAGSYTCVVTGAGGSVTSNAATVTVNPAGEA	MN850619.1	putative tail protein	QHR72145.1	Escherichia phage finno
Cluster#184	MIKAKTYPDFKEFVKGFVANVKAGKRYDFRTYQEAILPLTYSSYWPEADIAEVEKFDYKPDYKAPFSDDLLYSIGAQMRTSDFFMDLQYAIINGKDVDTVYCEWLARVKPFSMLNAKLKDAIKPPAITQQPTGQTVNEGGTLTLSVLATNATGYQWKKDGEDIPSATSATYTKQSVAPSDAGSYTCVVSGEGGTSVTSDAATVTVNALPVITQQPSSQTINEGGNISLSVTATGATGYQWKKDGSDIPSATNATYSKSGALPADAGSYTCVVTGAGGSVTSNPATITVNALPVITQQPTNQEITEGDTLTLSVVATGATGYQWKKGEENILDATTATYTKEGATTADAGSYTCVVTGAGGSVTSNAATVTVNPAGEV	MG646669.1	tail protein	AUM59204.1	Salmonella phage BPS17W1
Cluster#184	MIKAKTYPDFKEFVKVFIANVKAGKRYDFRTYQEAILPLTYSSYWPEADIAEVEEFDYKPDYKVPFSDELLYSIGAQMRTSDFFMDLQYAIINGKDVDTIYCEWLAMVKPFSMLNAKLKDAIKPPAITQQPTNQTVNEGGTLTLSVVATNATGYQWKKDGEDITSATSATYTKQSVLPSDAGSYTCVVSGEAGTSVTSDAATVTVNALPVITQQPSGQTVNEGGNINLEVTATGATGYQWKKDGSDIPSATDATYSKSGALPADSGSYTCVVTGAGGEVTSNAAVVTVNALPVITQQPTNQEITEGETLTLNVAATGATGYQWKKGEEDILDATTATYTKEGATAADSGSYTCVVTGAGGSVTSNVATVTVNPAGEA	MW006474.1	tail protein	QPI14086.1	Salmonella phage GEC vB B1
Cluster#185	MLTIPLDIGNFVRGGLSKRDSLKRFFIDKLKKLLAIRYQNK	MH051914.1	hypothetical protein	AWD91315.1	Enterobacteria phage vB_EcoM_IME338
Cluster#185	MPLDIGNFVRGGLSKRDSLKRFFIDKLKKLLAISYQNK	MN227145.1	hypothetical protein	QEP52925.1	Salmonella phage BPSELC-1
Cluster#186	MYLSNLKRSAAMSVLRLSFEERQEFIDTTNMTLLTLIT	MN481367.1	hypothetical protein	QGF20765.1	Salmonella phage D1-2
Cluster#187	MLTQQTLKEYLHYDPETGVFTWLVDRTGNAKAGSVAGFKHHSGYIYIKLFGKRYAAHRLAFLYMKGHLPKIC	MN481367.1	hypothetical protein	QGF20782.1	Salmonella phage D1-2
Cluster#188	MEVLVNYIYCYDVVHSTTTVAQRNPIVPREGELVRIEGWTYTVESIIHKFDVAGDVQVIDVEIGGKRK	EU877232.1	hypothetical protein	ACJ71913.1	Escherichia phage wV8
Cluster#188	MEVLVNYIYCYDVVHSTTTVAQRNPIVPREGELVRIEGWTYTVGSIIHKFDVAGDVQVIDVEIGGKRK	JX560968.1	hypothetical protein	AFU62403.1	Escherichia phage EC6
Cluster#188	MEVLVNYTYRYDVVHSTTTVAQRNPIVPREGELVRIDGWTYTVESIIHKFDVAGDVQVIDVEIGGKRK	KC139526.1	hypothetical protein	AGF88715.1	Salmonella phage FSL SP-010
Cluster#188	MQVLVNYIYRYDVVHSTTTVAQRNPIVPREGELVRIEDWTYTVESIIHKFDVAGDVQVIDVEIGGKRK	KM657822.1	hypothetical protein	AIW02350.1	Escherichia phage vB_EcoM-VpaE1
Cluster#188	MEVLVNYIYRYDVVHSTTTIAQRNPIVPREGELVRIDGWTYTVESIIHKFDVAGDVQVIDVEIGGKRK	KP143762.1	hypothetical protein	AJF40573.1	Salmonella phage Mushroom
Cluster#188	MEVLVNYIHCYDVVHSTTTVAQRNPIVPREGELVRIEGWTYTVESIIHKFDVAGDVQVIDVEIGGKRK	KP010413.1	hypothetical protein	AJT60666.1	Salmonella phage vB_SPuM_SP116
Cluster#188	MEVLVNYIYCYDVVHSTTTVAQRNPIVPREGELVRIEGWTYTVESIIHKFDVAGDVQVIDVEIGGKRK	KP869100.1	hypothetical protein	AKE45008.1	Escherichia typing phage 1
Cluster#188	MQVLVNYIYRYDVVHSTTTVAQRNPIVPREGEWVHIEGWTYTVENVIHKFDVAGDVQVIDVEIGGKRK	KT454805.2	hypothetical protein	ALH47072.1	Escherichia phage SUSP1
Cluster#188	MEVLVNYIYRYDVVHSTTTVAQRNPIVPREGELVRIEDWTYTVESIIHKFDVAGDVQVIDVEIGGKRK	KX377933.1	hypothetical protein	ANT42152.1	Escherichia phage vB_EcoM_Alf5
Cluster#188	MEVSVNYIYCYDVVHSTTTVAQRNPIVPREGELVRIDGWTYTVESIIHKFDVAGDVQVIDVEIGGKRK	KT184316.1	hypothetical protein	ANZ52135.1	Enterobacteria phage XTG1
Cluster#188	MEVLVNYIYRYDVVHSTTTIAQRNPIVPREGELVRIDGWTYTVESIIHKFDVAGDVQVIDVEIGGKRK	MF370225.1	hypothetical protein	ASR76746.1	Salmonella phage ST11
Cluster#188	MQVLVNFIYKYDVVHSTTTVAQRNPIVPREGEWVRIDGWTYTVENIIHKFDVCGDTQVIDVEIGGKRK	MF158040.1	hypothetical protein	ATE85909.1	Shigella phage Sf13
Cluster#188	MEVLVNYTYCYDVVHSTTTVAQRNPIVPREGELVRIEGWTYTVGSIIHKFDVAGDAQVIDVEIGGKRK	MG646669.1	hypothetical protein	AUM59153.1	Salmonella phage BPS17W1
Cluster#188	MEVLVNYIYCYDVVHSTTTVAQRNPIVPREGEFVRIDGCTYTVESIIHKFDVAGDVQVIDVEISGKRK	MG646672.1	hypothetical protein	AUM59540.1	Salmonella phage BPS17L1
Cluster#188	MQVLVNFIYKYDVVHSTTTVAQRNPIVPREGEWVRIDGWTYTVENIIHKFDVCGDTQVIDVEIGGKRK	MF327005.1	hypothetical protein	AUV56288.1	Shigella phage Sf19
Cluster#188	MEVLVNYIYCYDVVHSTTTVAQRNPIVPREGELVRIDGWTYTVESIIHKFDVAGDVQVIDVEIGGKRK	MH051914.1	hypothetical protein	AWD91376.1	Enterobacteria phage vB_EcoM_IME338
Cluster#188	MEVLVNYIYCYDVVHSTTTVAQRNPIVPREGEFVRIDGCTYTVESIIHKFDVAGDVQVIDVEISGKRK	MH586731.1	hypothetical protein	AXY86301.1	Salmonella phage Meda
Cluster#188	MEVLVNYIYCYDVVHSTTTVAQRNPIVPREGELVRIEGWTYTVESIIHKFDVAGDVQVIDVEIGGKRK	LC519489.1	hypothetical protein	BBU53695.1	Escherichia phage SP22
Cluster#188	MQVLVNYIYRYDVVHSTTTVAQRNPIVPREGEWVRIEGWTYTVENIIHKFDVAGDVQVIDVEIGGKRK	MH791400.1	hypothetical protein	QAX98281.1	Escherichia phage EcSzw-2
Cluster#188	MQVLVNFIYKYDVVHSTTTVAQRNPIVPREGEWVRIDGWTYTVENIIHKFDVCGDTQVIDVEIGGKRK	MK562502.1	hypothetical protein	QBP32806.1	Shigella phage KPS64
Cluster#188	MEVLVNYIYRYDVVHSTTTVAQRNPIVPREGELVRIDGWTYTVESIIHKFDVAGDVQVIDVEIGGKRK	MK965969.1	hypothetical protein	QCW19170.1	Salmonella phage DaR-2019a
Cluster#188	MEVLVNYIYRYDVVHSTTTVAQRNPIVPREGELVRIDGWTYTVESIIHKFDVAGDVQVIDVEIGGKRK	MK965970.1	hypothetical protein	QCW19296.1	Salmonella phage DaR-2019b
Cluster#188	MEVLVNYIYCYDVVHSTTTVAQRNPIVPREGELVRIDGWTYTVESIIHKFDVAGDVQVIDVEIGGKRK	MK962758.1	hypothetical protein	QEG06749.1	Shigella phage JK55
Cluster#188	MEVLVNYIYCYDVVHSTTTVAQRNPIVPREGELVRIEGLTYTVESIIHKFDVAGDVQVIDVEIGGKRK	MN227145.1	hypothetical protein	QEP52988.1	Salmonella phage BPSELC-1
Cluster#188	MEVLVNYIYCYDVVHSITTVAQRNPIVPREGELVRIEDWTYTVGSIIYKFDVAGDVQVIDVEIGGKRK	MN481367.1	hypothetical protein	QGF20796.1	Salmonella phage D1-2
Cluster#188	MQVLVNYIYCYDTVHSTTTLAQRNPIVPREGEFVRIEGWTYTVESIIHKFDVAGDVQVIDVEIGGKRK	MN655999.1	hypothetical protein	QHB48940.1	Shigella phage Z31
Cluster#188	MEVLVNYIYCYDVIHSTTTVAQRNPIVPREGEFVRIDGCTYTVESIIHKFDVAGDVQVIDVEIGGKRK	MN850631.1	hypothetical protein	QIG66617.1	Escherichia phage mio
Cluster#188	MEVLVNYIYCYDVVHSTTTVSQRNPIVPREGEFVRIDGCTYTVESIIHKFDVAGDVQVIDVEIGGKRK	MN994498.1	hypothetical protein	QIN92454.1	Phage NBEco004
Cluster#188	MEVLVNYIYRYDVVHSTTTVAQRNPIVPREGELVRIDCWAYTVESIIHKFDVAGDVQVIDVEIGGKRK	MN994503.1	hypothetical protein	QIN93003.1	Phage NBSal004
Cluster#188	MEVLVNYIYRYDTVHTTTTVAQRNPIVPREGELVRIEGWTYTVESIIHKFDVAGDVQVIDVEIGGKRK	MN994499.1	hypothetical protein	QIQ68397.1	Phage NBEco005
Cluster#188	MEVLVNYIYCYDVVHSTTTVAQRNPIVPREGELVRIEGWTYTVESIIHKFDVAGDVQVIDVEIGGKRK	MT887289.1	hypothetical protein	QNI21301.1	Escherichia phage SME50
Cluster#188	MEALVNYIYCYDVVHSTTTVAQRNPIVPREGELVHIDGWTYTVESVIHKFDVAGDVQVIDVEIGGKRK	MT833282.1	hypothetical protein	QNR52165.1	Escherichia coli phage vB_EcoM_Shy
Cluster#188	MEVLVNYIYCYDVVHSTTTVAQRNPIVPREGELVRIEGWTYTVGSIIHKFDVAGDVQVIDVEIGGKRK	MW296865.1	hypothetical protein	QQG31097.1	Salmonella phage SP3 SHan-2021
Cluster#188	MEVLVNYIYCYDVVHSTTTVAQRNPIVPREGELVRIDGWTYTVESIIHKFDVAGDVQVIDVEIGGKRK	MZ150758.1	hypothetical protein	QVW09146.1	Salmonella phage S19cd
Cluster#188	MEVLVNYIYCYDVVHSTTTVAQRNPIVPREGELVRIDGWTYTVESIIHKFDVAGDVQVIDVEIGGKRK	MW321605.1	hypothetical protein	QXN66957.1	Salmonella phage SP4 SHa-2019
Cluster#188	MAKMVNHIPRLLSEVFTMEVLVNYIYRYDVVHSTTTIAQRNPIVPREGELVRIDGWTYTVESIIHKFDVAGDVQVIDVEIGGKRK	LC473039.1	phage protein	BBJ27110.1	Escherichia phage L27
Cluster#188	MEVLVNYIYCYDVVHSTTTVAQRNPIVPREGELVRIDGWTYTVESIIHKFDVAGDVQVIDVEIGGKRK	LR597663.1	Phage protein	VUF57002.1	Escherichia phage VpaE1_ev78
Cluster#188	MEVLVNYIYCYDVVHSTTTVAQRNPIVPREGELVRIEGWTYTVESIIHKFDVAGDVQVIDVEIGGKRK	LR699048.1	Phage protein	VVC17430.1	Escherichia phage VpaE1_ev035
Cluster#188	MEVLVNYIYRYDVVHSTTTIAQRNPIVPREGELVRIDGWTYTVESIIHKFDVAGDVQVIDVEIGGKRK	AF320576.1	unknown	AAQ14815.1	Salmonella phage FelixO1
Cluster#189	MSDKSIAKKFIASFKNRRKNKDCENLYGVLVGKQD	KP010413.1	hypothetical protein	AJT60624.1	Salmonella phage vB_SPuM_SP116
Cluster#189	MSNKSVARKFIMSFKNRRKNKDCEKLYGVLVGKQD	MN481367.1	hypothetical protein	QGF20838.1	Salmonella phage D1-2
Cluster#189	MSDKSIAKKFRASYLNRRKNKDCEKLYGVLVGKQD	MN655999.1	hypothetical protein	QHB48984.1	Shigella phage Z31
Cluster#189	MSDKSITKKFIASFKNRRKNKDCEKLYGVLVGKQD	MZ150758.1	hypothetical protein	QVW09105.1	Salmonella phage S19cd
Cluster#189	MSDKSIAKKFRASYLNRRKNKDCEKLYGVLVGKQD	OK040806.1	hypothetical protein	UCJ01327.1	Escherichia phage CL1
Cluster#189	MSDKSIAKKFRASYLNRRKNKDCEKLYGVLVGKQD	OK040807.1	hypothetical protein	UCJ01471.1	Escherichia phage C600M2
Cluster#190	MYSGFCNDDGVPENYNWIKNGSYETKHTISDAYYLKVVAELPEEFQIDRL	MN227145.1	hypothetical protein	QEP52919.1	Salmonella phage BPSELC-1
Cluster#190	MYSGFCNDDGVPENYNWIKNGSYETKHTISDAYYLKVVAELPEEFQIDRL	MN481367.1	hypothetical protein	QGF20857.1	Salmonella phage D1-2
Cluster#191	MSVMKDINPKRPSKGVCIKITGHEEYISVDDFSSFCSGSAVFNGFHYDIRVYPIKGDAVMMQIFDNNNGFTHFYQTTKSSLKTVLETLI	MN481367.1	hypothetical protein	QGF20859.1	Salmonella phage D1-2
Cluster#191	MVSLGGQSMSVMEDINPKRPSKGVCIKITGHEEYISVDDFSAFCNGSAVFNGFHYDIRVYPIKGDDIMMQVFDNNNGFTHFYQTTKSSLKTVLETLI	MN850631.1	hypothetical protein	QIG66551.1	Escherichia phage mio
Cluster#192	MNPEYIMLMTCAQDCVPLQNFIKEHCEEFITKQVPCQVVFE	MN850585.1	hypothetical protein	QHR67807.1	Escherichia phage skuden
Cluster#193	MNKFQAINHIRSNAVMTKPVKDTFEFRCNDKLFAVVTKGQDKKYYVHRQNVKVVTAENFMQAVATILPDFMALVAELCEHCIKSSKEELNRFKMAYERSIKSHNMYIMPLAHGIMAMGTGCHPCKLYDVENIYLSETKDSDFNLQLGQALNDMIKLHEKSVKDMEKELDEIIRTL	KM236239.1	hypothetical protein	AIW03842.1	Citrobacter phage Moogle
Cluster#193	MNKFTAINTIRSKDVMTKPVKDTFEFRCNAKLFAVITKGSDKKYYIHRPNVKLVTANNFMKAVAMILPDFMAIVAELYEHCIKSSKEEINRYKMAYERSIKSLNLYIMPLAFGTQAMGTGCNPFNLYDVENIYTSETKDGDYSLQLGQAINDMIKLHEKSLKDMQKGLDQLIESL	MK562504.1	hypothetical protein	QBP33063.1	Enterobacteria phage CHB7
Cluster#193	MNKFTAINTIRSKDVMTKPVKDTFEFRCNAKLFAVITKGSDKKYYIHRPNVKLVTANNFMKAVAMILPDFMAIVAELYEHCIKSSKEEINRYKMAYERSIKSLNLYIMPLAFGTQAMGTGCNPFNLYDVENIYTSETKDGDYSLQLGQAINDMIKLHEKSLKDMQKGLDQLIESL	MK562505.1	hypothetical protein	QBP33197.1	Shigella phage Silverhawkium
Cluster#193	MNKFQAINHIRSNAVMSKPVKDTFEFRCNDKLFAVITKGEDKKYYVHRQNVKLVTADNFMKAVATILPDFMELVAELCEHCIKSSKAELNRFKMAYERSIKSHNMYIMPLAFGTQAMGTGCHPFHLYDVESIYLSESKDIDFSLQLGQALNDMIKLHEKSVKDMQKELDEIIVKL	MN850587.1	hypothetical protein	QHR67891.1	Escherichia phage mistaenkt
Cluster#194	MAHVTIITDKENSSWSTKVSDKVSPLQCLKYFEQWNRGEDVSPFHVMRIVHTDKEGNKTTLNSEYYATRFETKVNTMKILRESGYGHIAALIWSDLLKDQKMTYVKTEKIFIS	MN850587.1	hypothetical protein	QHR67893.1	Escherichia phage mistaenkt
Cluster#195	MLTTIYLMLAVCSGANNCHYGVLESFEGTKQNAVEACNIARQEYPKSSRMGCYVLQGEDENAEYYENVNEDEFLEIYXYKGLKSLIP	MH791400.1	hypothetical protein	QAX98221.1	Escherichia phage EcSzw-2
Cluster#195	MLTTIYLMLAVCSGANNCHYGALESFEGTKQNAVEACNIARQDYPESSKLGCYVLQGEDENAEYYENVNEDEFLEIYK	MN850587.1	hypothetical protein	QHR67895.1	Escherichia phage mistaenkt
Cluster#196	MKCFHGTTQENFVNLINGGDKPSGAWNCSDSDGCFYVYPVNKFYDLDSMNAEEITNEGLRNALDSATITAAFQMKTQNIVILELDIPEYELQDDWSCENMSDIASFTESFDKDWIKKVYITEFNSMYSPFFVPNLKNPNLGYVDEKLEEVASFIQNTDDSSIIYCNMLDAMQESLTESTVNDVLA	MH791400.1	hypothetical protein	QAX98222.1	Escherichia phage EcSzw-2
Cluster#196	MKCFHGTTQENFVNLINGGDKPSGAWNCSDSDGCFYVYPVNKFYDLDSMNAEEITNEGLRNALDSATITAAFQMKTQNIVILELDIPEDDLQDDWSCENMSDIASFTEYFDKDWIKKVYITEFNAMYSPFFVPNLKNRNLGYVDEKLREVASFIQNADDSSIIYCNMLDAMQESLTESVLSDVLA	MN850587.1	hypothetical protein	QHR67896.1	Escherichia phage mistaenkt
Cluster#197	MLISGVALFIAILALYKAYKAHQAASDAITRQINNNLVTSFLERLNVEQLKRLEMGFRFKANTYQVSDILSGDFQLVDDYNALLNALNISNLKDYHAVIVHEISKRK	MH791400.1	hypothetical protein	QAX98226.1	Escherichia phage EcSzw-2
Cluster#197	MLISGVALFIAILALYKAYKAHQVASDAITRQINNNLVTAFLERLNVEQLKRLEMGFRFKANTYQVSDILSGDFQLVDDYNALLNALNISDLKDYHAVIVHEISKRK	MN850587.1	hypothetical protein	QHR67900.1	Escherichia phage mistaenkt
Cluster#198	MAIIKNVVIAAKTRDDARVMAKKLCGKVVDNGKQSAVRWGVKADKQLTLKRSSNNLFKGVKTLGKVNVFTKQGYKMHLSLTGNLI	JN225449.1	hypothetical protein	AFQ96087.1	Enterobacteriaphage UAB_Phi87
Cluster#198	MAIIKNVVIHAKTRDDARIMAKKLGGKVIDNGKKSAVRWGVQVDKRLILKRSSNNLFKGVKSLGKVNVFTKKGYKMHLSLTGNLI	KM657822.1	hypothetical protein	AIW02275.1	Escherichia phage vB_EcoM-VpaE1
Cluster#198	MAIIKNVVVNAKTRDNARLLAKDLDGKVIDNGKDSAVRWGVKCDKQLNLKHNSYNLFKGVKTIGKTNVYTIQGYKMHLALTANLI	MH791400.1	hypothetical protein	QAX98229.1	Escherichia phage EcSzw-2
Cluster#198	MATIKNIVISAKSRDDARATAKKLNGKVVDNGKNSDVRWGVKTDKELTLKHSSHNLFKGVKTIGKVNVFTKQGYKMHLALTSNLI	MK562505.1	hypothetical protein	QBP33208.1	Shigella phage Silverhawkium
Cluster#198	MAIIKNVVVTAKTRDDARIMAKKLCGKVVDNGKQSAVRWGVKADKQLTLKRSSNNLFKGVKSLGKVNVFTKKGYKMHLSLTGNLI	MK962758.1	hypothetical protein	QEG06677.1	Shigella phage JK55
Cluster#198	MAIIKNVVITAKTRDDARIMAKKLGGKVVDNGKQSAVRWGVKADKQLTLKRSSNNLFKGVKSLGKVNVFTKKGYKMHLSLTGNLI	MN882542.1	hypothetical protein	QHJ72559.1	Escherichia phage JN01
Cluster#198	MAIIKNVVITAKTRDDARIMAKKLCGKVVDNGKQSAVRWGVKVDKQLTLKRSSNNLFKGVKTLGKVNVFTKQGYKMHLSLTGNLI	MN850566.1	hypothetical protein	QHR65135.1	Escherichia phage garuso
Cluster#198	MAIIKNVVVPAKTRDDARVMAKKLCGKVVDNGKQSAVRWGVKVDKHLTLKRSSNNLFKGVKSLGKVNVFTKKGYKMHLSLTGNLI	MN850585.1	hypothetical protein	QHR67782.1	Escherichia phage skuden
Cluster#198	MAIIKNVVVNAKTRDNARLLAKDLDGKVIDNGKDSAVRWGVKCDKQLTLKRSSYNLFKGVKAIGKTNVYTKQGYKMHLALTANLI	MN850587.1	hypothetical protein	QHR67903.1	Escherichia phage mistaenkt
Cluster#198	MAIIKNVVIAAKTRDDARVMAKKLCGKVVDNGKKSAVRWGVKVDKHLTLKRSSNNLFKGVKSLGKVNVFTKKVIKCT	MN850614.1	hypothetical protein	QHR71422.1	Escherichia phage adrianh
Cluster#198	MAIIKNVVITAKTRDDARVMAKKLCGKVVDNGKQTAVRWGVKADKQLTLKHNSNNLFKGVKSLGKVNVFTKKGYKMHLSLTGNLI	MN850637.1	hypothetical protein	QHR74463.1	Escherichia phage warpig
Cluster#198	MAIIKNVVIPAKTRDDARIMAKKLGGKVVDNGKQSAVRWNVKSDKQLTLKRNSNNLFKGVKSLGKVNVFTKKGYKMHLSLTGNLI	MN850644.1	hypothetical protein	QHR75210.1	Escherichia phage ekra
Cluster#198	MAIIKNVVITAKTRDDARVMAKKLCGKVVDNGKQTAVRWGVKADKQLTLKRSSNNLFKGVKSLGKVNVFTKKGYKMHLSLTGNLI	MN850631.1	hypothetical protein	QIG66564.1	Escherichia phage mio
Cluster#198	MAIIKNVVIAAKTRDDARVMAKKLCGKVVDNGKQSAVRWGVKADKQLTLKRSSNNLFKGVKSLGKVNVFTKKGYKMHLSLTGNLI	MN994503.1	hypothetical protein	QIN93056.1	Phage NBSal004
Cluster#198	MAIIKNVVVPAKTRDDARIMAKKLGGKVVDNGKQSAVRWSVKADKQLTLKRSSKNLFKGVKSLGKVNVFTKKGYKMHLSLTGNLI	MN994499.1	hypothetical protein	QIQ68451.1	Phage NBEco005
Cluster#198	MAIIKNVVITAKTRDDARVMAKKLCGKVVDNGKQSAVRWGVKADKQLTLKRNSNNLFKGVKSLGKVNVFTKKGYKMHLSLTGNLI	MW296865.1	hypothetical protein	QQG31152.1	Salmonella phage SP3 SHan-2021
Cluster#198	MAIIKNVVITAKTRDDARVMAKKLCGKVVDNGKQTAVRWGVKADKQLTLKRSSNNLFKGVKSLGKVNVFTKKGYKMHLSLTGNLI	MZ150758.1	hypothetical protein	QVW09199.1	Salmonella phage S19cd
Cluster#198	MAIIKNVVITAKTRDDARIMAKKLGGKVVDNGKQSAVRWGVKADKKLTLKRSSNNLFKGVKSLGKVNVFTKQGYKMHLSLTGNLI	OK040806.1	hypothetical protein	UCJ01297.1	Escherichia phage CL1
Cluster#198	MAIIKNVVITAKTRDDARIMAKKLGGKVVDNGKQSAVRWGVKADKKLTLKRSSNNLFKGVKSLGKVNVFTKQGYKMHLSLTGNLI	OK040807.1	hypothetical protein	UCJ01441.1	Escherichia phage C600M2
Cluster#198	MAIIKNVVITAKTRDDARNMAKKLCGKVIDNGKKSAVRWGVKVDKRLILKHSSNNLFKGVKSLGKVNVFTKKGYKMHLSLTDNLI	LC473039.1	phage protein	BBJ27019.1	Escherichia phage L27
Cluster#199	MIKENSIITYKGLDGFSKTGKVSFSYLSCTGKKCLALTNGENITLKEVIKIIA	MN850587.1	hypothetical protein	QHR67904.1	Escherichia phage mistaenkt
Cluster#200	MNGRTTTTKHSTNQELFFSSLQIFLLTFGERGSKRGRGAGLALSTYLHNSKMIFLARHSPGLHVLKMKNLFGVHLHKLKMNFPFGVQNFLYRFLSRLLPAQF	MH791400.1	hypothetical protein	QAX98232.1	Escherichia phage EcSzw-2
Cluster#200	MNGRTTTTKHSTNQELFFSSLQIFLLTFGERGSKRGRWAGLALSTYLHNSKMIFLARHSPGLHVLKMKKLFGVHLHKLKMNFPFGVQNFLYRFLSRLLPAQF	MN850587.1	hypothetical protein	QHR67906.1	Escherichia phage mistaenkt
Cluster#201	MKFYTIWGRVGKGYDWILLKTNVKSNEIVYYKVYYHKTFREVEYREQ	KT001916.1	hypothetical protein	AKU43990.1	Citrobacter phage Michonne
Cluster#201	MKLYSIWGRVGEGYDWTLLKTNVKSNEIAYYKIYYHKTFREVEYREQ	MF158041.1	hypothetical protein	ATE85991.1	Shigella phage Sf15
Cluster#201	MKLYSIWGRVGEGYDWTLLKTNVKSNEIAYYKVYYHKTFREVEYREQ	MK562502.1	hypothetical protein	QBP32803.1	Shigella phage KPS64
Cluster#202	MYKLIVEKHKDDHKIETGRFGDTFFIAVGWQCDPLEVRKIVYNFAGLELKQAIFETSLPENKDTCNNAYILSRVR	MF327005.1	hypothetical protein	AUV56244.1	Shigella phage Sf19
Cluster#202	MFRLIVEKHPEDDKLETGRFGDTFFIRVGWKADPLEVRKVVYNFAGLELKQVIFETMLPENKDTCNNAYILSRVR	MK562502.1	hypothetical protein	QBP32849.1	Shigella phage KPS64
Cluster#203	MVGLVSYSYLPAQFENEFSLWSPTASAQIENEKALWSLNLHKFEMNFPFGVQLKKSVQSSMQLYLHKFKMKKPSLPEIFKLKLWRACLCLAR	MF158040.1	hypothetical protein	ATE85858.1	Shigella phage Sf13
Cluster#203	MVGLVSYSYLPAQFENEFSLWSPTASAQIENEKALWSLDLHVLKMKFPFGVQLKKSVQSSTQLYLHRFEMKKPSLPEI	MF327003.1	hypothetical protein	AUV62859.1	Shigella phage Sf14
Cluster#203	MVGLVSYSYLPAQTENEFSLWSPTASAQIENEKPLWSLNLHVLKMNFPFGVQLKKSVQSSMQLYLHKFEMKKPSLPEI	MK562502.1	hypothetical protein	QBP32888.1	Shigella phage KPS64
Cluster#204	MRMVNDHAEVIKSSSSLETSQASITMTPEMFSLLSSGVYTFKERAVIRELSCNAVDTHKEAGKENVPFRVHLPTRFDPYFEVRDFGTGLTHEKVMSLYLNYGASTKNDSNDYIGAMGIGSKSPFAIAQSFTVSSYVDGVVNKYSVYLENGIPQVTKLTTNPTTEPNGLAVRVAVADHRIQKFHEEASNVFSYFKLKPECNVEYRDILSEMTTIVREDGVYDAMKYKENWRSSNNQTNFNVVMGNIAYPVDLGDLLGAEFTNVLPTFFRNAVDLVNIYMPIGSVAIAASREALQMNETTKQAITDAVKKITATIVEDVVKRIDNEPTLADAAQAYADLRANSREIFQHVFTRLEWNGQNLADLEQKLLKIRQGHLSNPDGTPKFATDDSGALLVDKSGNH…	MH791400.1	putative rIIa	QAX98245.1	Escherichia phage EcSzw-2
Cluster#204	MVNDHAEVIKSSSSLETSQASITMTPEMFSLLSSGVYTFKERAVIRELSCNAVDTHKEAGKEDVPFRVHLPTRFDPYFEVRDFGTGLTHEKVMSLYLNYGASTKNDSNDYIGAMGIGSKSPFAIAQSFTVSSYVDGVVNKYSVYLENGIPQVTKLTTNPTTEPNGLAVRVAVADHRIQKFHEEASNVFSYFKLKPECNVEYRDILSEMTTIVREDGVYDAMKYKENWRSSNNQTNFNVVMGNIAYPVDLGDLLGAEFTSVLPTFFRNAVDLVNIYMPIGSVAIAASREALQMNETTKKAITDAVKKITATIVEDVVKRIDNEPTLADAAQAYADLRANSREIFQHVFTRLEWNGQSLADLEQKLLKIRQGQLSNADGTPKFATDDNGTLLVDKSGNHIP…	MK562504.1	rIIA protein	QBP32954.1	Enterobacteria phage CHB7
Cluster#204	MRMVNDHAEVIKSSSSLETSQASITMTPEMFSLLSSGVYTFKERAVIRELSCNAVDTHKEAGKENVPFRVHLPTRFDPYFEVRDFGTGLTHEKVMSLYLNYGASTKNDSNDYIGAMGIGSKSPFAIAQSFTVSSYVDGVVNKYSVYLENGIPQVTKLTTNPTTEPNGLAVRVAVAGHRIQKFHEEASNVFSYFKLKPECNVEYRDILSEMTTIVREDGVYDAMKYKENWRSSNNQTNFNVVMGNIAYPVDLGDLLGAEFTNVLPTFFRNAVDLVNIYMPIGSVAIAASREALQMNETTKKAITDAVKKITATIVEDVVKRIDNEPTLADAAQAYADLRANSREIFQHVFTRLEWNGQNLADLEQRLLKIRQGQLSNEDGTPKFATDDSGALVVDKSGNH…	MN850587.1	rIIA protein	QHR67918.1	Escherichia phage mistaenkt
Cluster#205	MGLPEVAVALSVKVLVKDLRNNLTISAEFFKVYASNNPRGKLLCAW	MK562504.1	hypothetical protein	QBP32955.1	Enterobacteria phage CHB7
Cluster#206	MNFMEIRGFDTANGEGARVSIFVAGCKHHCEGCFNKESWKFNAGKEFTDFDMADILAMLKDEGIEGFSVLGGEPLEERNIDTVAYICKTVKEHYPEKSIWLWTGFQLHQKIHHEVMKYVDVVIDGKYDASKPTNKPYRGSDNQNLWRKEYGWQGDCQWRAE	MK562504.1	anaerobic ribonucleoside-triphosphate reductase, small subunit	QBP32965.1	Enterobacteria phage CHB7
Cluster#206	MNFMEIRGFDTANGEGARVSIFVAGCKHHCEGCFNKESWKFNAGQEFTDFDMADILAMLKDDGIEGLSVLGGEPLEERNIDTVAYICKTVKEHYPEKSIWLWTGFQLHQKIHHEVMKYVDVVIDGKYDASKPTNKPYRGSDNQNLWRKEYGWQGDCQWRAE	MN850587.1	organic radical activating enzyme	QHR67928.1	Escherichia phage mistaenkt
Cluster#206	MEIRGFDTANGEGARVSIFVAGCKHHCEGCFNKESWKFNAGKEFTDFDMADILAMLKDEGIEGLSVLGGEPLEERNIDTVAYICKTVKEHYPEKSIWLWTGFQLHQKIHHEVMKYIDVVIDGKYDASKPTNKPYRGSDNQNLWRKEYGWQGDCQWRAE	MH791400.1	putative anaerobic NTP reductase small subunit	QAX98254.1	Escherichia phage EcSzw-2
Cluster#207	MFKISKALMEVLKECTLDDGKCEKEHRRGSSFYITSELTITQELIDSIKEDENLVVPDWLLDKIIIITGTWTDDWGTEIGDISFYSYIQKMNPKYVALMTAAQDSKILQDFIYKHCPEYVMSYEKIEVEVGE	MH791400.1	hypothetical protein	QAX98255.1	Escherichia phage EcSzw-2
Cluster#207	MFKISKALMEVLKECTLDDGKCEKEHRRGSSFYLTSELTITQELIDSIKEDENLVVPDWLLDKIIIITGTWDDDWGTEIGDISFYSYIQKMNPKYVALMTDAQDSKILQDFIYKHCPEYVMSYEKIEVEVVE	MK562504.1	hypothetical protein	QBP32966.1	Enterobacteria phage CHB7
Cluster#207	MEVLKECTLDDGKCEKEHRRGSSFYITSELTITQELIDSIKEDESLVVPDWLLDKIIIITGTWDDDWGTEIGDISFYSYIQKMNPKYVALMTDAQDSKILQDFIYKHCPEYVMSYEKIEVEVVE	MK562505.1	hypothetical protein	QBP33100.1	Shigella phage Silverhawkium
Cluster#207	MFKISKALMEVLKECTLDDGKCEKEHRRGSSFYITSELTITQELIDSIKEDENLVVPDWLLDKIIIITGTWDDDWGTEIGDISFYSYIQKMNPKYVALMTAAQDSKILQDFIYKHCPEYVMSYEKIEVEVVE	MN850587.1	hypothetical protein	QHR67929.1	Escherichia phage mistaenkt
Cluster#208	MLTQKTLKEYLHYDPDTGVFTWLKKSANRTIVGSVAGSPHDRGYIRITIKRKAYMAHDLAILYTDGFLPERVDHRNGLTDDNRRENLRVCTQAENSWNRKTHSNNTSGVKGVSFNKASKKWRARIMVHGVTHFIGAFETIDEAKEAIIKRREELHREFVNHGEAYE	MK562504.1	HNH endonuclease	QBP32979.1	Enterobacteria phage CHB7
Cluster#209	MSKVVKMKAPVEKYNGTERQTLRYLLKDVWFYYLNTSPRPGKGKSIDKKFPGKDCNYSVSILAEDGNKLFKEFTKSKKNPEGWDKVTTEAVDADDFEEKFGCKPPFEADTYYILKVSRAAAYKDGAVWTAKQSFPVMLIEEVNGKRVAVKQPMKKIKAQASDKHEDDKNYDVIHPDIAVGNGSFGSVILSTHFYTFENNVLTKPIQEQFIIDTLVPYTGGNGANGEPELDEDELAMLGLDGVEDNGEITEEDATDHKPSNDSDDGDDEDLPDPDDEEDEDFDTED	EU877232.1	hypothetical protein	ACJ71925.1	Escherichia phage wV8
Cluster#209	MSKVVKMKAPVEKYNGTERQTLRYLLKDVWFYYLNTSPRPAKGKSIDKKFPGKDCNYSVSILAEDGNKLFKEFTKSKKNPEGWDKVTTEAVHADDFEDKFGCEPPFEAEIYYILKVSRAAAYKDGAVWTAKQSFPVMLIEEVNGKRVAVKQPMKKIKAQASDKHEDDKNYDVIHPDIAVGNGSFGSVILSTHFYTFENNVLTKPIQEQFIIDTLVPYTGGNGANGEPELDEDELAMLGLDGVEDNGEITEEDATDHKSSNASDDGDDEDLPDPDDEEDEDFDTED	GU169904.1	hypothetical protein	ACZ55533.1	Staphylococcus phage SA1
Cluster#209	MSKVVKMKAPVEKYNGTERQTLRYLLKDVWFYYLNTSPRPGKGKSIDKKFPGKDCNYSVSILAEDGNKLFKEFTKSKKNPEGWDKVTTEAVDADDFEEKFGCKPPFEADTYYILKVSRAAAYKDGAVWTAKQSFPVMLIEEVNGKRVAVKQPMKKIKAQASDKHEDDKNYDVIHPDIAVGNGSFGSVILSTHFYTFENNVLTKPIQEQFIIDTLVPYTGGNGANGEPELDEDELAMLGLDGVEDNGEITEEDAKDHKPSNDSDDGDDEDLPDPDDEEDEDFDTED	JN225449.1	hypothetical protein	AFQ96131.1	Enterobacteriaphage UAB_Phi87
Cluster#209	MSKVVKMKAPVEKYNGTERQTLRYLLKDVWFYYLNTSPRPAKGKSIDKKFPGKDCNYSVSILAEDGNKLFKEFTKSKKNPEGWDKVTTEAVDADDFEEKFGCKPPFEADTYHILKVSRAAAYKDGAVWTAKQSFPVMLIEEVNGKRVAVKQPMKKIKAQASDKHEDDKNYDVIHPDIAVGNGSFGSVILSTHFYTFENNVLTKPIQEQFIIDTLVPYTGGNGANGEPELDEDELAMLGLDGVEDNGEITEEDAKDHKPSNDSDDGDDEDLPDPDDEEDEDFDTED	JX560968.1	hypothetical protein	AFU62416.1	Escherichia phage EC6
Cluster#209	MSKVVKMKAPVEKYNGTERQTLRYLLKDVWFYYLNTSPRPGKGKSIDKKFPGKDCNYSVSILAEDGNKLFKEFTKSKKNPEGWDKVTTEAVDADDFEEKFGCKPPFEADTYYILKVSRAAAYKDGAVWTAKQSFPVMLIEEVNGKRVAVKQPMKKIKAQASDKHEDDKNYDVIHPDIAVGNGSFGSVILSTHFYTFENNVLTKPIQEQFIIDTLVPYTGGNGANGEPELDEDELAMLGLDGVEDNGEITEEDATDHKSSNASDDGDDEDLPDPDDEEDEDFDTED	KC139526.1	hypothetical protein	AGF88700.1	Salmonella phage FSL SP-010
Cluster#209	MSKVVKMKAPVEKYNGTERQTLRYLLKDVWFYYLNTSPRPGKGKSIDKKFPGKDCNYSVSILAEDGNKLFKEFTKSKKNPEGWDKVTTEAVDADDFEEKFGCKPPFEADTYYILKVSRAAAYKDGAVWTAKQSFPVMLIEEVNGKRVAVKQPMKKIKAQASDKHEDDKNYDVIHPDIAVGNGSFGSVILSTHFYTFENNVLTKPIQEQFIIDILVPYTGGNGANGEPELDEDELAMLGLDGVEDNGEITEEDATDHKSSNDSDDGDDEDLPDPDDEEDEDFDTED	KM657822.1	hypothetical protein	AIW02363.1	Escherichia phage vB_EcoM-VpaE1
Cluster#209	MSKVVKMKAPVEKYNGQERETLRYLLKDVWFYYLNTIPRPQKGKSVDKHFPGKDCNYSVSILAKDGNKLFKEFTKTKKNPEGWDKVTTEAVDADDFEEKFGCEPPFEAETYHILKVSRSAAYKDGAVWSAKQSFPVMLVEEINGKRVAVKQPMKKIKAAKSDKHDDDKTYDVIHPDIAVGNGSFGSVILATHFYTFEGNVMTKPIQEQFIIDTLVPYTGGTGGATETELDEDELAMLGLAGVEDNGEITEEDAKDSGDEGKGGDDDDDDDDLPNPDDDEDDFETDDE	KM236239.1	hypothetical protein	AIW03765.1	Citrobacter phage Moogle
Cluster#209	MSKVVKMKAPVEKYNGTERQTLRYLLKDVWFYYLNTSPRPGKGKSIDKKFPGKDCNYSVSILAEDGNKLFKEFTKSKKNPEGWDKVTTEAVDADDFEEKFGCKPPFEADTYYILKVSRAAAYKDGAVWTAKQSFPVMLIEEVNGKRVAVKQPMKKIKAQASDKHEDDKNYDVIHPDIAVGNGSFGSVILSTHFYTFENNVLTKPIQEQFIIDTLVPYTGGNGANGEPELDEDELAMLGLDGVEDNGEITEEDATDHKPSNASDDGDDEDLPDPDDEEDEDFDTED	KP143762.1	hypothetical protein	AJF40558.1	Salmonella phage Mushroom
Cluster#209	MSKVVKMKAPVEKYNGTERQTLRYLLKDVWFYYLNTSPRPAKGKSIDKKFPGKDCNYSVSILAEDGNKLFKEFTKSKKNPEGWDKVTTEAVDADDFEEKFGCKPPFEADTYHILKVSRAAAYKDGAVWTAKQSFPVMLIEEVNGKRVAVKQPMKKIKAQASDKHEDDKNYDVIHPDIAVGNGSFGSVILSTHFYTFENNVLTKPIQEQFIIDTLVPYTGGNGANGEPELDEDELAMLGLDGVEDNGEITEEDAKDHKPSNDSDDGDDEDLPDPDDEEDEDFDTED	KP010413.1	hypothetical protein	AJT60677.1	Salmonella phage vB_SPuM_SP116
Cluster#209	MSKVVKMKAPVEKYNGTERQTLRYLLKDVWFYYLNTSPRPGKGKSIDKKFPGKDCNYSVSILAEDGNKLFKEFTKSKKNPEGWDKVTTEAVDADDFEEKFGCKPPFEADTYYILKVSRAAAYKDGAVWTAKQSFPVMLIEEVNGKRVAVKQPMKKIKAQASDKHEDDKNYDVIHPDIAVGNGSFGSVILSTHFYTFENNVLTKPIQEQFIIDTLVPYTGGNGANGEPELDEDELAMLGLDGVEDNGEITEEDATDHKSSNDSDDGDDEDLPDPDDEEDEDFDTED	KP869100.1	hypothetical protein	AKE44996.1	Escherichia typing phage 1
Cluster#209	MSKVVKMKAPVEKYNGQERETLRYLLKDVWFYYLNTIPRPQKGKSVDKHFPGKDCNYSVSILAKDGNKLFKEFTKSKRNTEGWDKVTTEAVDADDFEEKFGCEPPFEAETYHILKVSRSAAYKDGAVWSAKQSFPVMLVEEINGKRVAVKQPMKKIKAAKSDKHDDDKTYDVIHPDIAVGNGSFGSVILATHFYTFEGNVLTKPIQEQFIIDTLVPYTGGTGGATETELDEDELAMLGLAGVEDNGEITEEDAKDSGDEGKGGDDDDDDDDLPNPDDDEDDFETDDE	KT001916.1	hypothetical protein	AKU43977.1	Citrobacter phage Michonne
Cluster#209	MSKVVKMKAPVEKYNGQERETLRYLLKDVWFYYLNTIPRPQKGKSVDKHFPGKDCNYSVSILAKDGNKLFKEFTKSKRNTEGWDKVTTEAVDADDFEEKFGCEPPFEAETYHILKVSRSAAYKDGAVWSAKQSFPVMLVEEINGKRVAVKQPMKKIKAAKSDKHDDDKTYDVIHPDIAVGNGSFGSVILATHFYTFEGNVLTKPIQEQFIIDTLVPYTGGTGGATETELDEDELAMLGLAGVEDNGEITEEDAKDSGDEGKGGDDDDDDDDLPNPDDDEDDFETDDE	KT363872.2	hypothetical protein	ALA06846.1	Citrobacter phage Mordin
Cluster#209	MSKVVKMKAPVEKYNGTERQTLRYLLKDVWFYYLNTSPRPGKGKSIDKKFPGKDCNYSVSILAEDGNKLFKEFTKSKKNPEGWDKVTTEAVDADDFEEKFGCKPPFEADTYYILKVSRAAAYKDGAVWTAKQSFPVMLIEEVNGKRVAVKQPMKKIKAQASDKHEDDKNYDVIHPDIAVGNGSFGSVILSTHFYTFENNVLTKPIQEQFIIDTLVPYTGGNGANGEPELDEDELAMLGLDGVEDNGEITEEDATDHKPSNASDDGDDEDLPDPDDEEDEDFDTED	KX377933.1	hypothetical protein	ANT42166.1	Escherichia phage vB_EcoM_Alf5
Cluster#209	MSKVVKMKAPVEKYNGTERQTLRYLLKDVWFYYLNTSPRPGKGKSIDKKFPGKDCNYSVSILAEDGNKLFKEFTKSKKNPEGWDKVTTEAVDADDFEEKFGCKPPFEADTYYILKVSRAAAYKDGAVWTAKQSFPVMLIEEVNGKRVAVKQPMKKIKAQASDKHEDDKNYDVIHPDIAVGNGSFGSVILSTHFYTFENNVLTKPIQEQFIIDTLVPYTGGNGANGEPELDEDELAMLGLDGVEDNGEITEEDAKDHKPSNDSDDGDDEDLPDPDDEEDEDFDTED	KT184313.1	hypothetical protein	ANZ51874.1	Enterobacteria phage KhF1
Cluster#209	MSKVVKMKAPVEKYNGTERQTLRYLLKDVWFYYLNTSPRPGKGKSIDKKFPGKDCNYSVSILAEDGNKLFKEFTKSKKNPEGWDKVTTEAVDADDFEEKFGCKPPFEADTYYILKVSRAAAYKDGAVWTAKQSFPVMLIEEVNGKRVAVKQPMKKIKAQASDKHEDDKNYDVIHPDIAVGNGSFGSVILSTHFYTFENNVLTKPIQEQFIIDTLVPYTGGNGANGEPELDEDELAMLGLDGVEDNGEITEEDATDHKPSNASDDGDDEDLPDPDDEEDEDFDTED	KT184316.1	hypothetical protein	ANZ52144.1	Enterobacteria phage XTG1
Cluster#209	MSKVVKMKSPVEKYNGTERQTLRYLLKDVWFYYLNTIPRPGKGKSVDKKFPGKDCNYSVSILAKDGNKLFKEFTKSKKNPDGWDKVTTEAVDADDFEEKFGCKPPFEADTYHILKVSRAAAYKDGAVWTAKQSFPVMLIEEVNGKRVAVKQPMKKIKAQHSDKHDDDKTYDVIHPDIAVGNGSFGSVILATHFYTFESNVLTKPIQEQFIIDTLVPYTGGTGGNGEPELDEDELALLGLDGVEDNGEITEEDAKDSEDTNSDDDDDDMPDPDDDDEEDFDTED	KT454805.2	hypothetical protein	AOT28183.1	Escherichia phage SUSP1
Cluster#209	MSKVVKMKAPVEKYNGTERQTLRYLLKDVWFYYLNTSPRPGKGKSIDKKFPGKDCNYSVSILAEDGNKLFKEFTKSKKNPEGWDKVTTEAVDADDFEEKFGCKPPFEADTYYILKVSRAAAYKDGAVWTAKQSFPVMLIEEVNGKRVAVKQPMKKIKAQASDKHEDDKNYDVIHPDIAVGNGSFGSVILSTHFYTFENNVLTKPIQEQFIIDTLVPYTGGNGANGEPELDEDELAMLGLDGVEDNGEITEEDATDHKPSNASDDGDDEDLPDPDDEEDEDFDTED	MF370225.1	hypothetical protein	ASR76759.1	Salmonella phage ST11
Cluster#209	MSKVVKMKAPVEKYNGQERETLRYLLKDVWFYYLNTIPRPQKGKSVDKHFPGKDCNYSVSILAKDGNKLFKEFTKSKKSPEGWDKVTTEAVDADDFEEKFGCEPPFEADTYHILKVSRSAAYKDGAVWSAKQSFPVMLVEEINGKRVAVKQPMKKIKAAKSDKHDDDKTYDVIHPDIAVGNGSFGSVILATHFYTFEGNVLTKPIQEQFIIDTLVPYTGGTGGATETELDEDELAMLGLAGVEDNGEITEEDAKDSGDEGKGGDDDDDDLPNPDDDDEDDFETDDE	MF158040.1	hypothetical protein	ATE85895.1	Shigella phage Sf13
Cluster#209	MSKVVKMKAPVEKYNGQERETLRYLLKDVWFYYLNTIPRPQKGKSVDKHFPGKDCNYSVSILAKDGNKLFKEFTKSKKSPEGWDKVTTEAVDADDFEEKFGCEPPFEADTYHILKVSRSAAYKDGAVWSAKQSFPVMLVEEINGKRVAVKQPMKKIKAAKSDKHDDDKTYDVIHPDIAVGNGSFGSVILATHFYTFEGNVLTKPIQEQFIIDTLVPYTGGTGGATETELDEDELAMLGLAGVEDNGEITEEDAKDSGDEGKGGDDDDDDLPNPDDDDEDDFETDDE	MF158041.1	hypothetical protein	ATE85979.1	Shigella phage Sf15
Cluster#209	MSKVVKMKAPVEKYNGTERQTLRYLLKDVWFYYLNTSPRPAKGKSIDKKFPGKDCNYSVSILAEDGNKLFKEFTKSKKNPEGWDKVTTEAVDADDFEEKFGCKPPFEADTYHILKVSRAAAYKDGAVWTAKQSFPVMLIEEVNGKRVAVKQPMKKIKAQASDKHEDDKNYDVIHPDIAVGNGSFGSVILSTHFYTFENNVLTKPIQEQFIIDTLVPYNGGNGANGEPELDEDELAMLGLDGVEDNGEITEEDAKDHKPSNDSDDGDDEDLPDPDDEEDEDFDTED	MG646669.1	hypothetical protein	AUM59139.1	Salmonella phage BPS17W1
Cluster#209	MSKVVKMKAPVEKYNGTERQTLRYLLKDVWFYYLNTSPRPAKGKSIDKKFPGKDCNYSVSILAEDGNKLFKEFTKSKKNPEGWDKVTTEAVDADDFEEKFGCKPPFEADTYYILKVSRAAAYKDGAVWTAKQSFPVMLIEEVNGKRVAVKQPMKKIKAQASDKHEDDKNYDVIHPDIAVGNGSFGSVILSTHFYTFENNVLTKPIQEQFIIDTLVPYNGGNGANGEPELDEDELAMLGLDGVEDNGEITEEDATDHKPSKHSDDGDDEDLPDPDDEEDEDFDTED	MG646672.1	hypothetical protein	AUM59527.1	Salmonella phage BPS17L1
Cluster#209	MSKVVKMKAPVEKYNGQERETLRYLLKDVWFYYLNTIPRPQKGKSVDKHFPGKDCNYSVSILAKDGNKLFKEFTKSKKSPEGWDKVTTEAVDADDFEEKFGCEPPFEADTYHILKVSRSAAYKDGAVWSAKQSFPVMLVEEINGKRVAVKQPMKKIKAAKSDKHDDDKTYDVIHPDIAVGNGSFGSVILATHFYTFEGNVLTKPIQEQFIIDTLVPYTGGTGGATETELDEDELAMLGLAGVEDNGEITEEDAKDSGDEGKGGDDDDDDDLPNPDDDDEDDFETDDE	MF327005.1	hypothetical protein	AUV56301.1	Shigella phage Sf19
Cluster#209	MSKVVKMKAPVEKYNGQERETLRYLLKDVWFYYLNTIPRPQKGKSVDKHFPGKDCNYSVSILAKDGNKLFKEFTKSKKSPEGWDKVTTEAVDADDFEEKFGCEPPFEADTYHILKVSRSAAYKDGAVWSAKQSFPVMLVEEINGKRVAVKQPMKKIKAAKSDKHDDDKTYDVIHPDIAVGNGSFGSVILATHFYTFEGNVLTKPIQEQFIIDTLVPYTGGTGGATETELDEDELAMLGLAGVEDNGEITEEDAKDSGDEGKGGDDDDDDLPNPDDDDEDDFETDDE	MF327003.1	hypothetical protein	AUV62821.1	Shigella phage Sf14
Cluster#209	MSKVVKMKAPVEKYNGTERQTLRYLLKDVWFYYLNTSPRPAKGKSIDKKFPGKDCNYSVSILAEDGNKLFKEFTKSKKNPEGWDKVTTEAVDADDFEEKFGCKPPFEADTYHILKVSRAAAYKDGAVWTAKQSFPVMLIEEVNGKRVAVKQPMKKIKAQASDEHEDDKNYDVIHPDIAVGNGSFGSVILSTHFYTFENNVLTKPIQEQFIIDTLVPYTGGNGANGEPELDEDELAMLGLDGVEDNGEITEEDATDHKPSNDSDDGDDEDLPDPDDEEDEDFDTED	MH051914.1	hypothetical protein	AWD91388.1	Enterobacteria phage vB_EcoM_IME338
Cluster#209	MSKVVKMKAPVEKYNGTERQTLRYLLKDVWFYYLNTSPRPGKGKSIDKKFPGKDCNYSVSILAEDGNKLFKEFTKSKKNPEGWDKVTTEAVDADDFEEKFGCKPPFEADTYYILKVSRAAAYKDGAVWTAKQSFPVMLIEEVNGKRVAVKQPMKKIKAQASDKHEDDKNYDVIHPDIAVGNGSFGSVILSTHFYTFENNVLTKPIQEQFIIDTLVPYTGGNGANGEPELDEDELAMLGLDGVEDNGEITEEDAKDHKPSNDSDDGDDEDLPDPDDEEDEDFDTED	MH586731.1	hypothetical protein	AXY86289.1	Salmonella phage Meda
Cluster#209	MSKVVKMKAPVEKYNGTERQTLRYLLKDVWFYYLNTSPRPGKGKSIDKKFPGKDCNYSVSILAEDGNKLFKEFTKSKKNPEGWDKVTTEAVDADDFEEKFGCKPPFEADTYYILKVSRAAAYKDGAVWTAKQSFPVMLIEEVNGKRVAVKQPMKKIKAQASDKHEDDKNYDVIHPDIAVGNGSFGSVILSTHFYTFENNVLTKPIQEQFIIDTLVPYTGGNGANGEPELDEDELAMLGLDGVEDNGEITEEDATDHKPSNASDDGDDEDLPDPDDEEDEDFDTED	LC519489.1	hypothetical protein	BBU53709.1	Escherichia phage SP22
Cluster#209	MSKVVKMKSPVEKYNGTERQTLRYLLKDVWFYYLNTIPRPGKGKSVDKKFPGKDCNYSVSILAKDGNKLFKEFTKSKKNPDGWDKVTTEAVDADDFEEKFGCKPPFEADTYHILKVSRAAAYKDGAVWTAKQSFPVMLIEEVNGKRVAVKQPMKKIKAQHSDKHDDDKTYDVIHPDIAVGNGSFGSVILATHFYTFESNVLTKPIQEQFIIDTLVPYTGGTGGNGEPELDEDELALLGLDGVEDNGEITEEDAKDSEDTNSDDDDDDMPDPDDDDEEDFDTED	MH791400.1	hypothetical protein	QAX98270.1	Escherichia phage EcSzw-2
Cluster#209	MSKVVKMKAPVEKYNGQERETLRYLLKDVWFYYLNTIPRPQKGKSVDKHFPGKDCNYSVSILAKDGNKLFKEFTKSKKSPEGWDKVTTEAVDADDFEEKFGCEPPFEADTYHILKVSRSAAYKDGAVWSAKQSFPVMLVEEINGKRVAVKQPMKKIKAAKSDKHDDDKTYDVIHPDIAVGNGSFGSVILATHFYTFEGNVLTKPIQEQFIIDTLVPYTGGTGGATETELDEDELAMLGLAGVEDNGEITEEDAKDSGDEGKGGDDDDDDLPNPDDDDEDDFETDDE	MK562502.1	hypothetical protein	QBP32790.1	Shigella phage KPS64
Cluster#209	MKSVRLYSFKFERNNFEKEDLRMSKVVKMKSPVEKYNGTERQTLRYLLKDVWFYYLNTIPRPGKGKSVDKKFPGKDCNYSVSILAKDGNKLFKEFTKSKKNPDGWDKVTTEAVDADDFEEKFGCKPPFEADTYHILKVSRAAAYKDGAVWTAKQSFPVMLIEEVNGKRVAVKQPMKKIKAQHSDKHDDDKTYDVIHPDIAVGNGSFGSVILATHFYTFESNVLTKPIQEQFIIDTLVPYTGGTGGNGEPELDEDELALLGLDGVEDNGEITEEDAKDSEDTNSDDDDDDMPDPDDDDEEDFDTED	MK562504.1	hypothetical protein	QBP32981.1	Enterobacteria phage CHB7
Cluster#209	MSKVVKMKSPVEKYNGKEHETLRYLLKDVWFYYLNTIPRPQKGKSVDKHFPGKDCNYSVSILAKDGNKLFKEFTKSKKNPMGWDKVTTEAVDADDFEEKFGCEPPFEADTYHILKVSRSAAYKDGAVWSAKQSFPVMLVEEVNGKRVAVKQPMKKIKAAKSDKHDDDKTYDVICPDIAVGNGSFGSVILSTHFYTFEGNVLTKPIQEQFIIDTLVPYTGGTGGATETELDEDELALLGLAGVEDNGEISEEDAKDSDEDKGSDDDDDDLPSPDDDDEDFETDEE	MK562505.1	hypothetical protein	QBP33114.1	Shigella phage Silverhawkium
Cluster#209	MSKVVKMKAPVEKYNGTERQTLRYLLKDVWFYYLNTSPRPGKGKSIDKKFPGKDCNYSVSILAEDGNKLFKEFTKSKKNPEGWDKVTTEAVDADDFEEKFGCKPPFEADTYYILKVSRAAAYKDGAVWTAKQSFPVMLIEEVNGKRVAVKQPMKKIKAQASDKHEDDKNYDVIHPDIAVGNGSFGSVILSTHFYTFENNVLTKPIQEQFIIDTLVPYTGGNGANGEPELDEDELAMLGLDGVEDNGEITEEDATDHKSSNASDDGDDEDLPDPDDEEDEDFDTED	MK965969.1	hypothetical protein	QCW19184.1	Salmonella phage DaR-2019a
Cluster#209	MSKVVKMKAPVEKYNGTERQTLRYLLKDVWFYYLNTSPRPGKGKSIDKKFPGKDCNYSVSILAEDGNKLFKEFTKSKKNPEGWDKVTTEAVDADDFEEKFGCKPPFEADTYYILKVSRAAAYKDGAVWTAKQSFPVMLIEEVNGKRVAVKQPMKKIKAQASDKHEDDKNYDVIHPDIAVGNGSFGSVILSTHFYTFENNVLTKPIQEQFIIDTLVPYTGGNGANGEPELDEDELAMLGLDGVEDNGEITEEDATDHKSSNDSDDGDDEDLPDPDDEEDEDFDTED	MK965970.1	hypothetical protein	QCW19310.1	Salmonella phage DaR-2019b
Cluster#209	MSKVVKMKAPVEKYNGTERQTLRYLLKDVWFYYLNTSPRPGKGKSIDKKFPGKDCNYSVSILAEDGNKLFKEFTKSKKNPEGWDKVTTEAVDADDFEEKFGCKPPFEADTYYILKVSRAAAYKDGAVWTAKQSFPVMLIEEVNGKRVAVKQPMKKIKAQASDKHEDDKNYDVIHPDIAVGNGSFGSVILSTHFYTFENNVLTKPIQEQFIIDTLVPYTGGNGANGEPELDEDELAMLGLDGVEDNGEITEEDATDHKSSNESDDGDDEDLPDPDDEEDEDFDTED	MK962758.1	hypothetical protein	QEG06761.1	Shigella phage JK55
Cluster#209	MSKVVKMKAPVEKYNGTERQTLRYLLKDVWFYYLNTSPRPGKGKSIDKKFPGKDCNYSVSILAEDGNKLFKEFTKSKKNPEGWDKVTTEAVDADDFEEKFGCKPPFEADTYYILKVSRAAAYKDGAVWTAKQSFPVMLIEEVNGKRVAVKQPMKKIKAQASDKHEDDKNYDVIHPDIAVGNGSFGSVILSTHFYTFENNVLTKPIQEQFIIDTLVPYTGGNGANGEPELDEDELAMLGLDGVEDNGEITEEDATDHKPSNASDDGDDEDLPDPDDEEDEDFDTED	MN227145.1	hypothetical protein	QEP52975.1	Salmonella phage BPSELC-1
Cluster#209	MSKVVKMKAPVEKYNGTERQTLRYLLKDVWFYYLNTSPRPGKGKSIDKKFPGKDCNYSVSILAEDGNKLFKEFTKSKKNPEGWDKVTTEAVDADDFEEKFGCKPPFEADTYYILKVSRAAAYKDGAVWTAKQSFPVMLIEEVNGKRVAVKQPMKKIKAQASDKHEDDKNYDVIHPDIAVGNGSFGSVILSTHFYTFENNVLTKPIQEQFIIDTLVPYTGGNGANGEHELDEDELAMLGLDGVEDNGEITEEDATDHKPSNHSDDGDDEDLPDPDDEEDEDFDTED	MN481367.1	hypothetical protein	QGF20784.1	Salmonella phage D1-2
Cluster#209	MSKVVKMKAPVEKYNGTERQTLRYLLKDVWFYYLNTSPRPGKGKSIDKKFPGKDCNYSVSILAEDGNKLFKEFTKSKKNPEGWDKVTTEAVDADDFEEKFGCKPPFEADTYYILKVSRAAAYKDGAVWTAKQSFPVMLIEEVNGKRVAVKQPMKKIKAQASDKHEDDKNYDVIHPDIAVGNGSFGSVILSTHFYTFENNVLTKPIQEQFIIDTLVPYTGGNGANGEPELDEDELAMLGLDGVEDNGEITEEDAKDHKPSNDSDDGDDEDLPDPDDEEDEDFDTED	MN655999.1	hypothetical protein	QHB48928.1	Shigella phage Z31
Cluster#209	MSKVVKMKAPVEKYNGTERQTLRYLLKDVWFYYLNTSPRPGKGKSIDKKFPGKDCNYSVSILAEDGNKLFKEFTKSKKNPEGWDKVTTEAVDADDFEEKFGCKPPFEADTYYILKVSRAAAYKDGAVWTAKQSFPVMLIEEVNGKRVAVKQPMKKIKAQASDKHEDDKNYDVIHPDIAVGNGSFGSVILSTHFYTFENNVLTKPIQEQFIIDTLVPYTGGNGANGEPELDEDELAMLGLDGVEDNGEITEEDATDHKPSNASDDGDDEDLPDPDDEEDEDFDTED	MN850566.1	hypothetical protein	QHR65094.1	Escherichia phage garuso
Cluster#209	MSKVVKMKAPVEKYNGTERQTLRYLLKDVWFYYLNTSPRPGKGKSIDKKFPGKDCNYSVSILAEDGNKLFKEFTKSKKNPEGWDKVTTEAVDADDFEEKFGCKPPFEADTYYILKVSRAAAYKDGAVWTAKQSFPVMLIEEVNGKRVAVKQPMKKIKAQASDKHEDDKNYDVIHPDIAVGNGSFGSVILSTHFYTFENNVLTKPIQEQFIIDTLVPYTGGNGANGEPELDEDELAMLGLDGVEDNGEITEEDATDHKSSNDSDDGDDEDLPDPDDEEDEDFDTED	MN850585.1	hypothetical protein	QHR67699.1	Escherichia phage skuden
Cluster#209	MSKVVKMKSPVEKYNGTERQTLRYLLKDVWFYYLNTIPRPGKGKSVDKKFPGKDCNYSVSILAKDGNKLFKEFTKSKKNPDGWDKVTTEAVDADDFEEKFGCKPPFEADTYHILKVSRAAAYKDGAVWTAKQSFPVMLIEEVNGKRVAVKQPMKKIKAQHSDKHDDDKTYDVIHPDIAVGNGSFGSVILATHFYTFESNVLTKPIQEQFIIDTLVPYTGGTGGNGEPELDEDELALLGLDGVEDNGEITEEDAKDSEDTNSDDDDDDMPDPDDDDEEDFDTED	MN850587.1	hypothetical protein	QHR67942.1	Escherichia phage mistaenkt
Cluster#209	MSKVVKMKAPVEKYNGTERQTLRYLLKDVWFYYLNTSPRPGKGKSIDKKFPGKDCNYSVSILAEDGNKLFKEFTKSKKNPEGWDKVTTEAVDADDFEEKFGCKPPFEADTYYILKVSRAAAYKDGAVWTAKQSFPVMLIEEVNGKRVAVKQPMKKIKAQASDKHEDDKNYDVIHPDIAVGNGSFGSVILSTHFYTFENNVLTKPIQEQFIIDTLVPYTGGNGANGEPELDEDELAMLGLDGVEDNGEITEEDATDHKSSNDSDDGDDEDLPDPDDEEDEDFDTED	MN850603.1	hypothetical protein	QHR70106.1	Escherichia phage pinkbiff
Cluster#209	MSKVVKMKAPVEKYNGTERQTLRYLLKDVWFYYLNTSPRPGKGKSIDKKFPGKDCNYSVSILAEDGNKLFKEFTKSKKNPEGWDKVTTEAVDADDFEEKFGCKPPFEADTYYILKVSRAAAYKDGAVWTAKQSFPVMLIEEVNGKRVAVKQPMKKIKAQASDKHEDDKNYDVIHPDIAVGNGSFGSVILSTHFYTFENNVLTKPIQEQFIIDTLVPYTGGNGANGEPELDEDELAMLGLDGVEDNGEITEEDAKDHKPSNDSDDGDDEDLPDPDDEEDEDFDTED	MN850610.1	hypothetical protein	QHR70855.1	Escherichia phage Andreotti
Cluster#209	MSKVVKMKAPVEKYNGTERQTLRYLLKDVWFYYLNTSPRPGKGKSIDKKFPGKDCNYSVSILAEDGNKLFKEFTKSKKNPEGWDKVTTEAVDADDFEEKFGCKPPFEADTYYILKVSRAAAYKDGAVWTAKQSFPVMLIEEVNGKRVAVKQPMKKIKAQASDKHEDDKNYDVIHPDIAVGNGSFGSVILSTHFYTFENNVLTKPIQEQFIIDTLVPYTGGNGANGEPELDEDELAMLGLDGVEDNGEITEEDATDHKPSNASDDGDDEDLPDPDDEEDEDFDTED	MN850614.1	hypothetical protein	QHR71384.1	Escherichia phage adrianh
Cluster#209	MSKVVKMKAPVEKYNGTERQTLRYLLKDVWFYYLNTSPRPGKGKSIDKKFPGKDCNYSVSILAEDGNKLFKEFTKSKKNPEGWDKVTTEAVDADDFEEKFGCKPPFEADTYYILKVSRAAAYKDGAVWTAKQSFPIMLIEEVNGKRVAVKQPMKKIKAQASDKHEDDKNYDVIHPDIAVGNGSFGSVILSTHFYTFENNVLTKPIQEQFIIDTLVPYTGGNGANGEPELDEDELAMLGLDGVEDNGEITEEDATDHKSSNASDDGDDEDLPDPDDEEDEDFDTED	MN850619.1	hypothetical protein	QHR72210.1	Escherichia phage finno
Cluster#209	MSKVVKMKAPVEKYNGTERQTLRYLLKDVWFYYLNTSPRPGKGKSIDKKFPGKDCNYSVSILAEDGNKLFKEFTKSKKNPEGWDKVTTEAVDADDFEEKFGCKPPFEADTYYILKVSRAAAYKDGAVWTAKQSFPVMLIEEVNGKRVAVKQPMKKIKAQASDKHEDDKNYDVIHPDIAVGNGSFGSVILSTHFYTFENNVLTKPIQEQFIIDTLVPYTGGNGANGEPELDEDELAMLGLDGVEDNGEITEEDATDHKSSNESDDGDDEDLPDPDDEEDEDFDTED	MN850637.1	hypothetical protein	QHR74425.1	Escherichia phage warpig
Cluster#209	MSKVVKMKAPVEKYNGTERQTLRYLLKDVWFYYLNTSPRPGKGKSIDKKFPGKDCNYSVSILAEDGNKLFKEFTKSKKNPEGWDKVTTEAVDADDFEEKFGCKPPFEADTYYILKVSRAAAYKDGAVWTAKQSFPVMLIEEVNGKRVAVKQPMKKIKAQASDKHEDDKNYDVIHPDIAVGNGSFGSVILSTHFYTFENNVLTKPIQEQFIIDTLVPYTGGNGANGEPELDEDELAMLGLDGVEDNGEITEEDATDHKPSNASDDGDDEDLPDPDDEEDEDFDTED	MN850644.1	hypothetical protein	QHR75249.1	Escherichia phage ekra
Cluster#209	MSKVVKMKAPVEKYNGTERQTLRYLLKDVWFYYLNTSPRPGKGKSMDKKFPGKDCNYSVSILAEDGNKLFKEFTKSKKNPEGWDKVTTEAVDADDFEEKFGCKPPFEADTYYILKVSRAAAYKDGAVWTAKQSFPVMLIEEVNGKRVAVKQPMKKIKAQASDKHEDDKNYDVIHPDIAVGNGSFGSVILSTHFYTFENNVLTKPIQEQFIIDTLVPYTGGNGANGEPELDEDELAMLGLDGVEDNGEITEEDATDHKPSNASDDGDDEDLPDPDDEEDEDFDTED	MN850647.1	hypothetical protein	QHR75893.1	Escherichia phage tootiki
Cluster#209	MSKVVKMKAPVEKYNGTERQTLRYLLKDVWFYYLNTSPRPGKGKSIDKKFPGKDCNYSVSILAEDGNKLFKEFTKSKKNPEGWDKVTTEAVDADDFEEKFGCKPPFEADTYYILKVSRAAAYKDGAVWTAKQSFPVMLIEEVNGKRVAVKQPMKKIKAQASDKHEDDKNYDVIHPDIAVGNGSFGSVILSTHFYTFENNVLTKPIQEQFIIDTLVPYTGGNGANGEPELDEDELAMLGLDGVEDNGEITEEDATDHKPSNASDDGDDEDLPDPDDEEDEDFDTED	MN850631.1	hypothetical protein	QIG66603.1	Escherichia phage mio
Cluster#209	MSKVVKMKAPVEKYNGTERQTLRYLLKDVWFYYLNTSPRPGKGKSIDKKFPGKDCNYSVSILAEDGNKLFKEFTKSKKNPEGWDKVTTEAVDADDFEEKFGCKPPFEADTYYILKVSRAAAYKDGAVWTAKQSFPVMLIEEVNGKRVAVKQPMKKIKAQASDKHEDDKNYDVIHPDIAVGNGSFGSVILSTHFYTFENNVLTKPIQEQFIIDTLVPYTGGNGANGEPELDEDELAMLGLDGVEDNGEITEEDAKDHKSSNESDDGDDEDLPDPDDEEDEDFDTED	MN994498.1	hypothetical protein	QIN92442.1	Phage NBEco004
Cluster#209	MSKVVKMKAPVEKYNGTERQTLRYLLKDVWFYYLNTSPRPGKGKSIDKKFPGKDCNYSVSILAEDGNKLFKEFTKSKKNPEGWDKVTTEAVDADDFEEKFGCKPPFEADTYYILKVSRAAAYKDGAVWTAKQSFPVMLIEEVNGKRVAVKQPMKKIKAQASDKHEDDKNYDVIHPDIAVGNGSFGSVILSTHFYTFENNVLTKPIQEQFIIDTLVPYTGGNGANGEPELDEDELAMLGLDGVEDNGEITEEDAKDHKPSNDSDDGDDEDLPDPDDEEDEDFDTED	MN994503.1	hypothetical protein	QIN93017.1	Phage NBSal004
Cluster#209	MSKVVKMKAPVEKYNGTERQTLRYLLKDVWFYYLNTSPRPGKGKSIDKKFPGKDCNYSVSILAEDGNKLFKEFTKSKKNPEGWDKVTTEAVDADDFEEKFGCKPPFEADTYYILKVSRAAAYKDGAVWTAKQSFPVMLIEEVNGKRVAVKQPMKKIKAQASDKHEDDKNYDVIHPDIAVGNGSFGSVILSTHFYTFENNVLTKPIQEQFIIDTLVPYTGGNGANGEPELDEDELAMLGLDGVEDNGEITEEDATDHKSSNDGDDGDDEDLPDPDDEEDEDFDTED	MN994499.1	hypothetical protein	QIQ68409.1	Phage NBEco005
Cluster#209	MSKVVKMKAPVEKYNGTERQTLRYLLKDVWFYYLNTSPRPGKGKSIDKKFPGKDCNYSVSILAEDGNKLFKEFTKSKKNPEGWDKVTTEAVDADDFEEKFGCKPPFEADTYYILKVSRAAAYKDGAVWTAKQSFPVMLIEEVNGKRVAVKQPMKKIKAQASDKHEDDKNYDVIHPDIAVGNGSFGSVILSTHFYTFENNVLTKPIQEQFIIDTLVPYTGGNGANGEPELDEDELAMLGLDGVEDNGEITEEDATDHKPSNASDDGDDEDLPDPDDEEDEDFDTED	MT887289.1	hypothetical protein	QNI21315.1	Escherichia phage SME50
Cluster#209	MSKVVKMKAPVEKYNGTERQTLRYLLKDVWFYYLNTSPRPGKGKSIDKKFPGKDCNYSVSILAEDGNKLFKEFTKSKKNPEGWDKVTTEAVDADDFEEKFGCKPPFEADTYYILKVSRAAAYKDGAVWTAKQSFPVMLIEEVNGKRVAVKQPMKKIKAQASDKHEDDKNYDVIHPDIAVGNGSFGSVILSTHFYTFENNVLTKPIQEQFIIDTLVPYTGGNGANGEPELDEDELAMLGLDGVEDNGEITEEDATDHKPSNDSDDGDDEDLPDPDDEEDEDFDTED	MT833282.1	hypothetical protein	QNR52076.1	Escherichia coli phage vB_EcoM_Shy
Cluster#209	MSKVVKMKAPVEKYNGTERQTLRYLLKDVWFYYLNTSPRPGKGKSIDKKFPGKDCNYSVSILAEDGNKLFKEFTKSKKNPEGWDKVTTEAVDADDFEEKFGCKPPFEADTYYILKVSRAAAYKDGAVWTAKQSFPVMLIEEVNGKRVAVKQPMKKIKAQASDKHEDDKNYDVIHPDIAVGNGSFGSVILSTHFYTFENNVLTKPIQEQFIIDTLVPYTGGNGANGEPELDEDELAMLGLDGVEDNGEITEEDATDHKPSNASDDGDDEDLPDPDDEEDEDFDTED	MW006474.1	hypothetical protein	QPI14161.1	Salmonella phage GEC vB B1
Cluster#209	MSKVVKMKAPVEKYNGTERQTLRYLLKDVWFYYLNTSPRPGKGKSIDKKFPGKDCNYSVSILAEDGNKLFKEFTKSKKNPEGWDKVTTEAVDADDFEEKFGCKPPFEADTYYILKVSRAAAYKDGAVWTAKQSFPVMLIEEVNGKRVAVKQPMKKIKAQASDKHEDDKNYDVIHPDIAVGNGSFGSVILSTHFYTFENNVLTKPIQEQFIIDTLVPYTGGNGANGEPELDEDELAMLGLDGVEDNGEITEEDATDHKPSNASDDGDDEDLPDPDDEEDEDFDTED	MW296865.1	hypothetical protein	QQG31110.1	Salmonella phage SP3 SHan-2021
Cluster#209	MSKVVKMKAPVEKYNGTERQTLRYLLKDVWFYYLNTSPRPAKGKSIDKKFPGKDCNYSVSILAEDGNKLFKEFTKSKKNPEGWDKVTTEAVDADDFEEKFGCKPPFEADTYHILKVSRAAAYKDGAVWTAKQSFPVMLIEEVNGKRVAVKQPMKKIKAQASDKHEDDKNYDVIHPDIAVGNGSFGSVILSTHFYTFENNVLTKPIQEQFIIDTLVPYTGGNGANGEPELDEDELAMLGLDGVEDNGEITEEDAKDHKPSNDSDDGDDEDLPYPDDEEDEDFDTED	MZ150758.1	hypothetical protein	QVW09158.1	Salmonella phage S19cd
Cluster#209	MSKVVKMKAPVEKYNGTERQTLRYLLKDVWFYYLNTSPRPGKGKSIDKKFPGKDCNYSVSILAEDGNKLFKEFTKSKKNPEGWDKVTTEAVDADDFEEKFGCKPPFEADTYHILKVSRAAAYKDGAVWTAKQSFPVMLIEEVNGKRVAVKQPMKKIKAQASDKHEDDKNYDVIHPDIAVGNGSFGSVILSTHFYTFENNVLTKPIQEQFIIDTLVPYTGGNGANGEPELDEDELAMLGLDGVEDNGEITEEDAKDHKPSNDSDDGDDEDLPDPDDEEDEDFDTED	MW321605.1	hypothetical protein	QXN66969.1	Salmonella phage SP4 SHa-2019
Cluster#209	MSKVVKMKAPVEKYNGTERQTLRYLLKDVWFYYLNTSPRPGKGKSIDKKFPGKDCNYSVSILAEDGNKLFKEFTKSKKNPEGWDKVTTEAVDADDFEEKFGCKPPFEADTYYILKVSRAAAYKDGAVWTAKQSFPVMLIEEVNGKRVAVKQPMKKIKAQASDKHEDDKNYDVIHPDIAVGNGSFGSVILSTHFYTFENNVLTKPIQEQFIIDTLVPYTGGNGANGEPELDEDELAMLGLDGVEDNGEITEEDAKDHKPSNDSDDGDDEDLPDPDDEEDEDFDTED	OK040806.1	hypothetical protein	UCJ01254.1	Escherichia phage CL1
Cluster#209	MSKVVKMKAPVEKYNGTERQTLRYLLKDVWFYYLNTSPRPGKGKSIDKKFPGKDCNYSVSILAEDGNKLFKEFTKSKKNPEGWDKVTTEAVDADDFEEKFGCKPPFEADTYYILKVSRAAAYKDGAVWTAKQSFPVMLIEEVNGKRVAVKQPMKKIKAQASDKHEDDKNYDVIHPDIAVGNGSFGSVILSTHFYTFENNVLTKPIQEQFIIDTLVPYTGGNGANGEPELDEDELAMLGLDGVEDNGEITEEDAKDHKPSNDSDDGDDEDLPDPDDEEDEDFDTED	OK040807.1	hypothetical protein	UCJ01399.1	Escherichia phage C600M2
Cluster#209	MSKVVKMKAPVEKYNGTERQTLRYLLKDVWFYYLNTSPRPGKGKSIDKKFPGKDCNYSVSILAEDGNKLFKEFTKSKKNPEGWDKVTTEAVDADDFEEKFGCKPPFEADTYYILKVSRAAAYKDGAVWTAKQSFPVMLIEEVNGKRVAVKQPMKKIKAQASDKHEDDKNYDVIHPDIAVGNGSFGSVILSTHFYTFENNVLTKPIQEQFIIDTLVPYTGGNGANGEPELDEDELAMLGLDGVEDNGEITEEDATDHKSSNDSDDGDDEDLPDPDDEEDEDFDTED	LR597663.1	hypothetical protein	VUF57016.1	Escherichia phage VpaE1_ev78
Cluster#209	MSKVVKMKAPVEKYNGTERQTLRYLLKDVWFYYLNTSPRPGKGKSIDKKFPGKDCNYSVSILAEDGNKLFKEFTKSKKNPEGWDKVTTEAVDADDFEEKFGCKPPFEADTYYILKVSRAAAYKDGAVWTAKQSFPVMLIEEVNGKRVAVKQPMKKIKAQASDKHEDDKNYDVIHPDIAVGNGSFGSVILSTHFYTFENNVLTKPIQEQFIIDTLVPYTGGNGANGEPELDEDELAMLGLDGVEDNGEITEEDATDHKPSNNSDDGDDEDLPDPDDEEDEDFDTED	LR699048.1	hypothetical protein	VVC17444.1	Escherichia phage VpaE1_ev035
Cluster#209	MSKVVKMKAPVEKYNGTERQTLRYLLKDVWFYYLNTSPRPGKGKSVDKKFPGKDCNYSVSILAEDGNKLFKEFTKSKKNPEGWDKVTTEAVDADDFEEKFGCKPPFEADTYYILKVSRAAAYKDGAVWTAKQSFPVMLIEEVNGKRVAVKQPMKKIKAQASDKHEDDKNYDVIHPDIAVGNGSFGSVILSTHFYTFENNVLTKPIQEQFIIDTLVPYTGGNGANGEPELDEDELAMLGLDGVEDNGEITEEDAKDHKPSNDSDDGDDEDLPDPDDEEDEDFDTED	LC473039.1	phage protein	BBJ27126.1	Escherichia phage L27
Cluster#209	MSKVVKMKAPVEKYNGTERQTLRYLLKDVWFYYLNTSPRPGKGKSIDKKFPGKDCNYSVSILAEDGNKLFKEFTKSKKNPEGWDKVTTEAVDADDFEEKFGCKPPFEADTYYILKVSRAAAYKDGAVWTAKQSFPVMLIEEVNGKRVAVKQPMKKIKAQASDKHEDDKNYDVIHPDIAVGNGSFGSVILSTHFYTFENNVLTKPIQEQFIIDTLVPYTGGNGANGEPELDEDELAMLGLDGVEDNGEITEEDATDHKPSNASDDGDDEDLPDPDDEEDEDFDTED	AF320576.1	unknown	AAQ14822.1	Salmonella phage FelixO1
Cluster#210	MKRENAIFKGNFAIGFYGKPTETEKQYGKYILDDLTDYVQEGMIKHSEKNRVKGYMAVGSAISNIKLETTCAKEVRDHFIRDLHSNLEGVDVMCAWLDVDGTKYTTFVFKNEDIKCLFP	KT454805.2	hypothetical protein	ALH47064.1	Escherichia phage SUSP1
Cluster#210	MKRENAIFKGNFAIGFYGKPTETEKQYGKYLLDDLIDYVQEGLIKHSEKNRVKGYMAVGSAISNIKLETTCAKEVRDHFIRDLHSNLDGVDVMCAWLDVDGAKYTTFVFKNEDIKCLFP	MK562504.1	hypothetical protein	QBP33002.1	Enterobacteria phage CHB7
Cluster#211	MSKIKKLTKEEIKAGEELGTDKFGEPLHYGDFVMYTEDCKGRSDIKFGRVVCKVRGNFSIARLEDDVSEKLDMAFDEGKRYWYMNAMSKGSLTKVSQKFVELWESKKIFSI	KT001916.1	hypothetical protein	AKU43971.1	Citrobacter phage Michonne
Cluster#211	MSKIKKLTKEEIKAGEELGTDKFGEPLHYGDFVMYTEDCKGRSDIKFGRVVCKVRGNFSIARLEDDVSEKLDMAFDEGKRYWYMNAMSKGSLTKVSQKFVELWESKKIFSI	KT363872.2	hypothetical protein	ALA06840.1	Citrobacter phage Mordin
Cluster#211	MSKIKKLTKEEIKAGEELGNDKFGETLHHGDFVMYTEDCKGRSDIKFGRVVCKVRGNFSIARLEEDISEKLDMAFDEGKRYWYMNTMSKGSLTKVSQKFIELWESKKIFSI	MF158040.1	hypothetical protein	ATE85889.1	Shigella phage Sf13
Cluster#211	MSKIKKLTKEEIKAGEELGNDKFGETLHHGDFVMYTEDCKGRSDIKFGRVVCKVRGNFSIARLEEDISEKLDMAFDEGKRYWYMNTMSKGSLTKVSQKFIELWESKKIFSI	MF158041.1	hypothetical protein	ATE85973.1	Shigella phage Sf15
Cluster#211	MSKIKKLTKEEIKAGEELGNDKFGETLHHGDFVMYTEDCKGRSDIKFGRVVCKVRGNFSIARLEEDISEKLDMAFDEGKRYWYMNTMSKGSLTKVSQKFIELWESKKIFSI	MF327005.1	hypothetical protein	AUV56307.1	Shigella phage Sf19
Cluster#211	MSKIKKLTKEEIKAGEELGNDKFGETLHHGDFVMYTEDCKGRSDIKFGRVVCKVRGNFSIARLEEDISEKLDMAFDEGKRYWYMNTMSKGSLTKVSQKFIELWESKKIFSI	MF327003.1	hypothetical protein	AUV62828.1	Shigella phage Sf14
Cluster#211	MSKTKKLTKEEIKSGEELGTDKFGETLRHGDFVMYTEDCKGRSDIKFGRVVCKVRGNFSIARLEDDVSEKLDMAFDDGMRYWYMNAMSKGSLTKVSQKFVELWVSKKIFSI	MK562502.1	hypothetical protein	QBP32784.1	Shigella phage KPS64
Cluster#211	MSKTKKLTIDEVKSGVELGVDKYGEPIHFGDFVMYTEDCKGRSDIKFGRVVAKVRGNFSIARIEDNIHEKLEAAFDEGKRYWYHNAMSKGSITKVSQRFYELWENKKIFSI	MK562505.1	hypothetical protein	QBP33108.1	Shigella phage Silverhawkium
Cluster#212	MFNSRESVRNWNLRCGNNPKELYSPEYWESLRSQSMCMLEEAKELVAAVEAKDPIETLDAQADLQYVLDGLIFLSQHDHDGAIKAVCENNNLKYTDDYQEAAYRMFDIEKRTGDECYLRQSIIDGKEWFAIIRKSDGKIMKQSNLPKVQLETFIAEVDKKELLIVTSDTCVICQGLIGSLGSLGIEDFSKVEPISSKADKDFCRENSLWLADIVYYDGEKFHVTSYPKLNYDAVNLKQWLKGVGYNGFTEH	KM236239.1	hypothetical protein	AIW03760.1	Citrobacter phage Moogle
Cluster#212	MFNSRESVRNWNLRCGNNPKEPYSTEYWESLKSQSLCMLEEAKELVAAVEAKDPVETLDAQADLQYVLDGLIFLTQHDHDGAIKAVCENNNLKYTDDYQEAVQRMFDIEKRTGDECYLRQSIIEGKEWFAIIRKSDGKIMKQSNLPKVQLESFIAEVDAKELFVVTSDTCVICQGLIGSLGSLGIKNFSKVEPISSKADKDFCRENGLWLADIVYYDGEKFHVTSYPKLNYDAVNLKQWLKGVGYNGFTEH	KT001916.1	hypothetical protein	AKU43973.1	Citrobacter phage Michonne
Cluster#212	MFNSRESVRNWNLRCGNNPKEPYSTEYWESLKSQSLCMLEEAKELVAAVEAKDPVETLDAQADLQYVLDGLIFLTQHDHDGAIKAVCENNNLKYTDDYQEAVQRMFDIEKRTGDECYLRQSIIEGKEWFAIIRKSDGKIMKQSNLPKVQLESFIAEVDAKELFVVTSDTCVICQGLIGSLGSLGIKNFSKVEPISSKADKDFCRENGLWLADIVYYDGEKFHVTSYPKLNYDAVNLKQWLKGVGYNGFTEH	KT363872.2	hypothetical protein	ALA06842.1	Citrobacter phage Mordin
Cluster#212	MFNSRESVRNWNLRCGNNPKEPYSTEYWESLKSQSLCMIEEARELVAAVEAKDPVETLDAQADLQYVLDGLIFLTQHDHDGAIKAVCENNNLKYTDDYQEALQRMFDIEKRTGDECYLRQSIIEGKEWFAIIRKSDGKIMKQSNLPKVQLESFIAEVDAKELFVVTSDTCVICQGLIGSLGSLGIKNFSKVEPISSKADKDFCRENGLWLADIVYYDGEKFHVTSYPKLNYDAINLKQWLKGVGYNGFTEH	MK562502.1	phosphoribosyl-ATP pyrophosphohydrolase	QBP32786.1	Shigella phage KPS64
Cluster#212	MFNSRESVVNWNMRCGNTPKVLYSPEYWESLKSQSLCMLEEAKELIAAVEAKDPVETLDAQADLQYVLDGLVFLSQHDHDGAMKAVCHNNNLKYTDDYQEAVSRMFDIEKRTGDECFIRQSIVEGKEWFAIVRKSDGKIMKQSNLPKVQLATYIAEVESEELFVVVSDTCIICQGLLGSLRSLGVDNFTEVTPISSKADRDFCKDNNLWVADIVYYDGEKFHTTSYPKLNYDANNLKNWLKGVGYNGFTEH	MK562505.1	phosphoribosyl-ATP pyrophosphohydrolase	QBP33110.1	Shigella phage Silverhawkium
Cluster#212	MFNSRESVRNWNLRCGNNPKEPYSTEYWESLKSQSLCMLEEARELVAAVEAKDPVETLDAQADLQYVLDGLIFLTQHDHDGAIKAVCENNNLKYTDDYQEALQRMFDIEKRTGDECYLRQSIIEGKEWFAIIRKSDGKIMKQSNLPKVQLESFIAEVDAKELFVVTSDTCVICQGLIGSLGSLGIKNFSKVEPISSKADKDFCRENGLWLADIVYYDGEKFHVTSYPKLNYDAINLKQWLKGVGYNGFTEH	MF158040.1	phosphoribosyl-ATP pyrophosphohydrolase-like protein	ATE85891.1	Shigella phage Sf13
Cluster#212	MFNSRESVRNWNLRCGNNPKEPYSTEYWESLKSQSLCMLEEARELVAAVESKDPVETLDAQADLQYVLDGLIFLTQHDHDAAIKAVCENNNLKYTDDYQEAVQRMFDIEKRTGDECYLRQSIIEGKEWFAIIRKSDGKIMKQSNLPKVQLESFIAEVDAKELFVVTSDTCVICQGLIGSLGSLGIKNFSKVEPISSKADKDFCRENGLWLADIVYYDGEKFHVTSYPKLNYDAINLKQWLKGVGYNGFTEH	MF158041.1	phosphoribosyl-ATP pyrophosphohydrolase-like protein	ATE85975.1	Shigella phage Sf15
Cluster#212	MFNSRESVRNWNLRCGNNPKEPYSTEYWESLKSQSLCMLEEARELVAAVEAKDPVETLDAQADLQYVLDGLIFLTQHDHDGAIKAVCENNNLKYTDDYQEALQRMFDIEKRTGDECYLRQSIIEGKEWFAIIRKSDGKIMKQSNLPKVQLESFIAEVDAKELFVVTSDTCVICQGLIGSLGSLGIKNFSKVEPISSKADKDFCRENGLWLADIVYYDGEKFHVTSYPKLNYDAINLKQWLKGVGYNGFTEH	MF327005.1	putative phosphoribosyl-ATP pyrophosphohydrolase-like protein	AUV56305.1	Shigella phage Sf19
Cluster#212	MFNSRESVRNWNLRCGNNPKEPYSTEYWESLKRQSLCMLEEARELVAAVEAKDPVETLDAQADLQYVLDGLIFLTQHDHDGAIKAVCENNNLKYTDDYQEALQRMFDIEKRTGDECYLRQSIIEGKEWFAIIRKSDGKIMKQSNLPKVQLESFIAEVDAKELFVVTSDTCVICQGLIGSLGSLGIKNFSKVEPISSKADKDFCRENGLWLADIVYYDGEKFHVTSYPKLNYDAINLKQWLKGVGYNGFTEH	MF327003.1	putative phosphoribosyl-ATP pyrophosphohydrolase-like protein	AUV62826.1	Shigella phage Sf14
Cluster#213	MFNTIKQDHKAKIEAGVENLKVIIAKAKETTEAEMEALESQIQHLLNKRVELKSRLDYIESKQKLFQEV	MK562505.1	hypothetical protein	QBP33111.1	Shigella phage Silverhawkium
Cluster#214	MKIKGFGNCPTYGHWVSLCGEVDPTKHFGFVYLVHCKKTGQYYIGKKQLNSVTKRKVAGKTRKKVVTKESDWMTYETSSEYIKKDIESFGKESFDFYIIQTYYTKGGLVYGEANLQHKFDVMTKRIDSKLRLFYNANIAAIKFITKETYEDAEKRIHKVMKANYA	LC519489.1	baseplate hub assembly protein	BBU53711.1	Escherichia phage SP22
Cluster#214	MKIKGFGNCPVYGHWISLCGEIDPAKYFGFVYLVYCKKTGQYYIGKKQFNNVTKRKVAGKTRRKVVTKESDWMVYQTSSEYIKKDIEAFGEKEFDFYIIQTYYTRGGLVYGEANLQHKFDVMTKRIDSKLRLFYNANIAAIKFLTKETYDEAEKRITKIMKLNERE	KM236239.1	GIY-YIG homing endonuclease	AIW03762.1	Citrobacter phage Moogle
Cluster#214	MIKVKGFGSCPTYGHWISLCGEVDPAKHFGFVYLVYCKKTGQYYLGKKQLNSVTKRKVAGKTRKKIVTKESDWMTYETSSEYIKKDIESFGKEFFDFYIIQTYYTKGGLVYGEANLQHKFDVMTKRIDSKLRLFYNANIAAIKFITKETYEDAEKRIHKVMKANCA	KP143762.1	GIY-YIG homing endonuclease	AJF40555.1	Salmonella phage Mushroom
Cluster#214	MKIKGFGNCPVYGHWISLCGEIDPANYFGFVYLVYCKKTGQYYIGKKQFNNVTKRKVAGKTRRKVVTKESDWMTYQTSSEYIKKDIESFGEKEFDFYIIQTYYTRGGLVYGEANLQHKFDVMTKRIDSKLRLFYNANIAAIKFLTKETYDEAEKRITKIMKLNERV	MF158040.1	GIY-YIG homing endonuclease	ATE85893.1	Shigella phage Sf13
Cluster#214	MKIKGFGNCHVYGHWISLCGEIDPANYFGFVYLVYCKKTGQYYIGKKQFNNVTKKKVAGKTRRKVVTKESDWMTYQTSSEYIKKDIESFGEKEFDFYIIQTYYTRGGLVYGEANLQHKFDVMTKRIDSKLRLFYNANIAAIKFLTKETYDEAEKRITKIMKLNERV	MF158041.1	GIY-YIG homing endonuclease	ATE85977.1	Shigella phage Sf15
Cluster#214	MKIKGFGNCPVYGHWVSLCGEIDPANYFGFVYLVYCKKTGQYYIGKKQFNNVTKKKVAGKTRRKVVTKESDWMTYQTSSEYIKKDIESFGEKEFDFYIIQTYYTRGGLVYGEANLQHKFDVMTKRIDSKLRLFYNANIAAIKFLTKETYDEAEKRITKIMKLNERV	MF327005.1	GIY-YIG homing endonuclease	AUV56303.1	Shigella phage Sf19
Cluster#214	MIKIKGFGNCPTYGHWISLCGEVDPSKYFGFVYLVYCKKTGQYYLGKKQFNNVTKRKVAGKTRRKVVTKESDWMTYQTSSEYIKKDIESFGEKEFDFYIIQTYYTRGGLVYGEANLQHKFDVMTKRIDSKLRLFYNANIAAIKFLTKETYDEAEKRITKIMKLNERV	MF327003.1	GIY-YIG homing endonuclease	AUV62824.1	Shigella phage Sf14
Cluster#214	MKIKGFGNCPVYGHWVSLCGEIDPANYFGFVYLVYCKKTGQYYIGKKQFNNVTKKKVAGKTRRKVVTKESDWMTYQTSSEYIKKDIESFGEKEFDFYIIQTYYTRGGLVYGEANLQHKFDVMTKRIDSKLRLFYNANIAAIKFLTKETYDEAEKRITKIMKLNERV	MK562502.1	GIY-YIG homing endonuclease	QBP32788.1	Shigella phage KPS64
Cluster#214	MKIKGFGNCPEYGHWISLCGEIDPAKYFGFVYLVYCKKTGQYYIGKKQFNNVTKKKVAGKTRRKIVTKESDWMVYQTSSEYIKKDIETFGEKEFDFYIVQTYYTRGGLVYGEANLQHKFDVMTKRIDSKLRLFYNANIAAIKFLTKETYEDAEKRIHKIMKLNERE	MK562504.1	GIY-YIG homing endonuclease	QBP32978.1	Enterobacteria phage CHB7
Cluster#214	MKIKGFGDCPTYGHWVSLCGEIDPAKLFGFVYLVYCKKTGQYYIGKKQFNSITKKKVAGKTRRKVVTKESDWMVYQTSSEYIKKDIEAFGEKEFDFYIIQTYYTRGGLVYGEANLQHKFDVMTKRIDSKLRLFYNANIAAIKFLTKETYEEAEKRIQKIMKLNERENHV	MK562505.1	GIY-YIG homing endonuclease	QBP33112.1	Shigella phage Silverhawkium
Cluster#214	MKIKGFGNCPTYGHWVSLCGEVDPTKHFGFVYLVHCKKTGQYYIGKKQFNSVTKRKVAGKTRKKIVTKESDWMTYETSSEYIKKDIESFGKEFFDFYIIQTYYTKGGLVYGEANLQHKFDVMTKRIDSKLRLFYNANIAAIKFITKETYEDAEKRIHKVMKANCA	MN850566.1	GIY-YIG homing endonuclease	QHR65097.1	Escherichia phage garuso
Cluster#214	MKIKGFGNCPTYGHWVSLCGEVDPTKHFGFVYLVHCKKTGQYYIGKKQLNSVTKRKVAGKTRKKIVTKESDWMTYETSSEYIKKDIESFGKESFDFYIIQTYYTKGGLVYGEANLQHKFDVMTKRIDSKLRLFYNANIAAIKFITKETYEDAEKRIHKVMKENRA	MN850585.1	GIY-YIG homing endonuclease	QHR67697.1	Escherichia phage skuden
Cluster#214	MKIKGFGNCPEYGHWISLCGEIDPAKYFGFVYLVYCKKTGQYYIGKKQFNNVTKKKVAGKARRKIVTKESDWMVYQTSSEYIKKDIETFGEKEFDFYIVQTYYTRGGLVYGEANLQHKFDVMTKRIDSKLRLFYNANIAAIKFLTKETYEDAEKRIHKIMKLNERE	MN850587.1	GIY-YIG homing endonuclease	QHR67940.1	Escherichia phage mistaenkt
Cluster#214	MRKIKGFGNCPEYGHWISLCGEVDPAKHFGFVYLVYCKKTGQYYLGKKQLNSVTKRKVAGKTRKKVVTKESDWMTYETSSEYIKKDIESFGKESFDFYIIQTYYTKGGLVYGEANLQHKFDVMTKRIDSKLRLFYNANIAAIKFITKETYEDAEKRIHKVMKANCA	MN850603.1	GIY-YIG homing endonuclease	QHR70103.1	Escherichia phage pinkbiff
Cluster#214	MIKVKGFGNCPEYGHWVSLCGEVDPAKHFGFVYLVYCKKTGQYYLGKKQLNSVTKRKVAGKTRKKVVTKESDWMTYETSSEYIKKDIESFGKESFDFYIIQTYYTKGGLVYGEANLQHKFDVMTKRIDSKLRLFYNANIAAIKFITKETYEDAEKRIHKVMKANCA	MN850610.1	GIY-YIG homing endonuclease	QHR70852.1	Escherichia phage Andreotti
Cluster#214	MRKIKGFGNCPEYGHWVSLCGEVDPAKHFGFVYLVYCKKTGQYYLGKKQLNSVTKRKVAGKTRKKVVTKESDWMTYETSSEYIKKDIDSFGKEFFDFYIIQTYYTKGGLVYGEANLQHKFDVMTKRIDSKLRLFYNANIAAIKFITKETYEDAEKRIHKVMKANCA	MN850614.1	GIY-YIG homing endonuclease	QHR71387.1	Escherichia phage adrianh
Cluster#214	MKIKGFGNCPTYGHWVSLCGEVDPTKHFGFVYLVHCKKTGQYYIGKKQLNSVTKRKVAGKTRKKVVTKESDWMTYETSSEYIKKDIESFGKESFDFYIIQTYYTKGGLVYGEANLQHKFDVMTKRIDSKLRLFYNANIAAIKFITKETYEDAEKRIHKVMKANCA	MN850619.1	GIY-YIG homing endonuclease	QHR72208.1	Escherichia phage finno
Cluster#214	MKIKGFGNCPTYGHWVSLCGEVDPTKHFGFVYLVYCKKTGQYYLGKKQFNSVTKRKVAGKTRKKIVTKESDWLTYETSSEYIKKDIESFGKESFDFYIIQTYYTKGGLVYGEANLQHKFDVMTKRIDSKLRLFYNANIAAIKFITKETYEDAEKRIHKVMKANCA	MN850637.1	GIY-YIG homing endonuclease	QHR74427.1	Escherichia phage warpig
Cluster#214	MKIKGFGNCPTYGHWVSLCGEVDPTKHFGFVYLVHCKKTGQYYIGKKQLNSVTKRKVAGKTRKKVVTKESDWMTYETSSEYIKKDIESFGKEFFDFYIIQTYYTKGGLVYGEANLQHKFDVMTKRIDSKLRLFYNANIAAIKFITKETYEDAEKRIHKVMKANCA	MN850644.1	GIY-YIG homing endonuclease	QHR75246.1	Escherichia phage ekra
Cluster#214	MKIKGFGNCPTYGHWVSLCGEVDPTKHFGFVYLVHCKKTGQYYIGKKQFNSVTKRKVAGKTRKKIVTKESDWMTYETSSEYIKKDIESFGKEFFDFYIIQTYYTKGGLVYGEANLQHKFDVMTKRIDSKLRLFYNANIAAIKFITKETYEDAEKRIHKVMKANCA	MN850647.1	GIY-YIG homing endonuclease	QHR75891.1	Escherichia phage tootiki
Cluster#214	MKIKGFGNCPTYGHWVSLCGEVDPTKHFGFVYLVHCKKTGQYYIGKKQLNSVTKRKVAGKTRKKIVTKESDWLTYETSSEYIKKDIESFGKESFDFYIIQTYYTKGGLVYGEANLQHKFDVMTKRIDSKLRLFYNANIAAIKFITKETYEDAEKRIHKVMKANCA	MN850631.1	GIY-YIG homing endonuclease	QIG66601.1	Escherichia phage mio
Cluster#214	MIKVKGFGSCPTYGHWISLCGEVDPAKHFGFVYLVYCKKTGQYYLGKKQLNSVTKRKVAGKTRKKIVTKESDWMTYETSSEYIKKDIESFGKEFFDFYIIQTYYTKGGLVYGEANLQHKFDVMTKRIDSKLRLFYNANIAAIKFITKETYEDAEKRIHKVMKANCA	MW006474.1	GIY-YIG homing endonuclease	QPI14164.1	Salmonella phage GEC vB B1
Cluster#214	MKIKGFGNCPVYGHWISLCGEIDPAKYFGFVYLVYCKKTGQYYIGKKQFNNVTKKKVAGKTRRKVVTKESDWMTYQTSSEYIKKDIESFGEKEFDFYIIQTYYTRGGLVYGEANLQHKFDVMTKRIDSKFRLFYNANIAAIKFLTKETYDEAEKRITKIMKLNERV	KT001916.1	HNH homing endonuclease	AKU43975.1	Citrobacter phage Michonne
Cluster#214	MKIKGFGNCPVYGHWISLCGEIDPAKYFGFVYLVYCKKTGQYYIGKKQFNNVTKKKVAGKTRRKVVTKESDWMTYQTSSEYIKKDIESFGEKEFDFYIIQTYYTRGGLVYGEANLQHKFDVMTKRIDSKFRLFYNANIAAIKFLTKETYDEAEKRITKIMKLNERV	KT363872.2	HNH homing endonuclease	ALA06844.1	Citrobacter phage Mordin
Cluster#214	MKIKGFGNCPTYGHWVSLCGEVDPTKHFGFVYLVHCKKTGQYYIGKKQLNSVTKRKVAGKTRKKVVTKESDWMTYETSSEYIKKDIESFGKEFFDFYIIQTYYTKGGLVYGEANLQHKFDVMTKRIDSKLRLFYNANIAAIKFITKETYEDAEKRIHKVMKANCA	EU877232.1	hypothetical protein	ACJ71928.1	Escherichia phage wV8
Cluster#214	MKIKGFGNCPTYGHWVSLCGEVDPTKHFGFVYLVHCKKTGQYYIGKKQFNSVTKRKVAGKTRKKIVTKESDWMTYETSSEYIKKDIESFGKEFFDFYIIQTYYTKGGLVYGEANLQHKFDVMTKRIDSKLRLFYNANIAAIKFITKETYEDAEKRIHKVMKANCA	GU169904.1	hypothetical protein	ACZ55565.1	Staphylococcus phage SA1
Cluster#214	MKIKGFGNCPTYGHWVSLCGEVDPTKHFGFVYLVHCKKTGQYYIGKKQLNSVTKRKVAGKTRKKVVTKESDWMTYETSSEYIKKDIESFGKEFFDFYIIQTYYTKGGLVYGEANLQHKFDVMTKRIDSKLRLFYNANIAAIKFITKETYEDAEKRIHKVMKANCA	JN225449.1	hypothetical protein	AFQ96129.1	Enterobacteriaphage UAB_Phi87
Cluster#214	MKIKGFGNCPTYGHWVSLCGEVEPTKHFGFVYLVHCKKTGQYYIGKKQLNSVTKRKVAGKTRKKVVTKESDWMTYETSSEYIKKDIESFGKEFFDFYIIQTYYTKGGLVYGEANLQHKFDVMTKRIDSKLRLFYNANIAAIKFITKETYEDAEKRIHKVMKANCA	KP010413.1	hypothetical protein	AJT60679.1	Salmonella phage vB_SPuM_SP116
Cluster#214	MKIKGFGNCPTYGHWVSLCGEVDPTKHFGFVYLVHCKKTGQYYIGKKQLNSVTKRKVAGKTRKKVVTKESDWMTYETSSEYIKKDIESFGKEFFDFYIIQTYYTKGGLVYGEANLQHKFDVMTKRIDSKLRLFYNANIAAIKFITKETYEDAEKRIHKVMKANCA	KP869100.1	hypothetical protein	AKE44994.1	Escherichia typing phage 1
Cluster#214	MIKVKGFGSCPTYGHWISLCGEVDPAKHFGFVYLVYCKKTGQYYLGKKQLNSVTKRKVAGKTRKKIVTKESDWMTYETSSEYIKKDIESFGKEFFDFYIIQTYYTKGGLVYGEANLQHKFDVMTKRIDSKLRLFYNANIAAIKFITKETYEDAEKRIHKVMKANCA	MF370225.1	hypothetical protein	ASR76762.1	Salmonella phage ST11
Cluster#214	MKIKGFGNCPIYGHWVSLCGEVDPTKHFGFVYLVHCKKTGQYYIGRKQFNSVTKRKVAGKTRKKVVTKESDWMTYETSSEYIKKDIESFGKESFDFYIIQTYYTKGGLVYGEANLQHKFDVMTKRIDSKLRLFYNANIAAIKFITKETYEDAEKRIHKVMKANRA	MH586731.1	hypothetical protein	AXY86287.1	Salmonella phage Meda
Cluster#214	MKIKGFGNCPTYGHWVSLCGEVDPTKHFGFVYLVHCKKTGQYYIGKKQLNSVTKRKVAGKTRKKIVTKESDWMTYETSSEYIKKDIESFGKEFFDFYIIQTYYTKGGLVYGEANLQHKFDVMTKRIDSKLRLFYNANIAAIKFITKETYEDAEKRIHKVMKATCA	MK965969.1	hypothetical protein	QCW19187.1	Salmonella phage DaR-2019a
Cluster#214	MKVKGFGNCPTYGHWVSLCGEVDPTKHFGFVYLVHCKKTGQYYIGKKQLNSVTKRKVAGKTRKKVVTKESDWMTYETSSEYIKKDIESFGKEFFDFYIIQTYYTKGGLVYGEANLQHKFDVMTKRIDSKLRLFYNANIAAIKFITKETYEDAEKRIHKIMKATCA	MK965970.1	hypothetical protein	QCW19312.1	Salmonella phage DaR-2019b
Cluster#214	MIKVKGFGSCPTYGHWISLCGEVDPAKHFGFVYLVYCKKTGQYYLGKKQLNSVTKRKVAGKTRKKVVTKESDWMTYETSSEYIKKDIESFGKEFFDFYIIQTYYTKGGLVYGEANLQHKFDVMTKRIDSKLRLFYNANIAAIKFITKETYEDAEKRIHKVMKANCA	MN227145.1	hypothetical protein	QEP52972.1	Salmonella phage BPSELC-1
Cluster#214	MIKIKGFGSCPTYGHWISLCGEVDPAKHFGFVYLVYCKKTGQYYLGKKQLNSVTKRKVAGKTRKKVVTKESDWMTYETSSEYIKKDIESFGKEFFDFYIIQTYYTKGGLVYGEANLQHKFDVMTKRIDSKLRLFYNANIAAIKFITKETYEDAEKRIHKVMKANCA	MN481367.1	hypothetical protein	QGF20781.1	Salmonella phage D1-2
Cluster#214	MKIKGFGNCPTYGHWVSLCGEVDPTKHFGFVYLVHCKKTGQYYIGKKQLNSVTKRKVAGKTRKKVVTKESDWMTYETSSEYIKKDIESFGKEFFDFYIIQTYYTKGGLVYGEANLQHKFDVMTKRIDSKLRLFYNANIAAIKFITKETYEDAEKRIHKVMKANCA	MN655999.1	hypothetical protein	QHB48926.1	Shigella phage Z31
Cluster#214	MRKIKGFGNCPEYGHWVSLCGEVDPAKHFGFVYLVYCKKTGQYYLGKKQLNSVTKRKVAGKTRKKVVTKESDWMTYETSSEYIKKDIESFGKEFFDFYIIQTYYTKGGLVYGEANLQHKFDVMTKRIDSKLRLFYNANIAAIKFITKETYEDAEKRIHKVMKANCA	MN994498.1	hypothetical protein	QIN92439.1	Phage NBEco004
Cluster#214	MKIKGFGNCPTYGHWVSLCGEVDPTKHFGFVYLVHCKKTGQYYIGKKQLNSVTKRKVAGKTRKKVVTKESDWMTYETSSEYIKKDIESFGKEFFDFYIIQTYYTKGGLVYGEANLQHKFDVMTKRIDSKLRLFYNANIAAIKFITKETYEDAEKRIHKVMKANCA	MN994503.1	hypothetical protein	QIN93019.1	Phage NBSal004
Cluster#214	MKIKGFGNCPTYGHWVSLCGEVDPTKHFGFVYLVHCKKTGQYYIGRKQFNSVTKRKVAGKTRKKVVTKESDWMTYETSSEYIKKDIESFGKEFFDFYIIQTYYTKGGLVYGEANLQHKFDVMTKRIDSKLRLFYNANIAAIKFITKETYEDAEKRIHKVMKANCA	MN994499.1	hypothetical protein	QIQ68411.1	Phage NBEco005
Cluster#214	MKIKGFGNCPTYGHWVSLCGEVDPTKHFGFVYLVYCKKTGQYYIGKKQLNSVTKRKVAGKTRKKVVTKESDWMTYETSSEYIKKDIESFGKEFFDFYIIQTYYTKGGLVYGEANLQHKFDVMTKRIDSKLRLFYNANIAAIKFITKETYEDAEKRIHKVMKANCA	MW296865.1	hypothetical protein	QQG31112.1	Salmonella phage SP3 SHan-2021
Cluster#214	MKIKGFGNCPTYGHWVSLCGEVDPTKHFGFVYLVHCKKTGQYYIGRKQFNSVTKRKVAGKTRKKVVTKESDWMTYETSSEYIKKDIESFGKEFFDFYIIQTYYTKGGLVYGEANLQHKFDVMTKRIDSKLRLFYNANIAAIKFITKETYEDAEKRIHKVMKANCA	MZ150758.1	hypothetical protein	QVW09160.1	Salmonella phage S19cd
Cluster#214	MKIKGFGNCPTYGHWVSLCGEVDPTKHFGFVYLVHCKKTGQYYIGKKQFNSVTKRKVAGKTRKKVVTKESDWMTYETSSEYIKKDIESFGKEFFDFYIIQTYYTKGGLVYGEANLQHKFDVMTKRIDSKLRLFYNANIAAIKFITKETYEDAEKRIHKVMKANCA	MW321605.1	hypothetical protein	QXN66971.1	Salmonella phage SP4 SHa-2019
Cluster#214	MKIKGFGNCPTYGHWVSLCGEVDPTKHFGFVYLVHCKKTGQYYIGKKQLNSVTKRKVAGKTRKKVVTKESDWMTYETSSEYIKKDIESFGKEFFDFYIIQTYYTKGGLVYGEANLQHKFDVMTKRIDSKLRLFYNANIAAIKFITKETYEDAEKRIHKVMKANCA	OK040806.1	hypothetical protein	UCJ01256.1	Escherichia phage CL1
Cluster#214	MKIKGFGNCPTYGHWVSLCGEVDPTKHFGFVYLVHCKKTGQYYIGKKQLNSVTKRKVAGKTRKKVVTKESDWMTYETSSEYIKKDIESFGKEFFDFYIIQTYYTKGGLVYGEANLQHKFDVMTKRIDSKLRLFYNANIAAIKFITKETYEDAEKRIHKVMKANCA	OK040807.1	hypothetical protein	UCJ01401.1	Escherichia phage C600M2
Cluster#214	MRKIKGFGNCPEYGHWVSLCGEVDPAKHFGFVYLVYCKKTGQYYLGKKQLNSVTKRKVAGKTRKKVVTKESDWMTYETSSEYIKKDIESFGKEFFDFYIIQTYYTKGGLVYGEANLQHKFDVMTKRIDSKLRLFYNANIAAIKFITKETYEDAEKRIHKVMKANCA	KC139526.1	NAD synthetase	AGF88697.1	Salmonella phage FSL SP-010
Cluster#214	MRKIKGFGNCPEYGHWVSLCGEVDPAKHFGFVYLVYCKKTGQYYLGKKQLNSVTKRKVAGKTRKKVVTKESDWMTYETSSEYIKKDIESFGKEFFDFYIIQTYYTKGGLVYGEANLQHKFDVMTKRIDSKLRLFYNANIAAIKFITKETYEDAEKRIHKVMKANCA	KM657822.1	NAD synthetase	AIW02366.1	Escherichia phage vB_EcoM-VpaE1
Cluster#214	MKIKGFGNCPTYGHWVSLCGEVDPTKHFGFVYLVYCKKTGQYYIGKKQFNNVTKRKVAGKTRKKVVTKESDWMTYETSSEYIKKDIESFGKEFFDFYIIQTYYTKGGLVYGEANLQHKFDVMTKRIDSKLRLFYNANIAAIKFITKETYEDAEKRIHKVMKANCA	MG646669.1	NAD synthetase	AUM59137.1	Salmonella phage BPS17W1
Cluster#214	MKIKGFGNCPTYGHWVSLCGEVDPTKHFGFVYLVYCKKTGQYYIGKKQLNSVTKRKVAGKTRKKVVTKESDWMTYETSSEYIKKDIESFGKEFFDFYIIQTYYTKGGLVYGEANLQHKFDVMTKRIDSKLRLFYNANIAAIKFITKETYEDAEKRIHKVMKANCA	MG646672.1	NAD synthetase	AUM59525.1	Salmonella phage BPS17L1
Cluster#214	MKIKGFGNCPTYGHWVSLCGEVDPTKHFGFVYLVYCKKTGQYYLGKKQFNSVTKRKVAGKTRKKIVTKESDWLTYETSSEYIKKDIESFGKESFDFYIIQTYYTKGGLVYGEANLQHKFDVMTKRIDSKLRLFYNANIAAIKFITKETYEDAEKRIHKVMKANCA	MK962758.1	NAD synthetase	QEG06763.1	Shigella phage JK55
Cluster#214	MKIKGFGNCPTYGHWVSLCGEVDPTKHFGFVYLVYCKKTGQYYIGKKQLNSVTKRKVAGKTRKKVVTKESDWMTYETSSEYIKKDIESFGKEFFDFYIIQTYYTKGGLVYGEANLQHKFDVMTKRIDSKLRLFYNANIAAIKFITKETYEDAEKRIHKVMKANCA	MT887289.1	NAD synthetase	QNI21317.1	Escherichia phage SME50
Cluster#214	MKIKGFGNCPTYGHWVSLCGEVDPTKHFGFVYLVHCKKTGQYYIGKKQLNSVTKRKVAGKTRKKVVTKESDWMTYETSSEYIKKDIESFGKEFFDFYIIQTYYTKGGLVYGEANLQHKFDVMTKRIDSKLRLFYNANIAAIKFITKETYEDAEKRIHKVMKANCA	MT833282.1	NAD synthetase	QNR52102.1	Escherichia coli phage vB_EcoM_Shy
Cluster#214	MKIKGFGNCPIYGHWVSLCGEVDPTKHFGFVYLVHCKKTGQYYIGRKQFNSVTKRKVAGKTRKKVVTKESDWRTYETSSEYIKKDIESFGKESFDFYIIQTYYTKGGLVYGEANLQHKFDVMTKRIDSKLRLFYNANIAAIKFITKETYEDAEKRIHKVMKANCA	LC473039.1	phage protein	BBJ27128.1	Escherichia phage L27
Cluster#214	MKIKGFGNCPTYGHWVSLCGEVDPTKHFGFVYLVHCKKTGQYYIGKKQLNSVTKRKVAGKTRKKVVTKESDWMTYETSSEYIKKDIESFGKEFFDFYIIQTYYTKGGLVYGEANLQHKFDVMTKRIDSKLRLFYNANIAAIKFITKETYEDAEKRIHKVMKANCA	LR597663.1	Phage protein	VUF57018.1	Escherichia phage VpaE1_ev78
Cluster#214	MKIKGFGNCPTYGHWVSLCGEVDPTKHFGFVYLVYCKKTGQYYIGKKQLNSVTKRKVAGKTRKKVVTKESDWMTYETSSEYIKKDIESFGKEFFDFYIIQTYHTKGGLVYGEANLQHKFDVMTKRIDSKLRLFYNANIAAIKFITKETYEDAEKRIHKVMKANCA	LR699048.1	Phage protein	VVC17446.1	Escherichia phage VpaE1_ev035
Cluster#214	MKIKGFGNCPEYGHWISLCGEIDPAKYFGFVYLVYCKKTGQYYIGKKQFNNVTKKKVAGKTRRKIVTKESDWMVYQTSSEYIKKDIETFGEKEFDFYIVQTYYTRGGLVYGEANLQHKFDVMTKRIDSKLRLFYNANIAAIKFLTKETYEDAEKRIHKIMKLNERE	KT454805.2	putative homing endonuclease	ALH46947.1	Escherichia phage SUSP1
Cluster#214	MKIKGFGNCPTYGHWVSLCGEVDPTKHFGFVYLVHCKKTGQYYIGKKQLNSVTKRKVAGKTRKKVVTKESDWMTYETSSEYIKKDIESFGKESFDFYIIQTYYTKGGLVYGEANLQHKFDVMTKRIDSKLRLFYNANIAAIKFITKETYEDAEKRIHKVMKANCA	KX377933.1	putative NAD synthetase	ANT42168.1	Escherichia phage vB_EcoM_Alf5
Cluster#214	MKIKGFGNCPNYGHWVSLCGEVDPTKHFGFVYLVHCKKTGQFYIGRKQFNSVTKRKVAGKTRKKIVTKESDWMTYETSSEYIKKDIESFGKEFFDFYIIQTYYTKGGLVYGEANLQHKFDVMTKRIDSKLRLFYNANIAAIKFITKETYEDAEKRIHKVMKANCA	MH051914.1	putative NAD synthetase	AWD91390.1	Enterobacteria phage vB_EcoM_IME338
Cluster#214	MKIKGFGNCPEYGHWISLCGEIDPTKYFGFVYLVYCKKTGQYYLGKKQFNNVTKKKVAGKTRRKIVTKESDWKVYQTSSEYIKKDIETFGEKEFDFYIVQTYYTRGGLVYGEANLQHKFDVMTKRIDSKLRLFYNANIAAIKFLTKETYEDAEKRIHKIMKLNERE	MH791400.1	putative NAD synthetase	QAX98267.1	Escherichia phage EcSzw-2
Cluster#214	MIKVKGFGSCPTYGHWISLCGEVDPAKHFGFVYLVYCKKTGQYYLGKKQLNSVTKRKVAGKTRKKIVTKESDWMTYETSSDYIKKDIESFGKESFDFYIIQTYYTKGGLVYGEANLQHKFDVMTKRIDSKLRLFYNANIAAIKFITKETYEDAEKRIHKVMKANRA	AF320576.1	unknown	AAQ14824.1	Salmonella phage FelixO1
Cluster#215	MTARLKLTDSYIKEGFTPFHSQESSNKFVKECLTKIEEFAKVLINKGHEVKHEHRSRDGVEVFALIIDELETIYFFTLTNNTFEYEIHRRIK	MK562505.1	hypothetical protein	QBP33116.1	Shigella phage Silverhawkium
Cluster#216	MKDIIAFTGKARSGKDTSCTIVKNILIDEGYAVKVFAFADNLKATAGTIFDLNWQDLYGETKEMPQKFNLDFDNIESRVTWAFQRHMKGKKIHEDSKLCGEIADKLIKELKKVGKPTIKTRLGLRNDYYISSRQIQQVWGSEVVRKTLGERFWIVDLAERMEKFYGECDKAGHTPVMLICDLRFDIEAEFLQSYDSQIIEVKRSNATQVASHSSEKGISTNFGRDIIQNNGTLDELKGKLTAIIGL	MK562505.1	deoxynucleotide monophosphate kinase	QBP33119.1	Shigella phage Silverhawkium
Cluster#217	MKTVNEVLLEKGINENFLLNTVETLAVVMRSNSLSGKVIPDSLRPDGAGVDSDEKFRNEVKFLLDNRKAALQSIVIGLDTFAEYIFNEMYAGGYNAITEAGLKELDKMSEEELVNATVAPVAAVMASLEKRMNDHSPRYQKLDWGYDAISDVAKEYAKSSVQKLEQVAASESVAGIDTSQIKLTSILSAVISVMGIHALLEVSKILDAEPSFVEEMSGGASVGALYEVFTQTGAAIVREKIAITFGEEFCEQLDAMAERENSQATEQ	MK562505.1	hypothetical protein	QBP33120.1	Shigella phage Silverhawkium
Cluster#218	MKTVNEVLLEKGINENFLLNTVETLAVVMRSNSLSGKMREIKNENCK	MK562505.1	hypothetical protein	QBP33121.1	Shigella phage Silverhawkium
Cluster#219	MKTQNAIFNDNFALGFYGKPTRVEKSFGEELLSVLKSMYKDGKIKHTEKKRIAGYMTIGSAISNIKLETTCAHDVRNKFIKELFDNIDGVSVKAIWLNVDGTNYTTFTFKNEDIKCLFP	MF158040.1	hypothetical protein	ATE85914.1	Shigella phage Sf13
Cluster#219	MKTQNAIFNDNFALGFYGKPTRVEKSFGEELLSVLKSMYKDGKIKHTEKKRIAGYMTIGSAISNIKLETTCAHDVRNKFIKELFDNIDGVSVKAIWLNVDGTNYTTFTFKNEDIKCLFP	MK562505.1	hypothetical protein	QBP33136.1	Shigella phage Silverhawkium
Cluster#220	MSLPIKINLVFGFNVLKGQILSLPKSPYRTDKGSVKRAAHYNNNLGALQSLYEWLDEDGRLNEYLHQLNLTLEEGNMVYNHLPQLYKPMSPTQQNWNERALDGYSTMTHSKSLDSTPEYRKLREIIYQTIGKRVSKGIGYKEKVDWNTQKCIKFYSFDNEKQTFIEV	MF158040.1	hypothetical protein	ATE85915.1	Shigella phage Sf13
Cluster#220	MSLPIKINLVFGFNVLKGQILSLPKSPYRTDKGSVKRAAHYNNNLGALQSLYEWLDEDGRLNEYLHQLNLTLEEGNMVYNHLPQLYTPMSPTQQNWNERALDGYSTITHSKSLDSTPEYRKLREIIYQTIGKRVSKGLGYKEKVDWNTQKCIKFYSFDNEKQTFIEV	MK562505.1	hypothetical protein	QBP33137.1	Shigella phage Silverhawkium
[truncated: 6,364 more rows]
